# Supplementary material for: In-depth insights into cervicovaginal microbial communities and hrHPV infections using high-resolution microbiome profiling
Source: NPJ Biofilms Microbiomes. 2022 Sep 28;8:75. doi: 10.1038/s41522-022-00336-6 (PMC9519886; doi:10.1038/s41522-022-00336-6)
Supplement: Supplementary file 2 — Supplementary File 1 - PCA loadings [file 41522_2022_336_MOESM2_ESM.csv]

	PC1	PC2	PC3	PC4	PC5	PC6	PC7	PC8	PC9	PC10	PC11	PC12	PC13	PC14	PC15	PC16	PC17	PC18	PC19	PC20	PC21	PC22	PC23	PC24	PC25	PC26	PC27	PC28	PC29	PC30	PC31	PC32	PC33	PC34	PC35	PC36	PC37	PC38	PC39	PC40	PC41	PC42	PC43	PC44	PC45	PC46	PC47	PC48	PC49
Acidaminococcus intestini	4.0368e-05	-0.0001058	-0.00047163	0.00023533	-0.00082588	0.0014564	-0.00046516	3.7571e-05	-0.00044759	0.0024253	-0.00067728	0.0010567	-0.00051511	0.0011505	-0.00054748	0.00055071	0.00025178	-0.0016305	-2.8766e-05	-0.00097441	0.00077778	-0.00060776	0.00017466	-6.5544e-05	0.00024954	-0.0021441	0.002345	-0.0019528	0.0016584	-0.00011484	0.00041693	-0.0047272	0.0020077	0.0046938	-0.00067287	-0.0040266	0.0019804	-0.0067322	-0.0034815	-0.0010593	0.027815	0.010796	-0.010965	-0.0024327	0.010667	0.0093025	0.0086557	0.015181	0.010748
Aerococcus christensenii	0.0048931	-0.016473	-0.063497	0.032759	-0.042114	-0.090565	-0.074173	-0.0021097	-0.14041	0.72737	0.48012	0.37799	-0.0039727	-0.12628	-0.05694	0.021091	0.041392	-0.00015903	0.0061198	-0.058082	0.020744	0.023412	0.043073	0.0069301	-0.057752	0.031334	-0.013155	-0.037031	0.017318	-0.0038614	0.031029	-0.014933	-0.012616	0.013562	-0.010402	-0.029333	0.002981	0.016901	-0.032852	0.010242	0.0064782	0.023109	-0.014314	0.016963	0.011725	0.011609	-0.0049071	-0.027547	-0.011812
Alloprevotella tannerae	-1.9457e-05	6.7481e-06	-1.3925e-06	-1.8527e-05	-1.2357e-05	-6.3418e-06	1.4752e-05	-3.9971e-06	3.1297e-06	2.6153e-05	-8.2191e-06	-7.8006e-05	9.1e-05	-2.1875e-06	0.00039716	0.00036101	6.0432e-05	-8.071e-05	7.8911e-06	-5.5592e-05	2.2239e-05	-4.3748e-05	6.1062e-05	0.00012483	-3.7989e-05	0.00011529	-2.7611e-05	-6.1869e-05	2.0704e-05	1.3396e-05	0.00015495	3.968e-05	0.00023376	-2.4726e-05	0.00041486	-0.00020811	-0.0001944	0.00018373	-0.00022501	6.1813e-05	0.00043919	6.405e-05	-0.000254	-0.00015832	0.0007849	-0.00077453	0.0010428	0.00023741	4.8664e-05
Anaerococcus hydrogenalis	0.0005605	-0.0023076	-0.00010996	0.00087629	-0.0034591	-0.0035258	0.0090645	-0.00063545	-0.0013445	0.0081904	-0.011879	-0.012638	-0.0021589	0.010049	-0.004436	0.00083935	0.00079547	-0.0083102	0.0077535	-0.0048886	0.0054088	-0.015006	-0.023984	-0.0034848	0.044114	-0.11665	0.10508	0.025438	-0.038506	-0.0049966	-0.069395	0.89535	-0.19656	0.050695	-0.033964	-0.042482	-0.060312	-0.020601	-0.10856	0.0034674	0.0043124	0.0030675	-0.13862	0.16581	-0.061028	-0.062003	-0.012956	-0.092929	0.068547
Anaerococcus lactolyticus	-0.00013424	-0.00093517	-0.0045215	0.0020472	-0.0059412	-0.0071518	0.0053835	0.0020205	0.0041043	0.0074375	-0.0041288	-0.033421	-0.0034283	0.037002	0.035125	-0.066638	0.044112	0.0046728	0.27222	-0.073672	0.076639	-0.010764	0.011356	0.010453	-0.012003	0.012119	0.0018076	-0.00071729	-0.0089936	-0.0047305	0.0093587	-0.024551	0.13012	0.059357	-0.016295	-0.038343	0.38832	-0.49144	-0.083727	-0.046504	-0.55971	-0.21788	-0.055711	-0.013932	-0.088803	-0.069207	-0.03376	0.040711	-0.10209
Anaerococcus obesiensis	-1.9665e-05	-0.00010966	3.6541e-05	3.9606e-05	4.7251e-05	7.6543e-05	-0.00019986	6.7256e-06	-1.8119e-05	0.0001667	-5.4237e-05	-0.00064445	-0.00029824	0.0010031	-0.00018709	4.3608e-05	-5.5767e-05	-0.00042503	0.00017051	-8.4136e-05	6.4707e-05	-0.0011129	-0.00099257	-0.00020736	0.0013819	-0.003821	0.0034399	0.00057354	-0.00069523	8.7946e-06	-0.0023135	0.027793	-0.0048876	0.0018576	-0.00067663	-0.0013639	-0.00029778	-0.0017991	-0.0038755	-0.0012901	-0.010921	0.00023369	0.00025485	-0.0024989	0.005456	0.005868	0.00025123	-0.042505	0.052963
Anaerococcus prevotii	2.6114e-05	-5.7384e-05	-0.00021683	2.4183e-05	-0.00071055	-0.00041987	0.00011102	0.00022323	0.00031113	0.00066902	-2.5937e-05	-0.0027804	-0.00030888	0.003355	0.0028777	-0.0049367	0.0034015	0.00043308	0.020996	-0.005645	0.0055952	-0.0006603	0.0011332	0.00088682	-0.0012293	0.0020677	-0.00086144	-0.00047564	4.8611e-05	-0.00018948	0.00067189	-0.0036029	0.011533	0.0078597	-0.00090137	-0.0021159	0.025951	-0.036003	-0.00728	-0.0051464	-0.04565	-0.020654	-0.0041494	0.006991	-0.013295	-0.012107	-0.0037976	0.019339	-0.038971
Anaerococcus tetradius	0.00079558	-0.0032531	-0.0067693	0.004733	-0.0032755	-0.0031814	-0.002124	-0.0062279	-0.0031881	0.018552	-1.7744e-05	-0.035688	-0.019548	0.035899	-0.0089408	0.013584	-0.003279	0.023889	-0.025143	-0.0044446	-2.9428e-05	-0.025117	-0.11178	0.009851	0.0097083	-0.14558	0.15269	-0.039516	0.0069307	0.012428	0.0065151	-0.037939	0.0015737	-0.12941	0.00051001	0.0028758	-0.13223	0.53985	0.22849	0.059832	-0.6347	0.013945	0.14901	0.21982	-0.12157	-0.13088	-0.0264	-0.051716	0.0048691
Anaerococcus vaginalis	0.00051733	-0.00045802	-0.0017184	0.001517	-0.001409	-0.0026521	0.0034131	0.00017067	0.00063863	0.0033573	-0.0037301	-0.012028	-0.0014197	0.012622	0.0061267	-0.015775	0.0098196	-0.0015855	0.063244	-0.017892	0.019917	-0.0083487	-0.0090143	0.002109	0.015155	-0.088173	0.083432	0.006958	-0.028342	-0.012434	-0.00023788	0.17024	-0.00055382	0.014664	-0.0013069	0.0069572	0.1312	-0.14646	-0.066506	-0.020288	-0.014246	-0.079523	0.24812	-0.21503	0.20039	0.18432	0.01184	0.00047272	-0.086463
Atopobium parvulum	1.6132e-05	-7.8568e-05	7.1439e-05	1.3202e-06	9.4396e-05	-3.0295e-05	-7.6842e-05	4.7742e-06	4.6279e-06	-3.7207e-05	2.9218e-05	-1.5738e-05	1.8598e-05	-1.9826e-05	4.4773e-05	-5.4812e-05	3.4084e-05	-2.9991e-05	0.0001728	-0.00017974	9.2598e-05	-0.00012115	-7.9479e-05	1.4122e-05	9.8971e-05	-0.00013337	0.00012384	-3.4137e-05	0.00030293	0.00013729	-0.00040731	0.0035007	-0.00039321	-0.00019847	-0.00032548	-0.00060513	5.254e-05	-0.0001768	-0.00059575	-4.0391e-05	0.0016238	0.0012689	0.00034957	0.0015802	0.0013577	0.00095345	0.00051462	-0.0046978	0.006225
Atopobium rimae	2.9447e-06	-2.6767e-05	1.8554e-05	4.7427e-06	8.186e-06	1.591e-05	-2.4471e-07	4.9385e-07	7.1829e-06	-2.9437e-05	2.7818e-05	7.5605e-06	1.9994e-05	-1.2997e-05	4.8281e-05	-8.6353e-05	4.4283e-05	7.8389e-06	0.00027013	-7.9354e-05	7.0542e-05	-4.0902e-05	-3.3528e-05	1.0053e-05	5.5846e-05	-0.00010825	0.00011216	-7.3218e-06	3.8964e-05	8.2375e-06	-6.7198e-05	-0.000502	-0.00050285	0.00042675	0.00075963	0.0015884	-0.0055217	-0.0014419	4.0415e-05	0.00050786	-0.0013829	-0.00082046	0.00025227	0.0036727	0.0033965	0.0027144	0.0010276	0.0004379	0.00089036
Atopobium vaginae	0.0084893	-0.048431	-0.15851	0.10451	-0.17901	0.83501	-0.35873	0.032497	0.0067987	-0.016018	-0.15071	0.18743	-0.0096009	-0.0095582	-0.053136	0.035665	0.035579	-0.05578	0.00075979	-0.06141	0.031531	0.012256	0.039444	0.0078909	-0.051266	0.013793	0.0049775	-0.042253	0.031175	-0.0021092	0.024509	-0.019716	-0.0023362	0.022705	-0.016778	-0.026955	0.0024035	0.015779	-0.033226	0.010206	0.0086038	0.03028	-0.017872	0.022396	0.0077163	0.0087291	-0.0071156	-0.025583	-0.013406
Bifidobacterium breve	0.0010191	-0.0023146	-0.006455	-0.0021034	-0.034359	-0.030086	-0.026335	-0.068508	0.016923	-0.0099106	-0.002313	-0.010646	0.017116	-0.0083088	0.071473	-0.096912	-0.35228	-0.074503	-0.024293	-0.07046	0.026325	-0.0071859	0.15328	-0.012469	-0.0001168	-0.032288	0.0069556	0.085897	-0.12315	0.86919	0.11527	-0.032905	-0.0072911	0.032183	-0.020261	-0.031185	0.0049643	0.015979	-0.041583	0.011317	0.013146	0.02479	-0.019342	0.022068	0.0088576	0.0090755	-0.0066937	-0.02684	-0.012942
Bifidobacterium dentium	0.00058064	-0.0011856	-0.004433	-0.00041299	-0.022763	-0.020278	-0.019087	-0.056891	0.0065151	-0.0093362	-0.0018854	-0.00072664	0.0023255	0.00026583	0.0095992	-0.0068246	0.0074226	0.010886	0.026155	0.12857	-0.077036	-0.067374	-0.84698	0.14816	-0.18903	0.085028	-0.031525	-0.058475	0.01967	0.11702	0.073553	-0.081419	-0.0016906	0.038972	-0.022117	-0.028351	0.04237	-0.064041	-0.10702	0.0039388	0.14032	0.016409	-0.15674	0.19588	-0.063914	-0.073425	-0.0089789	0.0061286	-0.068491
Bifidobacterium longum	0.0025002	-0.0092487	-0.033931	-0.0027286	-0.23178	-0.2519	-0.27567	-0.80555	0.11066	-0.17736	-0.039277	0.15214	-0.079536	0.016813	-0.10751	0.084728	0.073303	-0.012828	-0.022611	-0.077942	0.03764	0.026277	0.10407	0.00085102	-0.051978	0.02707	-0.0088101	-0.047951	0.038951	-0.087877	0.016879	-0.017941	-0.0071154	0.018049	-0.012288	-0.019922	0.0042736	0.018571	-0.032001	0.0097772	0.006928	0.025978	-0.016112	0.019428	0.0096644	0.010762	-0.0070461	-0.026982	-0.012491
Blautia hansenii	-1.2434e-05	-5.3655e-06	-6.7942e-07	1.4036e-05	-3.7087e-05	-6.9536e-06	6.2998e-05	-5.2443e-06	4.6789e-06	1.0765e-05	-6.6289e-06	-5.8888e-05	3.3083e-05	8.7208e-05	5.7348e-05	-0.00016351	4.2756e-05	-0.00010498	0.00080333	0.00068832	-0.0022437	0.0013493	0.00043897	4.3514e-05	-0.00032059	-0.00014785	0.00023314	-0.00031452	0.00020331	4.0247e-06	0.00018677	5.142e-05	-8.9047e-05	-0.00014069	-0.00027131	-0.000525	0.0011021	0.0022008	-0.00051461	2.1731e-05	0.0014565	0.0078187	0.0015964	-0.00059752	-0.0017339	-0.0016778	-0.00013706	0.0033119	-0.0037804
Clostridium perfringens	0.00076284	0.0010814	0.00059986	4.0213e-06	-0.00012611	-0.00014605	-7.4626e-05	0.00014889	-0.00028285	2.3734e-05	7.9833e-05	-0.00037312	0.00039106	-5.1552e-05	0.0029416	0.0016731	9.6423e-05	-0.00017604	0.00044502	0.00083448	-6.8888e-05	0.0021889	-0.0024121	0.0013547	0.0060014	-0.0017393	0.0014064	0.036336	-0.00018499	0.0032298	-0.081985	-0.013097	-0.0019402	0.00099476	0.12793	-0.069885	-0.00017907	0.0087535	-0.032719	0.027051	0.0024419	-0.011371	0.021226	0.035932	-0.52049	0.51028	0.08971	0.49012	0.38607
Clostridium sp	0.00056663	0.00046357	3.4891e-05	-0.00020741	-0.0005228	-0.00023051	1.7526e-05	-4.3334e-05	-3.9772e-05	0.0003018	0.000191	-0.0009492	0.00068671	9.4023e-05	8.7498e-05	-0.0030017	-0.0012561	0.00091563	0.0017444	0.0064764	-0.0028908	0.00081446	-0.009824	-0.004102	0.05773	-0.00058184	0.0049007	0.15719	0.07162	-0.0049617	-0.096963	-0.027578	-0.0055397	0.021673	-0.11558	0.043977	0.0045481	0.0057968	0.013447	-0.010399	-0.0035451	0.0096263	-0.012518	-0.079739	0.11774	-0.30301	0.86432	0.13185	0.12193
Corynebacterium pseudogenitalium	7.9453e-06	1.3093e-06	-1.2142e-05	1.1508e-05	-6.9918e-05	-1.1569e-05	0.00020469	-1.3552e-05	-4.2965e-06	6.2916e-05	-0.00015273	5.2726e-05	-4.3662e-05	4.4171e-05	-5.7025e-05	2.1017e-05	6.2007e-06	-7.856e-05	-5.9109e-06	-6.6988e-05	7.1881e-05	-6.8141e-05	-7.1895e-05	7.1862e-06	6.1548e-06	-0.00045515	0.00039217	2.388e-05	-3.2668e-05	-4.0271e-05	3.1087e-05	0.0012016	8.1938e-05	0.0004341	-1.532e-06	-3.0708e-05	0.00089856	-0.0013729	-0.00055504	-0.00014235	-0.00089724	-0.00044874	-0.00064626	-0.0024463	0.0015198	0.0017804	3.4804e-06	-0.002138	0.0024012
Corynebacterium tuberculostearicum	7.9453e-06	1.3093e-06	-1.2142e-05	1.1508e-05	-6.9918e-05	-1.1569e-05	0.00020469	-1.3552e-05	-4.2965e-06	6.2916e-05	-0.00015273	5.2726e-05	-4.3662e-05	4.4171e-05	-5.7025e-05	2.1017e-05	6.2007e-06	-7.856e-05	-5.9109e-06	-6.6988e-05	7.1881e-05	-6.8141e-05	-7.1895e-05	7.1862e-06	6.1548e-06	-0.00045515	0.00039217	2.388e-05	-3.2668e-05	-4.0271e-05	3.1087e-05	0.0012016	8.1938e-05	0.0004341	-1.532e-06	-3.0708e-05	0.00089856	-0.0013729	-0.00055504	-0.00014235	-0.00089724	-0.00044874	-0.00064626	-0.0024463	0.0015198	0.0017804	3.4804e-06	-0.002138	0.0024012
Cryptobacterium curtum	1.1865e-06	-5.7041e-06	6.6781e-06	-1.6787e-06	-2.8243e-06	4.1902e-06	2.9048e-06	1.2283e-07	-8.8082e-07	4.7386e-06	-1.1292e-05	6.2359e-06	8.59e-07	-3.2799e-06	-3.8937e-06	3.4913e-06	1.0023e-07	-5.1624e-06	-8.9116e-06	-7.3408e-06	4.7134e-06	-6.1812e-06	-1.8636e-06	-1.2176e-06	2.7157e-06	9.4157e-06	-1.1383e-05	2.3913e-05	-5.494e-05	-2.0785e-05	1.8765e-05	-5.2586e-05	-6.7748e-05	-4.812e-06	1.2621e-05	3.9849e-05	0.00013207	-3.9973e-06	-4.1728e-05	-2.792e-05	-3.3674e-05	0.00010143	1.4868e-05	9.3161e-06	3.1753e-05	3.9261e-05	5.8831e-07	8.4729e-05	-0.00010771
Dialister invisus	0.00027188	-0.0015108	-0.002187	0.0019825	0.00015583	-0.00026782	0.0034939	-0.00034227	-0.00012129	0.0017376	-0.0014253	-0.0078728	-0.0019127	0.0021062	-0.00063966	-0.0028455	0.0025486	0.00045738	0.016223	0.0060704	-0.0043845	0.0068139	0.00033403	0.00074557	0.0004542	-0.0025449	0.0028998	0.0082365	-0.015068	-0.0017513	-0.0039419	0.10419	-0.089448	-0.020903	-0.0055815	-0.010917	-0.065453	0.15088	0.026446	0.0014364	0.079346	0.014256	0.080059	-0.208	-0.055479	-0.036807	-0.021879	0.5351	-0.68201
Dialister micraerophilus	0.0074093	-0.046384	-0.11567	0.084419	-0.023432	0.015086	0.084259	-0.0011369	-0.04	0.26615	-0.039351	-0.46027	-0.32954	0.59462	-0.20475	0.24896	0.0047698	-0.13896	-0.10527	-0.099609	0.043266	0.0049013	0.066929	0.00027959	-0.085553	0.1368	-0.11072	-0.04311	0.059755	0.0091967	0.021425	-0.01906	-0.014125	0.032128	-0.013981	-0.031745	0.00028842	-2.2914e-05	-0.042505	0.0056253	0.036497	0.018096	-0.01904	0.03783	0.0084805	0.0065159	-0.0046116	-0.026145	-0.014276
Entamoeba histolytica	3.3418e-05	5.6679e-05	3.0526e-05	-1.3415e-05	6.28e-06	4.5362e-06	4.6534e-06	-7.1182e-06	1.1468e-05	1.5443e-05	5.8712e-06	-2.8178e-05	2.5316e-05	-6.512e-06	0.00018675	0.00011106	9.1637e-06	-1.4138e-05	2.2205e-05	3.3606e-05	5.7372e-06	0.00013311	-0.00012529	0.00013545	0.00045021	-0.0001421	-5.7643e-05	0.0016358	-8.6213e-05	0.00017581	-0.0042954	-0.00070809	-0.00011633	5.9133e-05	0.0071284	-0.0039526	-4.6352e-05	0.00060465	-0.0018257	0.0013949	-0.0001027	-0.00014547	-0.00025877	0.00081457	-0.021184	0.021618	0.0048767	0.01534	0.011837
Enterococcus faecalis	0.0010171	-0.0020446	-0.0074091	-0.0007335	-0.028958	-0.014695	-0.0028417	-0.0054539	-0.0034008	0.010534	0.0042402	-0.056125	0.054813	-0.020639	0.18487	-0.2285	-0.78921	-0.16058	-0.045253	-0.13407	0.060865	0.049419	0.0044152	0.023921	-0.10979	0.064714	-0.016108	-0.10837	0.10148	-0.39719	-0.0038839	-0.021196	-0.0090178	0.019821	-0.013496	-0.022781	0.0057956	0.023639	-0.038867	0.011855	0.0079547	0.032886	-0.020251	0.023807	0.012075	0.013536	-0.0087307	-0.03322	-0.015338
Escherichia coli	0.0010354	-0.0021305	-0.0077346	-0.00032715	-0.028049	-0.014847	0.0020193	0.00053421	-0.0042557	0.012324	0.0042231	-0.08017	0.057772	0.029908	0.28176	-0.50769	0.36289	-0.19081	-0.65242	-0.017797	-0.041421	0.034538	0.056521	0.00030163	-0.067592	0.043979	-0.023946	-0.039564	0.029896	-0.0023758	0.027366	-0.014073	-0.0038754	0.024584	-0.01224	-0.021202	0.034604	-0.058953	-0.049021	0.0044348	-0.064883	-0.011602	-0.01699	0.01358	0.0059694	0.008542	-0.01063	-0.020548	-0.030457
Fenollaria massiliensis	3.8152e-06	-2.416e-05	-0.0001211	7.8784e-05	1.128e-05	0.00013548	-7.8487e-05	6.3027e-07	-9.1932e-06	8.2721e-05	-8.202e-05	-0.0004288	-0.00023577	0.00080002	-9.2226e-07	0.00026619	1.3548e-05	-0.00025959	1.982e-05	-0.00013872	0.00014338	-0.00019907	-0.00042244	9.5979e-05	-0.00017464	0.001221	-0.0011965	0.0005853	-0.00075324	0.00021873	0.00015694	0.00052357	-0.0030682	0.00060796	0.00097394	0.0010944	-0.0013664	0.0079128	0.0053365	0.0016436	-0.011129	0.0033225	0.015851	-0.01761	0.013857	0.014262	0.00097308	-0.018671	0.023577
Finegoldia magna	1.561e-05	-0.00022551	-0.0011008	0.00081647	0.00071878	-0.0016247	0.00046293	-1.6678e-05	-0.00056436	0.002243	-0.00092021	-0.0034528	-0.0015976	0.0012003	0.00057674	-0.0031734	0.0027877	-0.0019113	0.014492	-0.005392	0.0059361	-0.0020149	0.00086121	0.0036371	0.00099999	-0.010283	0.012277	-0.0038183	0.0021912	-0.00099616	0.0013844	-0.014752	0.0087263	-0.012982	-0.0092136	-0.01787	0.027209	-0.0087745	-0.0089609	-0.0037024	0.045516	0.032526	-0.022862	-0.0081973	0.033452	0.032938	0.014722	-0.13612	0.29326
Fusobacterium equinum	2.5927e-05	-5.2939e-05	-0.00019243	-1.6419e-05	-0.00080205	-0.00041143	0.00011651	-3.406e-06	-0.000191	0.00053042	-5.3216e-05	-0.0036808	0.015038	0.00029675	-0.0049739	0.0024733	0.00097746	-0.00061834	-0.00060872	-0.0020262	0.00087665	-5.1804e-05	0.00075655	0.00010003	-0.0010598	0.00062559	-0.00028408	-0.00073743	0.00053362	-7.3253e-05	0.00067363	-0.0034302	0.00076688	0.00011707	-0.0002004	-0.00010247	-6.6045e-05	-0.0014556	-0.00080068	0.00025941	0.0004196	0.0013048	-0.0010793	0.0010691	-0.00049226	-0.00016787	-0.00033302	-0.004035	0.004634
Fusobacterium gonidiaformans	3.8891e-05	-7.9408e-05	-0.00028865	-2.4629e-05	-0.0012031	-0.00061714	0.00017476	-5.109e-06	-0.00028651	0.00079564	-7.9823e-05	-0.0055212	0.022557	0.00044513	-0.0074609	0.00371	0.0014662	-0.00092751	-0.00091308	-0.0030393	0.001315	-7.7706e-05	0.0011348	0.00015005	-0.0015897	0.00093838	-0.00042612	-0.0011061	0.00080043	-0.00010988	0.0010104	-0.0051453	0.0011503	0.0001756	-0.00030061	-0.0001537	-9.9067e-05	-0.0021834	-0.001201	0.00038912	0.00062939	0.0019572	-0.0016189	0.0016037	-0.00073839	-0.00025181	-0.00049952	-0.0060526	0.006951
Fusobacterium nucleatum	0.0016907	-0.0049115	-0.012009	-0.00015504	-0.049539	-0.025863	0.014546	-0.00079017	-0.011956	0.03684	-0.0091798	-0.22176	0.88436	0.027488	-0.28958	0.14972	0.056992	-0.031743	-0.030586	-0.089128	0.038891	0.016092	0.050312	0.0082906	-0.064061	0.029973	-0.0085051	-0.042456	0.02842	-0.0031979	0.03025	-0.027387	-0.0065893	0.021237	-0.014207	-0.022943	0.005169	0.017899	-0.036938	0.01081	0.0082662	0.028188	-0.01873	0.021596	0.010301	0.011346	-0.0076114	-0.028781	-0.014308
Fusobacterium periodonticum	1.4509e-05	-6.5832e-05	-0.00016733	9.9465e-05	-0.0002218	-0.00027292	0.00074956	-6.1277e-05	-0.00010216	0.00065531	-0.0011402	-0.00059081	0.00013774	0.0011535	-0.00031438	0.00013318	9.047e-05	-0.00065648	0.00060793	-0.00025472	0.00052436	-0.0008181	-0.0013968	-6.1197e-05	0.0016953	-0.0029006	0.0024543	0.0015303	-0.0012573	0.00054304	-0.0039681	0.046231	-0.011398	0.0023285	-0.0010486	-0.001694	-0.0075039	0.015103	0.0004156	-0.00036508	-0.0092564	0.0010724	0.016008	-0.011254	0.0021519	0.0018982	-0.00087382	0.048058	-0.065515
Gardnerella vaginalis	0.013284	-0.15502	-0.42341	0.39414	0.73362	-0.10391	-0.078697	-0.0089923	0.036562	-0.13796	-0.039269	0.13887	0.0023325	-0.05576	-0.054736	0.047049	0.010204	0.0024734	-0.048843	-0.049157	0.030794	0.0097945	0.037402	0.0095098	-0.05168	0.01614	0.0026276	-0.039534	0.029891	-0.0020099	0.025545	-0.019058	-0.0034926	0.029899	-0.012644	-0.023221	0.012952	0.0079141	-0.034583	0.0087888	0.0014814	0.029326	-0.016676	0.020107	0.0074101	0.0086541	-0.0070908	-0.025571	-0.01351
Gemella asaccharolytica	0.001082	-0.009799	-0.020877	0.011184	-0.040418	0.040485	0.028053	4.3165e-05	0.0016693	0.0048211	0.0079358	-0.062377	0.0067717	0.1051	0.11349	-0.078288	-0.049328	0.94103	-0.10942	-0.11332	-0.02214	0.045588	0.066785	0.0080476	-0.076903	0.063645	-0.040269	-0.0465	0.050279	0.0046422	0.021344	0.00028967	0.0072831	0.01451	-0.020867	-0.036329	0.0089645	0.0093	-0.037669	0.0095115	0.025907	0.022321	-0.017418	0.020899	0.019488	0.019657	-0.0049309	-0.027173	-0.011616
Herbaspirillum seropedicae	2.2673e-05	-4.0438e-05	-0.00016134	2.3071e-05	-0.00054378	-0.00030645	0.00018184	0.00015308	0.00022065	0.00051054	-9.494e-05	-0.0019647	-0.00024302	0.0024246	0.0020322	-0.0035246	0.0024389	0.00027085	0.015032	-0.0040758	0.0040426	-0.00050691	0.0007755	0.00063864	-0.00087719	0.0012531	-0.00042078	-0.00032866	1.8476e-05	-0.00015582	0.00049668	-0.0019792	0.0082993	0.0058454	-0.00064623	-0.0015305	0.019033	-0.026468	-0.0054907	-0.0037565	-0.033139	-0.015014	-0.0032945	0.003783	-0.0087603	-0.0077799	-0.0027177	0.01278	-0.026706
Lactobacillus acidophilus	-0.0052699	0.029049	-0.0098944	-0.080842	0.015508	-0.0041707	0.0068014	-0.0017293	3.4409e-05	0.017404	-0.018098	-0.069364	0.067118	-0.11283	0.73818	0.60391	0.096114	-0.07301	-0.011662	-0.064833	0.016134	-0.023515	0.067547	0.060483	-0.060268	0.028066	0.0067485	-0.044654	0.028965	-0.0033449	0.03723	-0.018377	-0.0021646	0.018832	0.0017401	-0.024426	0.0053948	0.017422	-0.036526	0.015322	0.0092016	0.026736	-0.016574	0.018963	0.013967	0.005887	-0.0022901	-0.026988	-0.01356
Lactobacillus amylovorus	0.00085207	0.00084197	0.00046663	0.0002538	-0.00018505	-4.9939e-05	3.2648e-05	-6.8567e-05	6.1262e-05	0.00019866	0.0001314	-0.00049512	0.00031998	0.00019943	-4.5623e-05	-0.0015659	-0.00063636	0.00048883	0.000871	0.0030928	-0.0013923	0.00062192	-0.0043063	0.00066383	0.025225	0.0022887	-0.00035963	0.009644	-0.016899	0.0051029	-0.088957	-0.0090005	-0.0014591	-0.0034145	0.11831	-0.056667	-0.0037645	-0.024118	0.10323	-0.14241	0.016683	0.027044	-0.014767	-0.0021603	0.41959	-0.39359	-0.37147	0.47371	0.37903
Lactobacillus casei	9.6069e-06	-2.67e-05	-0.00013732	-0.00010432	-0.0006337	-0.00073945	-0.00053	0.00098822	-0.0017107	-0.00090138	-0.0001077	0.00049717	-0.00023385	0.00013661	-0.00035593	0.00015029	7.3178e-05	-5.5025e-05	-2.8519e-05	-0.00013396	5.9972e-05	0.00026522	-0.00029769	-0.0025606	-0.00015208	-4.0837e-05	-0.00031377	7.2372e-05	-4.9543e-05	0.00022348	0.00010427	-1.2419e-05	-0.00013497	-0.00016058	-0.00022397	0.00017555	9.7146e-05	-0.00053332	-0.00064937	0.0012989	-0.00058389	-0.0016385	0.00074608	-0.00069911	0.00046061	-0.0017735	-0.0012103	0.004684	0.0012878
Lactobacillus coleohominis	-0.00058565	0.001219	0.0006354	-0.00097136	2.2038e-05	0.00019891	0.0003418	-5.122e-05	0.00018446	0.00017815	0.00064627	-0.00059751	0.00011602	0.0011241	-0.00017661	-0.0013842	-0.00084001	0.0010942	-0.00047155	0.0025979	-0.0015682	-0.0039324	-0.0053142	-0.0062445	0.0097306	-0.055289	0.052754	0.0072862	-0.021448	-0.010599	0.0029933	-0.01593	0.016194	-0.0073179	0.0091654	0.046361	0.059749	-0.10734	-0.030923	-0.003344	0.26086	-0.21529	0.81162	0.33993	-0.11143	-0.15213	-0.012418	-0.060604	0.013219
Lactobacillus crispatus	0.57049	0.63963	0.38204	0.15983	0.19223	0.056831	0.0026591	-0.0022694	0.015814	-0.027546	-0.0084122	0.068822	-0.043304	0.014701	-0.076319	0.037446	0.023516	-0.012899	-0.018322	-0.060058	0.028159	0.017975	0.042277	0.0093089	-0.071775	0.020388	-0.0099561	-0.032216	0.02761	-0.0031696	0.035265	-0.018652	-0.0067574	0.018278	-0.010359	-0.021348	0.0040636	0.018279	-0.03329	0.010489	0.0073744	0.025511	-0.01752	0.019656	0.0098346	0.0094897	-0.006297	-0.027231	-0.012868
Lactobacillus fermentum	0.00025403	0.00022865	5.6608e-05	-0.00011569	3.4343e-05	-1.8739e-05	6.1035e-06	-2.4679e-05	2.7589e-05	2.6732e-05	4.5454e-05	-9.7564e-05	5.5661e-05	0.00010805	-0.00066576	-0.0010619	-0.00031853	0.00026156	0.00032914	0.0015626	-0.0010258	-0.0015307	-0.00090969	0.00012326	0.0082626	0.0021571	9.1201e-05	-0.0093957	-0.0088604	0.0010684	-0.0081095	0.0030313	0.00084293	-0.0042616	0.006003	0.0042133	-0.0033378	-0.020951	0.085208	-0.10583	0.010321	0.015133	-0.0045876	0.0011787	0.058227	-0.05874	-0.05229	0.17536	0.13936
Lactobacillus gasseri	-0.0057625	-0.0027895	-0.03487	-0.0011058	-0.20569	-0.25209	-0.18223	0.32958	-0.47233	-0.2814	-0.038731	0.16073	-0.085183	0.018523	-0.12803	0.064063	0.034547	-0.018867	-0.038749	-0.089383	0.036585	0.0095782	0.12755	0.57947	-0.041112	0.056531	0.035862	-0.0092204	0.024148	-0.0015121	0.0072926	-0.017412	-0.0043365	0.020612	-0.025358	-0.0062457	0.0065636	0.019969	-0.027103	0.010381	0.0075319	0.027211	-0.013155	0.021802	0.0079939	0.011154	-0.012223	-0.027742	-0.013962
Lactobacillus hamsteri	0.00060832	0.000839	9.6871e-05	-0.00070392	-0.0010384	-0.00088111	-0.00024256	0.0010489	-0.0018585	-0.00097331	0.00048104	-0.00039351	0.00057424	-0.00026793	0.0046539	0.0025638	4.7876e-05	-0.00036044	0.000889	0.0022301	-0.00071739	0.002297	-0.0052192	-0.0088037	0.0084034	0.0093014	0.015042	-0.0032428	-0.022627	0.0048269	-0.010105	0.023379	0.0092855	-0.03037	0.061959	0.019049	-0.023875	-0.13468	0.56712	-0.72358	0.078169	0.12109	-0.041295	0.055581	-0.093245	0.13214	0.056751	-0.16181	-0.11216
Lactobacillus helveticus	0.0024747	0.0021515	0.0010536	0.0019845	-0.0029128	-0.0011664	-4.4767e-05	-0.0001279	-0.00025769	0.0013125	0.00065038	-0.0042685	0.0032781	8.9479e-05	0.0027837	-0.011368	-0.0053743	0.0040034	0.0089639	0.035692	-0.019852	-0.014481	-0.044979	-0.0091972	0.58741	0.14975	0.039997	0.34229	0.40832	-0.061623	0.53862	-0.00090941	-0.0019606	0.010719	0.11345	-0.082051	0.0033394	0.02047	-0.041314	0.0060535	0.010715	0.029935	-0.017467	0.029449	0.006008	0.027174	-0.068346	-0.028878	-0.014132
Lactobacillus iners	-0.81223	0.35618	0.34735	0.084104	0.18233	0.057813	0.0029694	-0.0038514	0.020374	-0.019591	-0.0093359	0.067815	-0.040355	0.017384	-0.075873	0.031546	0.021629	-0.013049	-0.016871	-0.055288	0.026409	0.013059	0.038393	0.0015215	-0.05416	0.024405	-0.0074351	-0.037052	0.024866	-0.0024626	0.026827	-0.020015	-0.0068156	0.018666	-0.011588	-0.02093	0.0038825	0.019132	-0.034299	0.0085484	0.0077869	0.025495	-0.017901	0.01905	0.0097282	0.010382	-0.006561	-0.026622	-0.012395
Lactobacillus jensenii	0.026312	0.1099	-0.18321	-0.87813	0.31962	0.081164	0.012486	-0.0061967	0.02376	-0.037873	-0.0040973	0.080997	-0.057679	0.021639	-0.14417	-0.0018267	0.02075	-0.0098784	-0.021591	-0.071562	0.040535	0.057211	0.031358	0.011925	-0.048456	0.026172	-0.0056393	-0.03826	0.022389	-0.0024041	0.026907	-0.019954	-0.0081264	0.018731	-0.011194	-0.023116	0.0040195	0.017886	-0.032868	0.010942	0.0076522	0.02576	-0.017639	0.0194	0.0097077	0.010655	-0.006766	-0.02708	-0.012663
Lactobacillus johnsonii	0.0023634	-0.0010028	-0.028492	-0.0092024	-0.13804	-0.17399	-0.12378	0.22143	-0.33846	-0.2013	-0.027093	0.11836	-0.044441	0.02032	-0.029275	0.071973	0.028002	-0.016556	0.0025431	-0.037285	0.020037	0.026502	-0.060596	-0.7871	-0.13092	0.13707	0.10643	-0.059674	0.017739	0.0019444	0.056698	-0.021115	-0.0096712	0.015814	0.012913	-0.042334	0.0028297	0.015432	-0.046434	0.017046	0.0077483	0.022592	-0.022039	0.016421	0.013961	0.0066384	0.001493	-0.024761	-0.010476
Lactobacillus kefiranofaciens	0.0032338	0.0031799	0.0017199	0.001491	-0.001657	-0.00070694	-1.5728e-05	-9.0649e-05	-0.00019026	0.00094014	0.00056229	-0.0029725	0.002342	0.00015149	0.0046652	-0.0048827	-0.0029713	0.0021037	0.0051738	0.018083	-0.0085741	0.0007013	-0.025945	-0.014123	0.13295	-0.0049027	0.0067835	0.3216	0.051617	0.014247	-0.62058	-0.12115	-0.023937	0.0499	0.50263	-0.32252	0.016466	0.042429	-0.11285	0.045495	0.017937	0.048447	-0.029462	0.036037	0.034124	0.013173	-0.034014	-0.20832	-0.15193
Lactobacillus pontis	6.481e-05	5.4783e-05	6.0274e-06	-2.3963e-05	-5.6633e-05	-2.5785e-05	1.2147e-06	-3.1482e-06	-7.1353e-06	3.1575e-05	2.0847e-05	-0.00010275	7.5082e-05	9.9891e-06	2.4846e-05	-0.00031108	-0.00013326	9.6575e-05	0.00018999	0.00069519	-0.00030716	0.00010752	-0.0010794	-0.00057283	0.0061922	-4.6814e-05	0.00056329	0.017249	0.0079315	-0.0005582	-0.010245	-0.0029602	-0.00059708	0.0023599	-0.013317	0.0051776	0.0004737	0.00062336	0.0015819	-0.0011896	-0.00042486	0.001041	-0.0014635	-0.0089052	0.014395	-0.034791	0.094616	0.01377	0.012817
Lactobacillus psittaci	0.0036243	0.0032385	-0.010255	-0.038599	0.0071207	0.0013723	0.0010162	-0.0016273	0.0019716	0.00084543	0.0024663	-0.0068083	0.0037953	0.0022653	-0.021279	-0.054596	-0.023437	0.011962	0.064663	0.27756	-0.29465	-0.85021	0.21586	-0.011144	-0.15307	0.020994	-0.016161	-0.015978	0.061638	-0.046888	0.036447	-0.023438	-0.0051548	0.022659	-0.0069652	-0.022981	0.0071877	0.017873	-0.035455	0.0055405	0.0064458	0.028109	-0.02046	0.019944	0.009838	0.011827	-0.0085875	-0.026109	-0.012541
Lactobacillus salivarius	-1.4093e-06	-6.1865e-06	-3.198e-05	8.6091e-06	-0.00011983	-0.00017021	-0.00012327	0.00020956	-0.00036362	-0.00019924	-2.8778e-05	0.00010645	-3.1394e-05	2.0275e-05	-2.8437e-05	4.6855e-05	5.0236e-06	-8.1865e-06	-2.7806e-06	5.1969e-05	-2.0701e-05	-1.2569e-05	-0.00026082	-0.0018226	0.00014371	-0.0011161	-0.0013986	-0.00044078	0.00010871	1.3766e-05	0.00031284	-4.613e-05	-4.5537e-05	8.1918e-05	0.00036953	-0.00038968	7.4137e-05	-0.00018983	-0.00037099	0.00016178	-0.00049264	-0.00014271	5.3756e-05	-0.0007679	0.00054549	-0.00024968	0.00091466	0.00036419	0.00042094
Lactobacillus taiwanensis	-0.00011824	-0.0013196	-0.008595	-0.0032543	-0.034544	-0.042799	-0.029098	0.055507	-0.082903	-0.048137	-0.0064835	0.025223	-0.0081615	0.0039403	0.0020195	0.015767	0.0049303	-0.0031258	0.0080369	0.0051562	-0.0011627	0.0024194	-0.032582	-0.094747	0.15885	-0.61316	-0.72533	-0.11747	0.055459	-0.020859	0.033813	-0.033713	-0.012954	0.0253	-0.029007	-0.024606	0.0053595	0.014945	-0.030479	-0.0031634	0.0052045	0.026262	-0.018346	0.022969	0.0053585	0.015483	-0.0083362	-0.029411	-0.014926
Lactobacillus ultunensis	0.010755	0.012582	0.0067447	0.0035055	0.0013541	-0.0017196	-0.00097308	0.00023053	-0.00072779	0.00017095	0.00083628	-0.0043168	0.0031716	-0.00272	0.0055932	-0.0085238	-0.0052261	0.0045942	0.010815	0.051261	-0.037608	-0.068867	-0.026426	-0.0070766	0.63424	0.27175	0.020056	-0.58759	-0.23964	0.036872	-0.2323	-0.055118	-0.019723	0.04425	-0.14427	0.017971	0.013028	0.020778	-0.050018	0.025073	0.013594	0.029209	-0.014846	0.018355	-0.00050609	0.023891	0.021151	-0.033838	-0.017287
Lactobacillus vaginalis	0.002187	0.0046159	0.0005388	-0.0030852	0.00067584	-0.002798	-0.0014722	0.0011047	-0.0032901	0.005575	0.0043748	0.0009845	0.0028595	-0.0012932	0.018674	0.010628	0.00024906	-0.001568	0.0030472	0.010926	-0.0037787	0.0042932	-0.024157	-0.057542	0.084392	0.0085478	0.011153	0.40554	0.16756	-0.0015922	-0.37378	-0.090665	-0.0222	0.091544	-0.68846	0.27652	0.014601	0.024399	-0.0024281	-0.014045	0.011232	0.042231	-0.025209	0.041683	-0.0249	0.10173	-0.23253	-0.011133	-0.0025279
Mageeibacillus indolicus	9.2387e-05	-0.00032092	-0.00094418	0.00077059	0.0010038	-0.00048886	0.0016409	-0.0001725	0.00045197	-0.0018104	0.0011203	0.00042892	0.00068478	-0.00020479	0.0013584	-0.0018057	0.000711	0.0013576	0.0052689	-0.00091218	0.001351	-0.00077742	-0.00075522	0.00080322	0.0025078	-0.0016912	0.0013692	0.0074244	-0.013031	-0.0026306	0.00033531	-0.004723	-0.023559	-0.067	0.0040184	0.018305	0.00099891	0.0083025	-0.0076243	-0.0016281	-0.0067899	-0.00034612	0.0013706	-0.01695	-0.0026126	0.00050695	-0.003892	0.022684	-0.029654
Megasphaera genomosp type 1	0.11578	-0.64561	0.67608	-0.067491	0.21574	0.063893	-0.029864	0.0036898	0.012848	-0.0336	0.01113	0.065872	-0.04534	0.0061018	-0.066369	0.0534	0.024922	-0.016664	-0.023775	-0.067719	0.027325	0.013243	0.041029	0.0069405	-0.057613	0.029333	-0.0097447	-0.040488	0.029807	-0.0024657	0.026949	-0.021925	-0.0051468	0.019195	-0.014396	-0.023793	0.0065577	0.016385	-0.035577	0.010367	0.0067509	0.029615	-0.016485	0.021264	0.01034	0.011251	-0.0072124	-0.027921	-0.013564
Megasphaera micronuciformis	0.0014223	-0.0065176	0.00026734	0.00059713	-0.01278	0.0011601	0.0085738	-0.00021523	-0.0013421	0.0054843	0.006088	-0.025965	0.0083562	0.025449	0.018843	-0.011728	-0.019075	0.039432	0.028472	0.8114	0.47208	0.1958	0.14374	0.023802	-0.094439	-0.0021692	0.032465	-0.080062	0.079282	0.007051	0.024167	-0.011754	0.036799	0.017194	-0.029701	-0.054248	0.021952	0.028025	-0.030319	0.01424	0.012591	0.032512	-0.019528	0.015711	0.005947	0.0079494	-0.0088692	-0.032918	-0.0089597
Mobiluncus curtisii	0.00046917	-0.0020525	-0.0069306	0.0056383	0.0060092	0.0015144	0.0046705	-0.00077028	0.001238	-0.0033221	-0.0074903	0.0014115	-0.00032729	0.0087433	0.0017462	-0.0027913	0.0022763	-0.01048	0.017838	-0.0030092	0.0012983	-0.0042797	-0.0032504	0.0034195	0.011905	0.0083054	-0.0082723	0.008791	0.032731	0.021212	-0.053065	-0.0032701	-0.036443	-0.96029	-0.059402	-0.0068452	-0.047734	-0.11442	-0.098626	0.017467	0.046794	-0.067165	-0.057283	-0.032919	0.042545	0.046822	-0.0076608	-0.042783	0.00048214
Mobiluncus mulieris	0.00010981	-0.0073639	-0.0086811	0.0096851	-0.0012039	0.0023236	0.020663	-0.0019349	0.0027507	-0.0058296	-0.0023523	-0.018075	0.0063665	0.038437	0.0078061	-0.014656	-0.0049363	-0.046203	0.1663	0.25908	-0.78593	0.45704	0.1464	0.023112	-0.088136	-0.0034212	0.02842	-0.056527	0.033398	-0.0035325	0.034289	-0.01385	-0.020085	0.011192	-0.019103	-0.027296	0.059714	0.0085811	-0.048974	0.0074902	-0.026397	0.1026	0.0030883	0.017181	-0.002387	0.00015142	-0.0095693	-0.034347	-0.0029096
Mycoplasma hominis	0.00029561	-0.0012269	-0.00041723	0.00055813	-0.0008621	0.00041297	0.0031155	-0.0002024	-0.00015051	0.0015652	-0.00053086	-0.00080728	-0.0012162	0.004151	0.0015113	-0.00099896	0.0002384	0.010212	0.0019557	-0.0059375	0.0024823	-0.0026063	-0.00098479	0.00045529	0.0025822	-0.0042397	0.0044447	-9.0474e-05	0.00034001	-0.00047621	-0.0020832	-0.022747	-0.017205	0.014741	0.023782	0.047733	-0.15135	-0.053836	-0.0018936	0.0094823	0.085491	-0.015035	0.010696	-0.54606	-0.57111	-0.48255	-0.16152	-0.17812	0.10623
Parvimonas micra	0.00066676	-0.0040393	-0.0033511	0.0039434	0.00085864	0.00041534	0.0068736	-0.00031994	0.0013572	-0.00063761	-0.0015254	-0.0056119	0.00075283	0.01135	0.011657	-0.018665	0.0080241	0.01307	0.070732	0.033534	-0.0064978	0.029555	0.014588	0.0061662	-0.001663	-0.013064	0.017913	0.013147	-0.042582	-0.013851	0.015384	-0.11939	-0.16933	0.10992	0.14491	0.30633	-0.76895	-0.34783	-0.085464	0.04348	-0.16271	-0.13728	-0.023521	0.09667	0.11013	0.096763	0.01434	-0.0018468	-0.038613
Peptoniphilus coxii	8.9795e-06	-2.2962e-05	-0.00012261	1.3715e-05	-0.00038059	-0.00017201	3.1354e-05	0.00011272	0.00015289	0.00038671	-3.704e-05	-0.0015461	-0.00020675	0.0018893	0.0016149	-0.0022863	0.0017183	0.0002257	0.010524	-0.002858	0.0028667	-0.00036282	0.00058665	0.00049116	-0.00065606	0.001525	-0.00103	0.00069788	-0.0016935	-0.00050897	0.00097166	-0.0020839	0.0031451	0.0038694	0.00065138	0.00049148	0.01535	-0.018034	-0.001929	-0.00093296	-0.022595	-0.010586	-0.0023992	0.0034005	-0.0064174	-0.0066929	-0.0013226	0.0072591	-0.015578
Peptoniphilus duerdenii	2.6347e-06	7.4335e-06	1.2685e-06	-3.8591e-07	1.3711e-05	-3.4276e-06	-2.287e-06	-1.573e-06	3.3742e-06	-2.8087e-06	-1.3215e-06	2.1626e-06	8.3554e-06	-1.1536e-05	5.4283e-05	4.6785e-05	5.8701e-06	-4.3433e-06	-1.5317e-05	-1.5342e-05	1.4855e-05	1.9334e-05	2.7911e-06	3.8084e-05	-0.00011116	-6.5555e-05	2.0821e-05	3.0234e-05	4.2836e-05	2.1781e-06	0.00015651	3.6702e-05	3.5576e-05	-5.0294e-05	0.0001653	-4.0723e-05	-4.9515e-05	0.00029489	0.0001269	7.7884e-05	-0.00068483	-5.0058e-05	0.00032846	0.00049078	-0.00028821	-0.0008365	0.00022286	-0.00025117	-0.00011952
Peptoniphilus harei	-0.00010171	-0.00023293	-0.00077125	0.00060399	-0.00065948	-0.00070016	0.00071243	0.00018299	0.00044149	0.001142	-0.00068943	-0.0048703	-0.00081141	0.0067803	0.0041409	-0.0066685	0.0042129	0.00075315	0.028696	-0.0041461	0.0094877	-0.0018467	0.00028942	0.00048696	0.0038491	0.0046342	-0.0066484	0.030602	-0.064945	-0.01747	0.015377	0.010994	0.082361	0.0060626	-0.012501	-0.022861	0.021041	-0.051086	-0.011779	6.7211e-05	-0.064508	-0.028996	-0.017215	0.0090951	-0.0088287	-0.0089247	-0.0023218	-0.0092685	0.0090571
Peptoniphilus lacrimalis	1.0799e-05	-5.3806e-05	6.2928e-05	-1.3664e-05	-9.4287e-06	2.0898e-05	2.6144e-05	8.8666e-07	-2.4785e-06	1.6076e-05	-3.7228e-05	2.4365e-05	-1.3195e-05	-4.2529e-08	-3.5148e-05	4.5671e-05	-7.0997e-06	-1.3877e-05	-0.00011838	-0.00010128	2.1208e-05	-5.8799e-05	-1.0762e-05	-1.0622e-05	-1.6012e-05	0.00017869	-0.0001808	4.2326e-05	-3.964e-05	-4.9569e-05	1.8379e-05	-0.00026819	-0.00010149	2.3746e-05	-1.1106e-05	-1.7234e-05	0.00083491	-0.00017878	2.044e-05	-0.00013267	-8.6759e-05	-0.00098269	-0.00011751	5.018e-05	0.00063507	0.00060722	0.00010722	0.00043906	-0.0004599
Peptoniphilus sp oral	-3.6429e-05	-9.4955e-05	-1.3788e-05	3.3625e-06	-0.00024235	0.00034622	-0.00016935	1.4091e-05	-4.7051e-05	0.00036998	-0.00012409	-0.0011451	-0.00047299	0.0016338	0.00091455	0.0012686	1.4282e-06	0.00010182	-0.00036176	-0.00019771	0.00029132	-0.00047443	6.1399e-05	7.5647e-05	0.00048608	0.0043756	-0.0049354	0.0069593	-0.013238	-0.0031558	0.003668	-0.002809	-0.020989	3.5464e-05	0.007853	0.013031	0.014971	-0.0015653	0.013751	0.012852	0.0084133	-0.007423	-0.0058529	-0.0026951	0.0084121	0.0048197	0.004053	-0.018307	0.034441
Peptostreptococcus anaerobius	-3.2069e-05	-0.00019051	-0.00080899	0.00042834	-0.0011701	0.00056052	0.0013831	-8.9411e-05	-0.00027389	0.0018765	-0.0010051	-0.0055099	-0.0032858	0.0024144	-0.0010054	0.0025188	3.722e-05	0.0017434	-0.0024774	-0.0027407	0.0014197	-0.0017041	-0.00018753	-0.00083821	0.0020209	-0.0092523	0.0090658	0.0023662	-0.01216	-0.0050073	0.0063972	-0.023156	-0.022366	0.006431	0.0032095	0.004308	-0.0019992	-0.0051708	0.012576	0.016235	0.036651	0.015054	-0.03203	-0.016898	-0.006494	-0.0043941	0.0012181	-0.0056067	0.026309
Prevotella amnii	0.00076765	-0.0066107	-0.0068372	0.0072113	-0.0024214	0.016018	0.0070306	-0.00055104	0.0023776	-0.0074757	0.00093399	-0.019642	-0.0074911	-0.012731	0.0010108	0.0022955	-0.0014125	0.02579	1.457e-05	0.062806	0.038189	0.010874	0.011043	-0.0020821	0.016624	0.10315	-0.12644	0.29651	-0.61606	-0.15979	0.17967	-0.11321	-0.49397	-0.012251	0.095895	0.22732	0.24853	0.14593	-0.08963	-0.045417	-0.021546	0.0018936	-0.034107	-0.0011954	0.0082804	0.01418	-0.012408	-0.063604	0.027262
Prevotella bergensis	8.3241e-05	-0.0016154	-0.0024238	0.0025869	0.0021852	0.00055774	0.00049151	-0.0002429	0.00038813	-0.00084232	-0.0013154	-0.0048925	-0.0014996	0.0093407	-0.00077022	0.0040396	-0.0047213	-0.0058129	-0.0096559	0.021349	-0.028652	0.0074196	-0.0057265	-0.0032331	0.036515	0.045398	-0.072694	0.24866	-0.51232	-0.13601	0.11664	0.08212	0.67642	-0.0060644	-0.13482	-0.23825	-0.23293	0.018768	-0.0085597	0.056163	0.038704	0.033862	-0.015063	0.014836	0.020381	0.021373	-0.007395	-0.018461	-0.02831
Prevotella bivia	0.0019402	-0.0045308	-0.0066367	0.0059842	-0.012184	-0.006033	0.0033751	-0.00044292	-0.010483	0.049651	0.0088184	-0.095271	-0.057333	0.054171	-0.041242	0.035808	-0.011906	0.030097	-0.085032	-0.037625	-0.00039056	-0.035169	-0.039621	-0.0045889	0.10772	-0.62738	0.60688	-0.068044	-0.10996	-0.080051	0.079967	-0.19891	0.037888	0.033927	0.00099977	0.052352	0.090817	-0.047367	-0.096878	0.0064727	0.14659	0.071842	-0.14334	-0.06605	0.048647	0.063182	-0.0080888	-0.016123	-0.020012
Prevotella buccalis	0.00074374	-0.0039732	-0.0016729	0.0033773	0.0045848	0.0033211	0.0010954	-0.00026177	0.0013648	-0.0051789	0.00067275	0.0028059	0.0030076	0.0019945	0.0020012	-0.0027445	0.0015225	-0.0096216	0.021738	0.016278	-0.06636	0.036469	0.011575	0.0046262	-0.0068109	-0.0034526	0.008548	-0.018455	0.035257	0.0067501	-0.0075699	-0.0086142	0.019671	0.065977	-0.007417	-0.039158	0.019048	0.25168	0.1875	0.015388	0.16027	-0.87909	-0.21692	-0.078677	0.073697	0.079256	-0.0090502	-0.062307	0.021342
Prevotella disiens	0.00046015	-0.0013567	-0.0046494	0.0023724	-0.0069088	-0.0035491	-0.0058301	-0.017806	0.0011716	0.0014156	-0.0080433	-0.0092269	-0.0050491	0.019154	-0.001295	0.0042096	0.0021508	-0.0039728	0.0042039	0.033542	-0.016839	-0.029497	-0.27773	0.046466	-0.062735	0.042244	-0.026134	-0.023599	0.032728	0.053937	0.0063226	0.10173	-0.032895	0.049262	-0.011092	-0.039792	-0.049045	0.098946	0.052489	0.02143	-0.16124	0.083388	0.333	-0.57409	0.2904	0.32772	0.00011621	-0.14505	0.14776
Prevotella oris	8.0513e-05	-0.00018026	-0.00053107	-4.6974e-05	-0.0022842	-0.0011991	0.00030985	-8.1791e-06	-0.00055019	0.0015194	-0.00014357	-0.010639	0.04345	0.0008504	-0.014354	0.0071261	0.0028357	-0.0017968	-0.0016984	-0.0059161	0.0025648	-0.0001918	0.002158	0.0002939	-0.0030273	0.0017609	-0.00077761	-0.0021422	0.001647	-0.00016387	0.0018044	-0.008692	0.0020787	0.00026917	-0.00069216	-0.0005065	-0.00017252	-0.0042667	-0.0025203	0.00073537	0.001777	0.0042109	-0.0029964	0.0036382	-0.00094983	-0.00015334	-0.00078306	-0.013291	0.015553
Prevotella timonensis	0.0036358	-0.019006	-0.032492	0.024823	-0.0008435	-0.030238	0.036008	0.0038267	0.0091453	0.0057176	-0.0031418	-0.12151	0.022477	0.1121	0.22325	-0.41947	0.29058	-0.070418	0.64094	-0.21414	0.16698	0.012599	0.070869	0.028283	-0.084196	0.0091438	0.024677	-0.06435	0.034474	-0.0061148	0.045965	-0.050517	-0.019737	0.021146	-0.023638	-0.035465	-0.066282	0.22175	-0.016531	0.029948	0.19676	0.1371	-0.027694	0.048234	0.024421	0.021769	-0.0018318	-0.059314	0.025774
Prevotella veroralis	-4.7132e-05	-1.043e-05	-0.00013253	0.00018554	0.00036342	-0.00014653	0.00016195	-3.4278e-05	0.00011015	-0.00038041	0.00034553	9.2002e-05	6.4739e-06	3.8003e-05	-0.00022371	0.00015695	-0.00014569	-0.00012279	-0.00081611	-5.8214e-06	0.00021586	-0.0002916	-6.5303e-05	-0.00011726	-6.0778e-05	0.00016692	-0.00017111	-0.00039239	0.0011359	0.00034581	-0.00024473	0.0004793	0.00096939	0.0020409	0.00026419	-0.00080293	0.001939	-0.0039033	-0.0010297	-0.00096959	-0.002674	0.0014375	-0.00025031	0.001329	-0.0025954	-0.0031756	0.00084226	0.0046077	-0.0022229
Roseburia intestinalis	2.456e-05	-0.00014171	0.00017696	-4.3304e-05	-7.0726e-05	4.3809e-05	0.00015931	-1.3847e-06	1.2832e-05	-3.5064e-05	6.3556e-05	4.6884e-05	8.0856e-06	-3.8047e-05	4.5091e-05	-0.00014137	0.00014319	-4.0364e-05	0.00056861	-0.00053645	0.00024084	-0.00019692	-6.8598e-05	1.5856e-05	-9.4994e-05	0.00021879	-0.00015219	-0.00037823	0.00083083	0.00015362	-0.00023139	-0.00046277	0.0010495	-0.0012184	-0.00050458	-0.00087856	0.00017735	0.00177	0.00040949	0.00032973	0.0026722	0.0055284	0.0020993	-0.0014833	0.0031623	0.0030441	0.00093406	0.0014683	0.0020642
Slackia exigua	2.8214e-05	-0.00013616	0.00010653	8.7944e-06	0.00011739	-2.188e-05	-1.5988e-05	1.1634e-06	1.0244e-05	-5.0393e-05	-2.3162e-05	4.5873e-05	1.1003e-05	-3.4824e-05	3.7796e-05	-2.9481e-05	9.5693e-06	0.00018699	-2.7641e-05	-0.00033287	0.00010623	-0.00018108	-5.6107e-05	1.9708e-05	-9.4659e-06	0.00028657	-0.00025725	-0.00022058	0.00077682	0.00015892	-0.00032495	-8.5181e-05	0.00063845	0.00027576	-0.00017675	-0.00063435	0.00020696	0.001116	0.0014514	1.7009e-06	0.0020834	-0.001641	0.0012004	-0.0097515	-0.011487	-0.010044	-0.0026764	0.006681	-0.0075451
Sneathia amnii	0.010461	-0.052122	-0.057497	0.044503	-0.13375	-0.023966	0.60777	-0.041849	-0.015832	0.19562	-0.62201	0.34218	-0.026403	-0.11606	-0.081209	0.030222	0.026796	-0.017932	-0.027662	-0.060395	0.034515	0.0106	0.038891	0.007114	-0.052305	0.016539	0.0026494	-0.039773	0.025348	-0.0043442	0.027538	-0.034681	0.00067856	0.025208	-0.01336	-0.020571	0.010405	0.020907	-0.030659	0.010322	0.0051056	0.027096	-0.017444	0.021785	0.0098776	0.011049	-0.0069923	-0.026186	-0.013113
Sneathia sanguinegens	0.0037964	-0.040355	-0.097968	0.075001	-0.15157	0.19629	0.55899	-0.027245	0.11303	-0.41986	0.59138	0.098709	-0.057736	-0.0065416	-0.085496	0.085551	0.025915	-0.060381	-0.036978	-0.071638	0.037064	0.0038933	0.034408	0.0084653	-0.051776	0.020381	-0.0012797	-0.041561	0.033558	-9.5091e-05	0.022931	-0.014973	0.0023815	0.020728	-0.013553	-0.022158	0.006396	0.013938	-0.032242	0.011197	0.00040457	0.02756	-0.015136	0.019106	0.0099812	0.01084	-0.0069324	-0.026434	-0.012104
Streptococcus agalactiae	0.0043015	-0.0087593	-0.035732	-0.00091182	-0.20175	-0.24996	-0.19951	0.4222	0.77773	-0.015602	-0.041143	0.13436	-0.060192	0.0040363	-0.086417	0.067147	0.029922	-0.01505	-0.028657	-0.0578	0.025398	0.017123	0.037879	-0.0037173	-0.055623	0.02465	-0.0072172	-0.039087	0.026224	-0.011565	0.02598	-0.020156	-0.0077043	0.018651	-0.012685	-0.020889	0.0035511	0.019231	-0.032988	0.0097878	0.0088969	0.026099	-0.016901	0.019581	0.009586	0.010601	-0.0068367	-0.026801	-0.012259
Streptococcus anginosus	-4.6521e-05	-1.6957e-05	-0.0001429	9.7778e-05	-0.00033925	-0.00021353	-7.1697e-05	2.0847e-05	-0.00011387	0.00046204	-6.3987e-05	-0.0044191	-0.0019506	-0.0072937	-0.0020463	-0.00032256	0.0004742	0.00059552	0.00012924	-0.00030082	-0.0001787	0.00050031	8.9079e-05	-0.0013182	-0.00037856	-0.003249	0.0031565	-0.0013858	0.0014259	-0.00031897	0.00063899	0.0016333	-0.0078486	0.00039475	-0.0146	-0.031035	-0.010315	-0.015162	0.0026169	-0.00049127	-0.009647	-0.0087159	0.001523	0.0017393	-0.0026064	-0.0019501	0.00052007	-0.015832	0.029853
Streptococcus sp	1.6856e-05	2.141e-05	1.4287e-05	2.8079e-06	8.1684e-06	4.4259e-06	1.149e-06	-2.0755e-06	4.2317e-06	8.8181e-07	2.0461e-06	7.206e-06	-7.8507e-06	1.4937e-05	-7.1678e-05	-5.5216e-05	-8.2405e-06	8.2389e-06	-1.729e-06	-5.5609e-06	1.3462e-05	5.5408e-05	-2.505e-05	1.6066e-05	0.00022154	0.00012219	-5.766e-05	-0.00042275	-0.00023975	5.2329e-05	-0.00022421	-2.4476e-05	-3.9543e-05	2.7414e-05	-0.00073717	0.00032075	-3.6103e-05	9.0259e-05	-5.2258e-05	0.00014765	-9.2509e-05	-2.1635e-05	-0.00021007	-0.00010634	-0.00018406	0.00026959	-0.00024366	-0.00050084	-0.00042413
Treponema pallidum	-6.1612e-05	2.1369e-05	-4.4097e-06	-5.867e-05	-3.9132e-05	-2.0082e-05	4.6715e-05	-1.2658e-05	9.9108e-06	8.2818e-05	-2.6027e-05	-0.00024702	0.00028817	-6.9271e-06	0.0012577	0.0011432	0.00019137	-0.00025558	2.4988e-05	-0.00017604	7.0423e-05	-0.00013853	0.00019336	0.00039528	-0.0001203	0.00036509	-8.7436e-05	-0.00019592	6.5562e-05	4.2419e-05	0.00049067	0.00012565	0.00074025	-7.83e-05	0.0013137	-0.00065901	-0.00061561	0.00058182	-0.00071252	0.00019574	0.0013908	0.00020282	-0.00080433	-0.00050134	0.0024855	-0.0024527	0.0033023	0.00075181	0.0001541
Ureaplasma parvum	-0.0016176	0.00057388	0.00057886	0.001037	-0.0003825	0.00029938	-0.00043885	-0.00015766	0.00030446	0.0012016	-0.0003568	-0.002896	-0.00063525	0.0022152	-0.0007252	-0.0016775	-0.00099387	0.00078026	0.00098047	0.003767	-0.00052215	-0.003437	-0.0046209	-0.0062145	0.0086901	0.0023067	-0.0097922	0.025802	-0.037311	-0.0044556	-0.0015577	0.035685	-0.061755	-0.015926	0.052193	0.055649	0.10536	-0.24423	0.66391	0.65	0.09876	0.12703	-0.046456	0.041771	0.011255	0.018272	-0.014526	-0.022631	-0.026906
Ureaplasma urealyticum	0.00043283	-0.00083746	-0.0044417	0.0011481	-0.0037874	0.0040537	-0.006705	0.00047933	-0.0028939	0.011673	0.00069906	-0.040536	-0.020474	-0.067662	-0.022813	0.00020155	0.0038338	-0.00045014	-0.0054238	-0.0018638	-0.0010985	0.0080408	0.0014252	-0.013636	-0.0027489	0.056905	-0.059287	-0.026787	0.094728	0.043953	-0.070733	0.13617	0.42767	-0.031173	0.35282	0.74198	0.17736	0.15928	-0.081699	0.011882	0.044472	0.052294	-0.054745	-0.0077486	0.018511	0.022323	-0.010581	-0.019279	-0.018092
Veillonella atypica	-0.0019071	-0.0050498	-0.03283	0.020802	-0.04963	0.012902	-0.012511	0.0056621	-0.021912	0.058005	-0.01641	-0.51419	-0.24153	-0.74807	-0.21549	0.018371	0.061114	0.022215	-0.0035334	-0.067726	0.022401	0.036005	0.052697	-0.0084468	-0.074374	0.050009	-0.028469	-0.045218	0.042313	0.00018019	0.029583	-0.02588	-0.030212	0.018935	-0.049902	-0.098273	-0.022329	0.00068861	-0.026355	0.011322	0.00054217	0.019186	-0.0068778	0.02199	0.0095435	0.010283	-0.0069949	-0.030407	-0.0093271
Veillonella parvula	-3.162e-05	-1.913e-05	-0.00013719	0.00010157	-0.00018518	-0.00010727	-1.1744e-06	6.6665e-06	-4.6246e-05	0.00019076	7.2749e-05	-0.0027226	-0.0011172	-0.0042364	-0.001134	-0.00027923	0.00022468	0.001256	-7.2202e-05	-0.00034161	-0.0001208	0.00024923	-5.7359e-06	-0.00078826	-9.6553e-05	-0.0028338	0.0028006	-0.0010944	0.0010346	-0.00019796	0.00037163	0.00035385	-0.0043903	0.00052683	-0.008423	-0.017895	-0.0085372	-0.0082425	0.0021748	0.00010264	-0.0075292	-0.0042969	0.00090272	0.0014244	-0.00042943	-3.2419e-05	0.00066163	0.0010088	0.0063754
[truncated: 38 more columns]
