# Supplementary material for: In-depth insights into cervicovaginal microbial communities and hrHPV infections using high-resolution microbiome profiling
Source: NPJ Biofilms Microbiomes. 2022 Sep 28;8:75. doi: 10.1038/s41522-022-00336-6 (PMC9519886; doi:10.1038/s41522-022-00336-6)
Supplement: Supplementary file 3 — Accession codes [file 41522_2022_336_MOESM3_ESM.csv]

Accession number	Cervical status
SAMEA9457837	hrHPV negative
SAMEA9457838	hrHPV negative
SAMEA9457839	hrHPV negative
SAMEA9457840	hrHPV negative
SAMEA9457841	hrHPV negative
SAMEA9457842	hrHPV negative
SAMEA9457855	hrHPV negative
SAMEA9457856	hrHPV negative
SAMEA9457857	hrHPV negative
SAMEA9457858	hrHPV negative
SAMEA9457859	hrHPV negative
SAMEA9457860	hrHPV negative
SAMEA9457861	hrHPV negative
SAMEA9457863	hrHPV negative
SAMEA9457864	hrHPV negative
SAMEA9457865	hrHPV negative
SAMEA9457866	hrHPV negative
SAMEA9458070	hrHPV negative
SAMEA9458072	hrHPV negative
SAMEA9458073	hrHPV negative
SAMEA9458075	hrHPV negative
SAMEA9458076	hrHPV negative
SAMEA9458077	hrHPV negative
SAMEA9458078	hrHPV negative
SAMEA9458278	hrHPV negative
SAMEA9458279	hrHPV negative
SAMEA9458280	hrHPV negative
SAMEA9458281	hrHPV negative
SAMEA9458282	hrHPV negative
SAMEA9458292	hrHPV negative
SAMEA9458293	hrHPV negative
SAMEA9458294	hrHPV negative
SAMEA9458295	hrHPV negative
SAMEA9458297	hrHPV negative
SAMEA9458298	hrHPV negative
SAMEA9458300	hrHPV negative
SAMEA9458301	hrHPV negative
SAMEA9458302	hrHPV negative
SAMEA9458303	hrHPV negative
SAMEA9458304	hrHPV negative
SAMEA9458305	hrHPV negative
SAMEA9458306	hrHPV negative
SAMEA9458307	hrHPV negative
SAMEA9458308	hrHPV negative
SAMEA9544378	hrHPV positive (HSIL)
SAMEA9544379	hrHPV positive (HSIL)
SAMEA9544380	hrHPV positive (HSIL)
SAMEA9544381	hrHPV positive (HSIL)
SAMEA9544382	hrHPV positive (HSIL)
SAMEA9544383	hrHPV positive (HSIL)
SAMEA9545443	hrHPV positive (HSIL)
SAMEA9545444	hrHPV positive (HSIL)
SAMEA9545527	hrHPV positive (HSIL)
SAMEA9545528	hrHPV positive (HSIL)
SAMEA9545529	hrHPV positive (HSIL)
SAMEA9545530	hrHPV positive (HSIL)
SAMEA9545531	hrHPV positive (HSIL)
SAMEA9545532	hrHPV positive (HSIL)
SAMEA9545533	hrHPV positive (HSIL)
SAMEA9545534	hrHPV positive (HSIL)
SAMEA9545535	hrHPV positive (HSIL)
SAMEA9545536	hrHPV positive (HSIL)
SAMEA9545537	hrHPV positive (HSIL)
SAMEA9545538	hrHPV positive (HSIL)
SAMEA9545539	hrHPV positive (HSIL)
SAMEA9545540	hrHPV positive (HSIL)
SAMEA9545541	hrHPV positive (HSIL)
SAMEA9545542	hrHPV positive (HSIL)
SAMEA9545543	hrHPV positive (HSIL)
SAMEA9545544	hrHPV positive (HSIL)
SAMEA9545551	hrHPV positive (HSIL)
SAMEA9545552	hrHPV positive (HSIL)
SAMEA9545553	hrHPV positive (HSIL)
SAMEA9545554	hrHPV positive (HSIL)
SAMEA9545555	hrHPV positive (HSIL)
SAMEA9545556	hrHPV positive (HSIL)
SAMEA9545557	hrHPV positive (HSIL)
SAMEA9545558	hrHPV positive (HSIL)
SAMEA9545559	hrHPV positive (HSIL)
SAMEA9545560	hrHPV positive (HSIL)
SAMEA9545561	hrHPV positive (HSIL)
SAMEA9545562	hrHPV positive (HSIL)
SAMEA9545563	hrHPV positive (HSIL)
SAMEA9545564	hrHPV positive (HSIL)
SAMEA9545565	hrHPV positive (HSIL)
SAMEA9545566	hrHPV positive (HSIL)
SAMEA9546569	hrHPV positive (HSIL)
SAMEA9550575	hrHPV positive (HSIL)
SAMEA9550576	hrHPV positive (HSIL)
