# Supplementary material for: In-depth insights into cervicovaginal microbial communities and hrHPV infections using high-resolution microbiome profiling
Source: NPJ Biofilms Microbiomes. 2022 Sep 28;8:75. doi: 10.1038/s41522-022-00336-6 (PMC9519886; doi:10.1038/s41522-022-00336-6)
Supplement: Supplementary file 4 — Source Data file [file 41522_2022_336_MOESM4_ESM.xlsx]

## Sheet: Fig. 1-2-3-4 and Suppl. Files
Samples number	HPV-13	HPV-20	HPV-25	HPV-48	HPV-49	HPV-6	SN-264019	SN-264031	SN-264063	SN-264144	SN-264145	SN-264173	SN-264179	SN-264202	SN-264216	SN-264224	SN-264231	SN-264233	SN-264240	SN-264259	SN-264277	SN-264298	SN-264334	SN-264335	SN-264411	SN-264415	SN-264423	SN-264424	SN-264447	SN-264463	SN-264470	SN-264478	SN-264501	SN-264507	SN-264513	SN-264529	SN-264530	SN-264535	SN-264548	SN-264551	SN-264565	SN-264569	SN-264573	SN-264579	SN-264596	SN-264606	SN-264618	SN-264653	SN-264678
Acidaminococcus intestini	0	0	0	0	0	0	0	0	0	0	0	0	0	0	0	0	0	0	0	0	0	0	0	0	0	0	0	0	0	0	0	0	0	0	0	0	0	0	0	0	0	0	0	0	0	0	0	0	0
Aerococcus christensenii	0	0	0	0	0	0	0	0	0	0	0	0	0	0	0	0	0	0	0	0	0	0	0	0	0	0	0	0	0	0	0	0	0	0	0	0	0	0	0	0	0	0	0	0	0	0	0	0	0
Alloprevotella tannerae	0	0	0	0	0	0	0	0	0	0	0	0	0	0	0	0	0	0	0	0	0	0	0	0	0	0	0	0	0	0	0	0	0	0	0	0	0	0	0	0	0	0	0	0	0	0	0	0	0
Anaerococcus hydrogenalis	0	0	0	0	0	0	0	0	0	0	0	0	0	0	0	0	0	0	0	0	0	0	0	0	0	0	0	0	0	0	0	0	0	0	0	0	0	0	0	0	0	0	0	0	0	0	0	0	0
Anaerococcus lactolyticus	0	0	0	0	0	0	0	0	0	0	0	0	0	0	0	0	0	0	0	0	0	0	0	0	0	0	0	0	0	0	0	0	0	0	0	0	0	0	0	0	0	0	0	0	0	0	0	0	0
Anaerococcus obesiensis	0	0	0	0	0	0	0	0	0	0	0	0	0	0	0	0	0	0	0	0	0	0	0	0	0	0	0	0	0	0	0	0	0	0	0	0	0	0	0	0	0	0	0	0	0	0	0	0	0
Anaerococcus prevotii	0	0	0	0	0	0	0	0	0	0	0	0	0	0	0	0	0	0	0	0	0	0	0	0	0	0	0	0	0	0	0	0	0	0	0	0	0	0	0	0	0	0	0	0	0	0	0	0	0
Anaerococcus tetradius	0	0	0	0	0	0	0	0	0	0	0	0	0	0	0	0	0	0	0	0	0	0	0	0	0	0	0	0	0	0	0	0	0	0	0	0	0	0	0	0	0	0	0	0	0	0	0	0	0
Anaerococcus vaginalis	0	0	0	0	0	0	0	0	0	0	7	0	0	0	0	0	0	0	0	0	0	0	0	0	0	0	0	0	0	0	0	0	0	0	0	0	0	0	0	0	0	0	0	0	0	0	0	0	0
Aspergillus fumigatus	0	0	0	0	0	0	0	0	0	0	0	0	0	0	0	0	0	0	0	0	0	0	0	0	0	0	0	0	0	0	0	0	0	0	0	0	0	0	0	0	0	0	0	0	0	0	0	0	0
Atopobium parvulum	0	0	0	0	0	0	0	0	0	0	0	0	0	0	0	0	0	0	0	0	0	0	0	0	0	0	0	0	0	0	0	0	0	0	0	0	0	0	0	0	0	0	0	0	0	0	0	0	0
Atopobium rimae	0	0	0	0	0	0	0	0	0	0	0	0	0	0	0	0	0	0	0	0	0	0	0	0	0	0	0	0	0	0	0	0	0	0	0	0	0	0	0	0	0	0	0	0	0	0	0	0	0
Atopobium vaginae	0	0	0	0	0	0	0	0	0	0	0	0	54	0	0	0	0	0	0	0	0	0	0	0	0	0	0	0	0	0	0	0	0	0	0	0	0	0	0	0	0	0	0	0	0	0	0	0	0
Bifidobacterium animalis	0	0	0	0	0	0	0	0	0	0	0	0	0	0	0	0	0	0	0	0	0	0	0	0	0	0	0	0	0	0	0	0	0	0	0	0	0	0	0	0	0	0	0	0	0	0	0	0	0
Bifidobacterium bifidum	0	0	0	0	0	0	0	0	0	0	0	0	0	0	0	0	0	0	0	0	0	0	0	0	0	0	0	0	0	0	0	0	0	0	0	0	0	0	0	0	0	0	0	0	0	0	0	0	0
Bifidobacterium breve	0	0	0	0	0	0	0	0	0	0	0	0	0	0	0	0	0	0	0	0	0	0	0	0	0	0	0	0	0	0	0	0	0	0	0	0	0	0	0	0	0	0	0	0	0	0	0	0	0
Bifidobacterium dentium	0	0	0	0	0	0	0	0	0	0	0	0	0	0	0	0	0	0	0	0	0	0	0	0	0	0	0	0	0	0	0	0	0	0	0	0	0	0	0	0	0	0	0	0	0	0	0	0	0
Bifidobacterium longum	0	0	0	0	0	0	0	0	0	0	0	0	0	0	0	0	0	0	0	0	0	0	0	0	0	0	0	0	0	0	0	0	0	0	0	0	0	0	0	0	0	0	0	0	0	0	0	0	0
Blautia hansenii	0	0	0	0	0	0	0	0	0	0	0	0	0	0	0	0	0	0	0	0	0	0	0	0	0	0	0	0	0	0	0	0	0	0	0	0	0	0	0	0	0	0	0	0	0	0	0	0	0
Bulleidia extructa	0	0	0	0	0	0	0	0	0	0	0	0	0	0	0	0	0	0	0	0	0	0	0	0	0	0	0	0	0	0	0	0	0	0	0	0	0	0	0	0	0	0	0	0	0	0	0	0	0
Clostridium perfringens	0	334	0	0	0	0	0	0	0	0	0	0	0	0	0	30	0	0	0	18	0	0	0	0	0	0	0	0	0	0	0	0	0	26	0	0	0	0	0	0	0	0	0	0	9	0	0	0	0
Clostridium sp	0	0	0	0	0	0	0	0	0	0	0	0	0	0	0	0	0	0	0	0	0	0	0	0	0	0	0	0	0	0	0	811	0	0	0	0	0	0	0	0	0	0	0	0	0	0	0	0	0
Corynebacterium pseudogenitalium	0	0	0	0	0	0	0	0	0	0	0	0	0	0	0	0	0	0	0	0	0	0	0	0	0	0	0	0	0	0	0	0	0	0	0	0	0	0	0	0	0	0	0	0	0	0	0	0	0
Corynebacterium tuberculostearicum	0	0	0	0	0	0	0	0	0	0	0	0	0	0	0	0	0	0	0	0	0	0	0	0	0	0	0	0	0	0	0	0	0	0	0	0	0	0	0	0	0	0	0	0	0	0	0	0	0
Cryptobacterium curtum	0	0	0	0	0	0	0	0	0	0	0	0	0	0	0	0	0	0	0	0	0	0	0	0	0	0	0	0	0	0	0	0	0	0	0	0	0	0	0	0	0	0	0	0	0	0	0	0	0
Dialister invisus	0	0	0	0	0	0	0	0	0	0	0	0	0	0	0	0	0	0	0	0	0	0	0	0	0	0	0	0	0	0	0	0	0	0	0	0	0	0	0	0	0	0	0	0	0	0	0	0	0
Dialister micraerophilus	0	0	0	0	0	0	0	0	0	0	0	0	0	0	0	0	0	0	0	0	0	0	0	0	0	0	0	0	0	0	0	0	0	0	0	0	0	0	0	0	0	0	0	0	0	0	8	4	0
Entamoeba histolytica	0	7	0	0	0	0	0	0	0	0	0	0	0	0	0	7	3	0	0	0	0	0	0	0	0	0	0	0	0	0	0	0	0	3	0	0	0	0	0	0	0	0	0	0	0	0	0	0	0
Enterococcus faecalis	0	0	0	0	0	0	0	0	0	0	0	0	0	0	0	0	0	0	0	0	0	0	0	0	0	0	0	0	0	0	0	0	0	0	0	0	0	0	0	0	0	0	0	0	0	0	0	0	0
Escherichia coli	0	0	0	0	0	0	0	0	0	0	0	0	0	0	0	0	0	0	0	0	0	0	0	0	0	0	0	0	0	0	0	0	0	0	0	0	0	0	0	0	0	0	0	0	0	0	0	0	0
Faecalibacterium prausnitzii	0	0	0	0	0	0	0	0	0	0	0	0	0	0	0	0	0	0	0	0	0	0	0	0	0	0	0	0	0	0	0	0	0	0	0	0	0	0	0	0	0	0	0	0	0	0	0	0	0
Fenollaria massiliensis	0	0	0	0	0	0	0	0	0	0	0	0	0	0	0	0	0	0	0	0	0	0	0	0	0	0	0	0	0	0	0	0	0	0	0	0	0	0	0	0	0	0	0	0	0	0	0	0	0
Finegoldia magna	0	0	0	0	0	0	0	0	0	0	0	0	0	0	0	0	0	0	0	0	0	0	0	0	0	0	0	0	0	0	0	0	0	0	0	0	0	0	0	0	0	0	0	0	0	0	0	0	0
Fusobacterium equinum	0	0	0	0	0	0	0	0	0	0	0	0	0	0	0	0	0	0	0	0	0	0	0	0	0	0	0	0	0	0	0	0	0	0	0	0	0	0	0	0	0	0	0	0	0	0	0	0	0
Fusobacterium gonidiaformans	0	0	0	0	0	0	0	0	0	0	0	0	0	0	0	0	0	0	0	0	0	0	0	0	0	0	0	0	0	0	0	0	0	0	0	0	0	0	0	0	0	0	0	0	0	0	0	0	0
Fusobacterium nucleatum	0	0	0	0	0	0	0	0	0	0	0	0	0	0	0	0	0	0	0	0	0	0	0	0	0	0	0	0	0	0	0	0	0	0	0	0	0	0	0	0	0	0	0	0	0	0	0	0	0
Fusobacterium periodonticum	0	0	0	0	0	0	0	0	0	0	0	0	0	0	0	0	0	0	0	0	0	0	0	0	0	0	0	0	0	0	0	0	0	0	0	0	0	0	0	0	0	0	0	0	0	0	0	0	0
Gardnerella vaginalis	0	0	0	0	296	0	0	362	21	0	0	0	61	0	0	0	0	0	0	0	166	0	0	8	0	0	0	0	0	0	0	0	0	0	0	0	0	126	0	9	0	0	0	0	0	0	0	3	5
Gemella asaccharolytica	0	0	0	0	0	0	0	0	0	0	0	0	0	0	0	0	0	0	0	0	0	0	0	0	0	0	0	0	0	0	0	0	0	0	0	0	0	0	0	0	0	0	0	0	0	0	0	0	0
Herbaspirillum seropedicae	0	0	0	0	0	0	0	0	0	0	0	0	0	0	0	0	0	0	0	0	0	0	0	0	0	0	0	0	0	0	0	0	0	0	0	0	0	0	0	0	0	0	0	0	0	0	0	0	0
Lactobacillus acidophilus	0	0	0	0	0	0	0	0	0	0	0	0	0	0	0	0	0	0	0	0	0	0	0	0	0	0	0	0	0	0	0	0	0	0	0	0	0	0	0	0	0	0	0	0	0	0	0	0	0
Lactobacillus amylovorus	0	0	0	0	0	0	0	0	0	0	0	0	0	0	538	0	0	0	0	0	0	0	0	0	0	0	0	0	0	0	0	0	0	0	0	0	0	0	0	0	0	0	0	0	0	0	570	0	0
Lactobacillus antri	0	0	0	0	0	0	0	0	0	0	0	0	0	0	0	0	0	0	0	0	0	0	0	0	0	0	0	0	0	0	0	0	0	0	0	0	0	0	0	0	0	0	0	0	0	0	0	0	0
Lactobacillus casei	0	0	0	0	0	0	0	0	0	0	0	0	0	0	0	0	0	0	0	0	0	0	0	0	0	0	0	0	0	0	0	0	0	0	0	0	0	0	0	0	0	0	0	0	0	0	0	0	0
Lactobacillus coleohominis	0	0	0	0	0	0	0	0	0	0	5	0	0	0	0	5	0	0	0	11	0	0	0	0	0	0	0	0	0	0	0	0	0	0	115	0	0	0	0	0	0	11	0	59	0	10	0	47	45
Lactobacillus crispatus	8380	15093	7558	2564	2596	1908	2888	827	804	1480	91	4773	605	4146	8822	4697	3675	68	53	802	235	7356	108	4242	8901	165	101	1251	2012	3210	2962	6701	3089	2274	3435	51	2507	3322	2964	6127	824	2234	2534	3772	3943	2489	11482	3352	4042
Lactobacillus delbrueckii	0	0	0	0	0	0	0	0	0	0	0	0	0	0	0	0	0	0	0	0	0	0	0	0	0	0	0	0	0	0	0	0	0	0	0	0	0	0	0	0	0	0	0	0	0	0	0	0	0
Lactobacillus fermentum	0	0	0	0	24	0	0	0	0	0	0	0	0	0	0	0	0	0	0	0	0	0	0	0	0	0	0	0	0	0	0	0	0	0	0	0	0	0	0	0	0	0	0	0	0	0	419	0	0
Lactobacillus gasseri	0	0	0	0	0	0	0	0	0	0	0	0	0	0	0	0	0	0	0	0	43	0	0	0	0	0	0	0	0	0	0	0	0	0	0	0	0	0	0	0	0	0	0	0	0	0	0	0	0
Lactobacillus hamsteri	0	0	0	0	0	0	0	0	0	0	0	0	0	0	0	0	0	0	0	0	0	0	0	0	0	0	0	0	0	0	0	0	0	0	0	0	0	0	0	0	0	0	0	0	0	0	1146	0	0
Lactobacillus helveticus	0	0	0	0	0	0	0	0	0	0	0	0	0	0	0	0	0	0	0	0	0	0	0	0	0	0	0	0	0	0	0	892	0	0	0	0	0	0	0	0	0	0	0	0	0	0	0	0	0
Lactobacillus iners	0	0	0	0	0	0	0	0	107	0	7	0	0	0	538	2187	0	0	0	0	0	0	0	1078	0	25	91	0	704	0	266	0	0	481	2505	0	0	0	0	930	0	431	916	0	0	0	0	1643	1299
Lactobacillus jensenii	1426	909	1304	1163	528	478	0	238	508	473	11	288	0	1616	0	2650	0	0	9	380	225	0	32	0	0	0	67	0	1655	0	586	1532	0	491	1957	0	0	0	524	999	227	549	0	1520	0	486	2881	1481	1727
Lactobacillus johnsonii	0	0	0	0	0	0	0	0	0	0	0	0	0	0	0	0	0	0	0	0	62	0	0	0	0	0	0	0	0	0	0	0	0	0	590	0	0	0	0	0	0	0	0	0	0	0	0	326	0
Lactobacillus kefiranofaciens	0	0	0	0	0	0	0	0	0	0	0	0	0	0	1153	0	0	0	0	0	0	0	0	0	0	0	0	0	0	0	0	807	0	0	0	0	0	0	0	0	0	248	0	0	0	0	0	0	0
Lactobacillus pontis	0	0	0	0	0	0	0	0	0	0	0	0	0	0	0	0	0	0	0	0	0	0	0	0	0	0	0	0	0	0	0	91	0	0	0	0	0	0	0	0	0	0	0	0	0	0	0	0	0
Lactobacillus psittaci	0	0	0	324	418	0	0	0	0	0	0	0	0	511	0	0	0	0	0	0	0	0	0	0	0	0	0	0	381	0	0	0	0	0	451	0	0	0	0	0	0	0	0	0	0	0	0	0	0
Lactobacillus salivarius	0	0	0	0	0	0	0	0	0	0	0	0	0	0	0	0	0	0	0	0	0	0	0	0	0	0	0	0	0	0	0	0	0	0	0	0	0	0	0	0	0	0	0	0	0	0	0	0	0
Lactobacillus taiwanensis	0	0	0	0	0	0	0	0	0	0	0	0	0	0	0	0	0	0	0	0	0	0	0	0	0	0	0	0	0	0	0	0	0	0	0	0	0	0	0	0	0	0	0	0	0	0	0	0	0
Lactobacillus ultunensis	603	0	502	0	404	116	0	0	0	0	0	0	0	480	432	427	0	0	0	0	0	484	0	380	0	0	0	0	0	0	0	0	0	0	0	0	166	0	0	275	0	138	0	282	258	186	587	0	0
Lactobacillus vaginalis	0	0	11	10	0	8	0	0	5	0	0	0	0	0	37	29	0	0	0	15	9	0	0	54	16	0	0	0	0	0	0	1104	0	0	417	0	0	0	19	62	7	42	5	0	91	0	0	0	0
Lawsonella clevelandensis	0	0	0	0	0	0	0	0	0	0	0	0	0	0	0	0	0	0	0	0	0	0	0	0	0	0	0	0	0	0	0	0	0	0	0	0	0	0	0	0	0	0	0	0	0	0	0	0	0
Mageeibacillus indolicus	0	0	0	0	0	0	0	0	0	0	0	0	0	0	0	0	0	0	0	0	0	0	0	0	0	0	0	0	0	0	0	0	0	0	0	0	0	0	0	0	0	0	0	0	0	0	0	0	0
Megasphaera genomosp type 1	0	0	0	0	0	0	0	0	0	0	0	0	0	0	0	0	0	0	0	0	0	0	0	0	0	0	0	0	0	0	0	0	0	0	0	0	0	0	0	0	0	0	0	0	0	0	0	0	0
Megasphaera micronuciformis	0	0	0	0	0	0	0	0	0	0	0	0	0	0	0	0	0	0	0	0	0	0	0	0	0	0	0	0	0	0	0	0	0	0	0	0	0	0	0	0	0	0	0	0	0	0	0	0	0
Mobiluncus curtisii	0	0	0	0	0	0	0	0	0	0	0	0	0	0	0	0	0	0	0	0	0	0	0	0	0	0	0	0	0	0	0	0	0	0	0	0	0	0	0	0	0	0	0	0	0	0	0	0	0
Mobiluncus mulieris	0	0	0	0	0	0	0	0	0	0	0	0	0	0	0	0	0	0	0	0	0	0	0	0	0	0	0	0	0	0	0	0	0	0	0	0	0	0	0	0	0	0	0	0	0	0	0	0	0
Mycoplasma hominis	0	0	0	0	0	0	0	0	0	0	0	0	0	0	0	0	0	0	0	0	0	0	0	0	0	0	0	0	0	0	0	0	0	0	0	0	0	0	0	0	0	0	0	0	0	0	0	0	0
Neisseria flavescens	0	0	0	0	0	0	0	0	0	0	0	0	0	0	0	0	0	0	0	0	0	0	0	0	0	0	0	0	0	0	0	0	0	0	0	0	0	0	0	0	0	0	0	0	0	0	0	0	0
Parvimonas micra	0	0	0	0	0	0	0	0	0	0	0	0	0	0	0	0	0	0	0	0	0	0	0	0	0	0	0	0	0	0	0	0	0	0	0	0	0	0	0	0	0	0	0	0	0	0	0	0	0
Peptoniphilus coxii	0	0	0	0	0	0	0	0	0	0	0	0	0	0	0	0	0	0	0	0	0	0	0	0	0	0	0	0	0	0	0	0	0	0	0	0	0	0	0	0	0	0	0	0	0	0	0	0	0
Peptoniphilus duerdenii	0	0	0	0	0	0	0	0	0	0	0	0	0	0	0	0	0	0	0	0	0	0	0	0	0	0	0	0	0	0	0	0	0	0	0	0	0	0	0	0	0	0	0	0	0	0	0	0	0
Peptoniphilus harei	0	0	0	0	0	0	0	0	0	0	0	0	0	0	0	0	0	0	0	0	0	0	0	0	0	0	0	0	0	0	0	0	0	0	0	0	0	0	0	0	0	0	0	0	0	0	0	0	0
Peptoniphilus lacrimalis	0	0	0	0	0	0	0	0	0	0	0	0	0	0	0	0	0	0	0	0	0	0	0	0	0	0	0	0	0	0	0	0	0	0	0	0	0	0	0	0	0	0	0	0	0	0	0	0	0
Peptoniphilus sp oral	0	0	0	0	0	0	0	0	0	0	0	0	0	0	0	0	0	0	0	0	0	0	0	0	0	0	0	0	0	0	0	0	0	0	0	0	0	0	0	0	0	0	0	0	0	0	0	0	0
Peptostreptococcus anaerobius	0	0	0	0	0	0	0	0	0	0	0	0	0	0	0	0	0	0	0	0	0	0	0	0	0	0	0	0	0	0	0	0	0	0	0	0	0	0	0	0	0	0	0	0	0	0	0	0	0
Porphyromonas endodontalis	0	0	0	0	0	0	0	0	0	0	0	0	0	0	0	0	0	0	0	0	0	0	0	0	0	0	0	0	0	0	0	0	0	0	0	0	0	0	0	0	0	0	0	0	0	0	0	0	0
Prevotella amnii	0	0	0	0	0	0	0	0	0	0	0	0	0	0	0	0	0	0	0	0	0	0	0	0	0	0	0	0	0	0	0	0	0	0	0	0	0	0	0	0	0	0	0	0	0	0	0	0	4
Prevotella bergensis	0	0	0	0	0	0	0	0	0	0	0	0	0	0	0	0	0	0	0	0	0	0	0	0	0	0	0	0	0	0	0	0	0	0	0	0	0	0	0	0	0	0	0	0	0	0	0	0	0
Prevotella bivia	0	0	0	0	0	0	0	0	0	0	18	0	0	0	0	0	0	0	0	0	0	0	0	0	0	0	0	0	0	0	0	0	0	0	0	0	0	0	0	0	0	0	0	0	0	0	0	0	0
Prevotella buccalis	0	0	0	0	0	0	0	0	0	0	0	0	0	0	0	0	0	0	0	0	0	0	0	0	0	0	0	0	0	0	0	0	0	0	0	0	0	0	0	0	0	0	0	0	0	0	0	0	0
Prevotella copri	0	0	0	0	0	0	0	0	0	0	0	0	0	0	0	0	0	0	0	0	0	0	0	0	0	0	0	0	0	0	0	0	0	0	0	0	0	0	0	0	0	0	0	0	0	0	0	0	0
Prevotella denticola	0	0	0	0	0	0	0	0	0	0	0	0	0	0	0	0	0	0	0	0	0	0	0	0	0	0	0	0	0	0	0	0	0	0	0	0	0	0	0	0	0	0	0	0	0	0	0	0	0
Prevotella disiens	0	0	0	0	0	0	0	0	0	0	0	0	0	0	0	0	0	0	0	0	0	0	0	0	0	0	0	0	0	0	0	0	0	0	0	0	0	0	0	0	0	0	0	0	0	0	0	0	0
Prevotella melaninogenica	0	0	0	0	0	0	0	0	0	0	0	0	0	0	0	0	0	0	0	0	0	0	0	0	0	0	0	0	0	0	0	0	0	0	0	0	0	0	0	0	0	0	0	0	0	0	0	0	0
Prevotella oris	0	0	0	0	0	0	0	0	0	0	0	0	0	0	0	0	0	0	0	0	0	0	0	0	0	0	0	0	0	0	0	0	0	0	0	0	0	0	0	0	0	0	0	0	0	0	0	0	0
Prevotella sp oral taxon	0	0	0	0	0	0	0	0	0	0	0	0	0	0	0	0	0	0	0	0	0	0	0	0	0	0	0	0	0	0	0	0	0	0	0	0	0	0	0	0	0	0	0	0	0	0	0	0	0
Prevotella timonensis	0	0	0	0	0	0	0	0	0	0	0	0	0	0	0	0	0	0	0	0	0	0	0	0	0	0	0	0	0	0	0	0	0	0	0	0	12	6	0	0	0	0	0	0	0	0	0	0	0
Prevotella veroralis	0	0	0	0	0	0	0	0	0	0	0	0	0	0	0	0	0	0	0	0	0	0	0	0	0	0	0	0	0	0	0	0	0	0	0	0	0	0	0	0	0	0	0	0	0	0	0	0	0
Roseburia intestinalis	0	0	0	0	0	0	0	0	0	0	0	0	0	0	0	0	0	0	0	0	0	0	0	0	0	0	0	0	0	0	0	0	0	0	0	0	0	0	0	0	0	0	0	0	0	0	0	0	0
Rothia mucilaginosa	0	0	0	0	0	0	0	0	0	0	0	0	0	0	0	0	0	0	0	0	0	0	0	0	0	0	0	0	0	0	0	0	0	0	0	0	0	0	0	0	0	0	0	0	0	0	0	0	0
Slackia exigua	0	0	0	0	0	0	0	0	0	0	0	0	0	0	0	0	0	0	0	0	0	0	0	0	0	0	0	0	0	0	0	0	0	0	0	0	0	0	0	0	0	0	0	0	0	0	0	0	0
Sneathia amnii	0	0	0	0	0	0	0	0	0	0	0	0	0	0	0	0	0	0	0	0	0	0	0	0	0	0	0	0	0	0	0	0	0	0	0	0	0	0	0	0	0	0	0	0	0	0	0	0	36
Sneathia sanguinegens	0	0	0	0	0	0	0	0	0	0	6	0	0	0	0	0	0	0	0	0	0	0	0	0	0	0	0	0	0	0	0	0	0	3	0	0	0	0	0	0	0	0	0	0	0	0	0	0	25
Streptococcus agalactiae	0	0	0	0	0	0	0	26	0	0	0	0	0	0	0	0	0	0	0	0	0	0	0	0	0	0	0	0	0	0	0	0	0	0	0	0	0	0	0	0	0	0	0	0	0	0	0	0	0
Streptococcus anginosus	0	0	0	0	0	0	0	0	0	0	0	0	0	0	0	0	0	0	0	0	0	0	0	0	0	0	0	0	0	0	0	0	0	0	0	0	0	0	0	0	0	0	0	0	0	0	0	0	0
Streptococcus sp	0	0	0	0	0	0	0	0	0	0	0	0	0	0	0	0	0	0	0	0	0	0	0	0	0	0	0	0	0	0	0	0	0	0	0	0	0	0	0	22	0	0	0	0	0	0	0	0	0
Treponema pallidum	0	0	0	0	0	0	0	0	0	0	0	0	0	0	0	0	0	0	0	0	0	0	0	0	0	0	0	0	0	0	0	0	0	0	0	0	0	0	0	0	0	0	0	0	0	0	0	0	0
Ureaplasma parvum	0	0	0	0	0	0	0	0	0	0	0	0	0	0	0	0	0	0	0	0	0	0	0	0	0	0	0	0	0	0	0	0	0	0	0	0	0	0	0	0	0	0	0	0	0	0	0	0	0
Ureaplasma urealyticum	0	0	0	0	0	0	0	0	0	0	0	0	0	0	0	0	0	0	0	0	0	0	0	0	0	0	0	0	0	0	0	0	0	0	0	0	0	0	0	0	0	0	0	0	0	0	0	0	0
Veillonella atypica	0	0	0	0	0	0	0	0	0	0	0	0	0	0	0	0	0	0	0	0	0	0	0	0	0	0	0	0	0	0	0	0	0	0	0	0	0	0	0	0	0	0	0	0	0	0	0	0	0
Veillonella parvula	0	0	0	0	0	0	0	0	0	0	0	0	0	0	0	0	0	0	0	0	0	0	0	0	0	0	0	0	0	0	0	0	0	0	0	0	0	0	0	0	0	0	0	0	0	0	0	0	0
[truncated: 292 more columns]

## Sheet: Figure 5 and Suppl. Table 2
Samples number	HPV-1	HPV-10	HPV-11	HPV-12	HPV-13	HPV-15	HPV-16	HPV-17	HPV-18	HPV-2	HPV-20	HPV-22	HPV-23	HPV-25	HPV-26	HPV-27	HPV-28	HPV-29	HPV-3	HPV-30	HPV-31	HPV-32	HPV-33	HPV-34	HPV-35	HPV-36	HPV-37	HPV-39	HPV-4	HPV-40	HPV-42	HPV-43	HPV-44	HPV-45	HPV-46	HPV-47	HPV-48	HPV-49	HPV-5	HPV-50	HPV-6	HPV-7	HPV-8	HPV-9
CSTs	I-A	V	III-A	III-B	I-A	IV-B	III-B	III-A	I-B	V	I-A	III-A	I-B	I-A	III-A	III-A	I-A	III-A	IV-C	I-A	V	II	III-B	IV-C	I-B	IV-A	IV-A	I-A	III-A	I-B	IV-B	IV-C	V	IV-B	III-A	I-B	I-A	I-A	I-A	IV-C	I-A	V	III-A	IV-B
Acidaminococcus intestini	0	0	0	0	0	0	0	0	0	0	0	0	0	0	0	0	0	0	0	0	0	0	0	0	0	0	0	0	0	0	0	0	0	0	0	0	0	0	0	0	0	0	0	0
Aerococcus christensenii	0	0	0	0	0	0.419894	0	0	0	0	0	0	0	0	0	0	0	0	0	0	0	0	0	0	0	0	0	0	0	0	0	0	0	0	0	0	0	0	0	0	0	0	0	0
Alloprevotella tannerae	0	0	0	0	0	0	0	0	0	0	0	0	0	0	0	0	0	0	0	0	0	0	0	0	0	0	0	0	0	0	0	0	0	0	0	0	0	0	0	0	0	0	0	0
Anaerococcus hydrogenalis	0	0	0	0	0	0	0	0	0	0	0	0.532801	0	0	0	0	0	0	0	0	0	0	0	0	0	0	0	0	0	0	0	0	0	0	0	0	0	0	0	0	0	0	0	0
Anaerococcus lactolyticus	0	0	0	0	0	0	0	1.54412	0	0	0	0.1998	0	0	0	0	0	0	17.2956	0	0	0	0	0	0	0	0	0	0	0	0	0	0	0	0	0	0	0	0	0	0	0	1.78218	0
Anaerococcus obesiensis	0	0	0	0	0	0	0	0	0	0	0	0	0	0	0	0	0	0	0	0	0	0	0	0	0	0	0	0	0	0	0	0	0	0	0	0	0	0	0	0	0	0	0.39604	0
Anaerococcus prevotii	0	0	0	0	0	0	0	0	0	0	0	0	0	0	0	0	0	0	1.88679	0	0	0	0	0	0	0	0	0	0	0	0	0	0	0	0	0	0	0	0	0	0	0	0	0
Anaerococcus tetradius	0	0	0	0	0	0	0	0	0	0	0	0	0	0	0	0	0	0	0	0	0	0	0	0	0	0	0	0	0	0.732601	1.29423	0	0	0	0	0	0	0	0	0	0	0	0	0.153443
Anaerococcus vaginalis	0	0	0	0	0	0	0	0	0	0	0	0	0	0	0	0	0	0	3.61635	0	0	0	0	0	0	0	0	0	0	0	0	0	0	0	0	0	0	0	0	0	0	0	0.594059	0
Atopobium parvulum	0	0	0	0	0	0	0	0	0	0	0	0	0	0	0	0	0	0	0	0	0	0	0	0	0	0	0	0	0	0	0	0	0	0	0	0	0	0	0	0	0	0	0	0
Atopobium rimae	0	0	0	0	0	0	0	0	0	0	0	0	0	0	0	0	0	0	0	0	0	0	0	0	0	0	0	0	0	0	0	0	0	0	0	0	0	0	0	0	0	0	0	0
Atopobium vaginae	0	0	0	0	0	2.97546	0	0	0	0	0	0	0	0	0	0	0	0	0	0	0	0	0	0	0	0	0	0	0	0.107735	7.14153	0	0	1.38217	0	0	0	0	0	0	0	0	0	1.47689
Bifidobacterium breve	0	0	0	0	0	0	0	0	0	0	0	0	0	0	0	0	0	0	0	0	0	0	0	2.19378	0	0	0	0	0	0	0	24.5283	0	0	0	0	0	0	0	24.5222	0	2.07951	0	0
Bifidobacterium dentium	0	0	0	0	0	0	0	0	0	0	0	0	0	0	0	0	0	0	0	0	0	0	0	0	0	0	0	0	0	0	0	0	0	0	0	0	0	0	0	0	0	0	0	0
Bifidobacterium longum	0	0	0	0	0	0	0	0	0	0	0	0	0	0	0	0	0	0	0	0	0	0	0	0	0	0	0	0	0	0	0	0	0	0	0	0	0	0	0	75.4778	0	0	0	0
Blautia hansenii	0	0	0	0	0	0	0	0	0	0	0	0	0	0	0	0	0	0	0	0	0	0	0	0	0	0	0	0	0	0	0	0	0	0	0	0	0	0	0	0	0	0	0	0
Clostridium perfringens	0	0.664376	0	0	0	0	0.23883	0	0	0	2.04369	0	0	0	0	0	0	0	0	0.236877	0	0	0.394964	0	0	0	0	0	0	0	0	0	0	0	0	1.42253	0	0	0	0	0	0	0	0
Clostridium sp	0	0	0	0	0	0	0	0	0	0	0	0	0	0	0	0	0	0	0	0	0	0	0	0	0	0	0	0	0	0	0	0	0	0	0	0	0	0	0	0	0	0	0	0
Corynebacterium pseudogenitalium	0	0	0	0	0	0	0	0	0	0	0	0	0	0	0	0	0	0	0	0	0	0	0	0	0	0	0	0	0	0	0	0	0	0	0	0	0	0	0	0	0	0	0	0
Corynebacterium tuberculostearicum	0	0	0	0	0	0	0	0	0	0	0	0	0	0	0	0	0	0	0	0	0	0	0	0	0	0	0	0	0	0	0	0	0	0	0	0	0	0	0	0	0	0	0	0
Cryptobacterium curtum	0	0	0	0	0	0	0	0	0	0	0	0	0	0	0	0	0	0	0	0	0	0	0	0	0	0	0	0	0	0	0	0	0	0	0	0	0	0	0	0	0	0	0	0
Dialister invisus	0	0	0	0	0	0	0	0	0	0	0	0	0	0	0	0	0	0	0	0	0	0	0	0	0	0	0	0	0	0	2.72812	0	0	0	0	0	0	0	0	0	0	0	0	0
Dialister micraerophilus	0	0	0	0	0	3.5329	0	0	0	0	0	0	0	0	0	0	0	0	18.5535	0	0	0	0	0	0	0	0	0	0	0	9.58101	0	0	1.71784	0	0	0	0	0	0	0	0	1.48515	1.30426
Entamoeba histolytica	0	0	0	0	0	0	0.0895612	0	0	0	0.0428318	0	0	0	0	0	0	0	0	0	0	0	0.123426	0	0	0	0	0	0	0	0	0	0	0	0	0	0	0	0	0	0	0	0	0
Enterococcus faecalis	0	0	0	0	0	0	0	0	0	0	0	0	0	0	0	0	0	0	0	0	0	0	0	0	0	0	0	0	0	0	0	75.4717	0	0	0	0	0	0	0	0	0	0	0	0
Escherichia coli	0	0	0	0	0	0	0	0	0	0	0	0	0	0	0	0	0	0	0	0	0	0	0	0	0	0	0	0	0	0	0	0	0	0	0	0	0	0	0	0	0	0	0	0
Fenollaria massiliensis	0	0	0	0	0	0	0	0	0	0	0	0	0	0	0	0	0	0	0	0	0	0	0	0	0	0	0	0	0	0	0	0	0	0	0	0	0	0	0	0	0	0	0	0
Finegoldia magna	0	0	0	0	0	0	0	0	0	0	0	0	0	0	0	0	0	0	0	0	0	0	0	0	0	0	0	0	0	0	0	0	0	0	0	0	0	0	0	0	0	0	0	0
Fusobacterium equinum	0	0	0	0	0	0	0	0	0	0	0	0	0	0	0	0	0	0	0	0	0	0	0	0	0	0	0	0	0	0	0	0	0	0	0	0	0	0	0	0	0	0	0	0
Fusobacterium gonidiaformans	0	0	0	0	0	0	0	0	0	0	0	0	0	0	0	0	0	0	0	0	0	0	0	0	0	0	0	0	0	0	0	0	0	0	0	0	0	0	0	0	0	0	0	0
Fusobacterium nucleatum	0	0	0	0	0	0	0	0	0	0	0	0	0	0	0	0	0	0	0	0	0	0	0	0	0	0	0	0	0	0	0	0	0	0	0	0	0	0	0	0	0	0	0	0
Fusobacterium periodonticum	0	0	0	0	0	0	0	0	0	0	0	0	0	0	0	0	0	0	0	0	0	0	0	0	0	0	0	0	0	0	0	0	0	0	0	0	0	0	0	0	0	0	0	0
Gardnerella vaginalis	0	0	0	0	0	4.68399	0	0	0.21796	0	0	0	0	0	0	0	0.813644	0	0	0	0	0	0	0	0	0	27.1686	0.192197	1.79398	12.7774	24.9441	0	0	13.3281	0	0	0	6.93858	0	0	0	0	0	4.27722
Gemella asaccharolytica	0	0	0	0	0	0	0	0	0	0	0	0	0	0	0	0	0	0	5.50314	0	0	0	0	0	0	0	0	0	0	0	0	0	0	0	0	0	0	0	0	0	0	0	0	0
Herbaspirillum seropedicae	0	0	0	0	0	0	0	0	0	0	0	0	0	0	0	0	0	0	1.10063	0	0	0	0	0	0	0	0	0	0	0	0	0	0	0	0	0	0	0	0	0	0	0	0	0
Lactobacillus acidophilus	8.80295	12.4857	0	13.8512	0	0	10.3592	0	10.5275	13.6163	0	0	18.3371	0	0	0	7.4219	0	0	8.08224	20.5747	0	10.9973	0	13.5855	0	0	12.8387	0	9.37298	0	0	14.4398	0	0	12.3799	0	0	6.06464	0	0	0	0	0
Lactobacillus amylovorus	0	0	0	0	0	0	0	0	0	0	0	0	0	0	0	0	0	0	0	0	0	0	0	0	0	0	0	0	0	0	0	0	0	0	0	0	0	0	2.55353	0	0	0	0	0
Lactobacillus casei	0	0	0	0	0	0	0	0	0	0	0	0	0	0	0	0	0	0	0	0	0	0	0	0	0	0	0	0	0	0	0	0	0	0	0	0	0	0	0	0	0	0	0	0
Lactobacillus coleohominis	0	0	0	0.790514	0	0	0	0	0	0	0	0	0	0	0	0	0	0	0	0	0	0	0	0	0	0	0	0	0	0	0	0	0	0	0.791367	0	0	0	0	0	0	0	0	0
Lactobacillus crispatus	91.0866	0	0	0	80.5073	0	0	0	33.9799	0	92.3515	0	29.385	80.6187	0	0	60.8773	0	0	60.7637	0	0	8.07208	0	26.1675	0	0	86.8537	0	37.8151	0	0	0	0	0	38.6005	63.1372	60.8533	71.7915	0	76.0159	0	0	0
Lactobacillus delbrueckii	0	0	0	0	0	0	0	0	0	0	0	0	0	0	0	0	0	0	0	0	0	0	0	0	0	0	0	0	0	0	0	0	0	0	0	0	0	0	0	0	0	0	0	0
Lactobacillus fermentum	0	0	0	0	0	0	0	0	0	0	0	0	0	0	0	0	0	0	0	0	0	0	0	0	0	0	0	0	0	0	0	0	0	0	0	0	0	0.562588	0	0	0	0	0	0
Lactobacillus gasseri	0	0	0	0	0	0	0	0	0	0	0	0	0	0	0	0	13.4877	0	0	0	0	65.2778	0	0	0	0	0	0	0	0	0	0	0	0	0	0	0	0	0	0	0	0	0	0
Lactobacillus hamsteri	0	0	0	0	0	0	0	0	0	0	0	0	0	0	0	0	0	0	0	0	0	0	0	0	0	0	0	0	0	0	0	0	0	0	0	0	0	0	0	0	0	0	0	0
Lactobacillus helveticus	0	0	0	0	0	0	0	0	0	0	0	0	0	0	0	0	0	0	0	0	0	0	0	0	0	0	0	0	0	0	0	0	0	0	0	0	0	0	0	0	0	0	0	0
Lactobacillus iners	0	32.142	100	50.5241	0	0	65.8573	98.4559	34.3287	43.8809	0	89.4106	44.533	0	100	100	0	100	0	24.0572	33.6398	0	47.1612	0	29.6025	0	71.413	0	98.206	16.7205	0	0	35.153	10.4946	97.9137	28.8735	0	0	0	0	0	0	94.5545	9.62215
Lactobacillus jensenii	0	37.48	0	23.6639	13.6997	0	23.4551	0	20.4446	41.1797	5.56201	0	0	13.9093	0	0	0	0	0	0	45.7854	0	33.1029	0	30.5095	0	0	0	0	14.178	0	0	50.4072	0	0	18.7236	28.6383	12.3769	16.7442	0	19.0438	66.4832	0	0
Lactobacillus johnsonii	0	15.7159	0	0	0	0	0	0	0	0	0	0	0	0	0	0	12.7471	0	0	0	0	34.7222	0	0	0	0	0	0	0	7.95087	0	0	0	0	0	0	0	0	0	0	0	0	0	0
Lactobacillus kefiranofaciens	0	0	0	0	0	0	0	0	0	0	0	0	0	0	0	0	0	0	0	0	0	0	0	0	0	0	0	0	0	0	0	0	0	0	0	0	0	0	0	0	0	0	0	0
Lactobacillus pontis	0	0	0	0	0	0	0	0	0	0	0	0	0	0	0	0	0	0	0	0	0	0	0	0	0	0	0	0	0	0	0	0	0	0	0	0	0	0	0	0	0	0	0	0
Lactobacillus psittaci	0	0	0	11.1703	0	0	0	0	0	0	0	0	0	0	0	0	0	0	0	0	0	0	0	0	0	0	0	0	0	0	0	0	0	0	0	0	7.97833	9.79841	0	0	0	31.4373	0	0
Lactobacillus salivarius	0	0	0	0	0	0	0	0	0	0	0	0	0	0	0	0	0	0	0	0	0	0	0	0	0	0	0	0	0	0	0	0	0	0	0	0	0	0	0	0	0	0	0	0
Lactobacillus taiwanensis	0	0	0	0	0	0	0	0	0	0	0	0	0	0	0	0	0	0	0	0	0	0	0	0	0	0	0	0	0	0	0	0	0	0	0	0	0	0	0	0	0	0	0	0
Lactobacillus ultunensis	0	0	0	0	5.79306	0	0	0	0	0	0	0	0	5.35467	0	0	4.25598	0	0	6.85996	0	0	0	0	0	0	0	0	0	0	0	0	0	0	0	0	0	9.47023	2.84612	0	4.62151	0	0	0
Lactobacillus vaginalis	0.110497	1.51203	0	0	0	0	0	0	0.501308	1.32304	0	0	7.74487	0.117333	0	0	0.396391	0	0	0	0	0	0.148112	0	0.135083	0	0	0.115318	0	0.172377	0	0	0	0	0	0	0.246245	0	0	0	0.318725	0	0	0
Mageeibacillus indolicus	0	0	0	0	0	0	0	0	0	0	0	0	0	0	0	0	0	0	0	0	0	0	0	0	0	0	0	0	0	0	0	0	0	0	0	0	0	0	0	0	0	0	0	0
Megasphaera genomosp type 1	0	0	0	0	0	81.4667	0	0	0	0	0	0	0	0	0	0	0	0	0	0	0	0	0	0	0	0	0	0	0	0	48.3799	0	0	62.2075	0	0	0	0	0	0	0	0	0	69.4201
Megasphaera micronuciformis	0	0	0	0	0	0	0	0	0	0	0	0	0	0	0	0	0	0	0	0	0	0	0	0	0	0	0	0	0	0	0	0	0	0	0	0	0	0	0	0	0	0	0	0
Mobiluncus curtisii	0	0	0	0	0	0.376457	0	0	0	0	0	0	0	0	0	0	0	0	0	0	0	0	0	0	0	0	0	0	0	0	0	0	0	0	0	0	0	0	0	0	0	0	0	0
Mobiluncus mulieris	0	0	0	0	0	0	0	0	0	0	0	0	0	0	0	0	0	0	0	0	0	0	0	0	0	0	0	0	0	0	0	0	0	0	0	0	0	0	0	0	0	0	0	0
Mycoplasma hominis	0	0	0	0	0	0	0	0	0	0	0	0	0	0	0	0	0	0	0	0	0	0	0	0	0	0	0	0	0	0	0	0	0	0.18758	0	0	0	0	0	0	0	0	0	0
Parvimonas micra	0	0	0	0	0	2.51937	0	0	0	0	0	0	0	0	0	0	0	0	2.35849	0	0	0	0	0	0	0	0	0	0	0	0	0	0	0.631849	0	0	0	0	0	0	0	0	0	0
Peptoniphilus coxii	0	0	0	0	0	0	0	0	0	0	0	0	0	0	0	0	0	0	0.786164	0	0	0	0	0	0	0	0	0	0	0	0	0	0	0	0	0	0	0	0	0	0	0	0	0
Peptoniphilus duerdenii	0	0	0	0	0	0	0	0	0	0	0	0	0	0	0	0	0	0	0	0	0	0	0	0	0	0	0	0	0	0	0	0	0	0	0	0	0	0	0	0	0	0	0	0
Peptoniphilus harei	0	0	0	0	0	0	0	0	0	0	0	0	0	0	0	0	0	0	1.88679	0	0	0	0	0	0	0	0	0	0	0	0	0	0	0	0	0	0	0	0	0	0	0	1.18812	0
Peptoniphilus lacrimalis	0	0	0	0	0	0	0	0	0	0	0	0	0	0	0	0	0	0	0	0	0	0	0	0	0	0	0	0	0	0	0	0	0	0	0	0	0	0	0	0	0	0	0	0
Peptoniphilus sp oral	0	0	0	0	0	0	0	0	0	0	0	0	0	0	0	0	0	0	0	0	0	0	0	0	0	0	0	0	0	0	0	0	0	0	0	0	0	0	0	0	0	0	0	0
Peptostreptococcus anaerobius	0	0	0	0	0	0	0	0	0	0	0	0	0	0	0	0	0	0	0	0	0	0	0	0	0	0	0	0	0	0	0	0	0	0	0	0	0	0	0	0	0	0	0	0
Prevotella amnii	0	0	0	0	0	0	0	0	0	0	0	0	0	0	0	0	0	0	0	0	0	0	0	0	0	0	0	0	0	0	0	0	0	0	0	0	0	0	0	0	0	0	0	0
Prevotella bergensis	0	0	0	0	0	0	0	0	0	0	0	0	0	0	0	0	0	0	0	0	0	0	0	0	0	0	0	0	0	0	0	0	0	0	0	0	0	0	0	0	0	0	0	0
Prevotella bivia	0	0	0	0	0	0	0	0	0	0	0	0	0	0	0	0	0	0	0	0	0	0	0	0	0	0	0	0	0	0	1.43389	0	0	0.740448	0	0	0	0	0	0	0	0	0	0
Prevotella buccalis	0	0	0	0	0	0.854268	0	0	0	0	0	0	0	0	0	0	0	0	0	0	0	0	0	0	0	0	0	0	0	0	0	0	0	0	0	0	0	0	0	0	0	0	0	0
Prevotella disiens	0	0	0	0	0	0	0	0	0	0	0	0	0	0	0	0	0	0	0	0	0	0	0	0	0	0	0	0	0	0	0	0	0	0	0	0	0	0	0	0	0	0	0	0
Prevotella oris	0	0	0	0	0	0	0	0	0	0	0	0	0	0	0	0	0	0	0	0	0	0	0	0	0	0	0	0	0	0	0	0	0	0	0	0	0	0	0	0	0	0	0	0
Prevotella timonensis	0	0	0	0	0	3.17093	0	0	0	0	0	0	0	0	0	0	0	0	39.9371	0	0	0	0	0	0	0	1.41844	0	0	0.172377	4.49721	0	0	2.14236	0	0	0	0	0	0	0	0	0	1.89886
Prevotella veroralis	0	0	0	0	0	0	0	0	0	0	0	0	0	0	0	0	0	0	0	0	0	0	0	0	0	0	0	0	0	0	0	0	0	0	0	0	0	0	0	0	0	0	0	0
Roseburia intestinalis	0	0	0	0	0	0	0	0	0	0	0	0	0	0	0	0	0	0	0	0	0	0	0	0	0	0	0	0	0	0	0	0	0	0	0	0	0	0	0	0	0	0	0	0
Slackia exigua	0	0	0	0	0	0	0	0	0	0	0	0	0	0	0	0	0	0	0	0	0	0	0	0	0	0	0	0	0	0	0	0	0	0	0	0	0	0	0	0	0	0	0	0
Sneathia amnii	0	0	0	0	0	0	0	0	0	0	0	0	0	0	0	0	0	0	0	0	0	0	0	0	0	100	0	0	0	0	0	0	0	1.41179	0	0	0	0	0	0	0	0	0	8.58001
Sneathia sanguinegens	0	0	0	0	0	0	0	0	0	0	0	0	0	0	0	0	0	0	0	0	0	0	0	0	0	0	0	0	0	0	0	0	0	5.75575	0	0	0	0	0	0	0	0	0	3.26705
Streptococcus agalactiae	0	0	0	0	0	0	0	0	0	0	0	0	0	0	0	0	0	0	7.07547	0	0	0	0	97.8062	0	0	0	0	0	0	0	0	0	0	0	0	0	0	0	0	0	0	0	0
Streptococcus anginosus	0	0	0	0	0	0	0	0	0	0	0	0	0	0	0	0	0	0	0	0	0	0	0	0	0	0	0	0	0	0	0	0	0	0	0	0	0	0	0	0	0	0	0	0
Streptococcus sp	0	0	0	0	0	0	0	0	0	0	0	0	0	0	0	0	0	0	0	0	0	0	0	0	0	0	0	0	0	0	0	0	0	0	0	0	0	0	0	0	0	0	0	0
Treponema pallidum	0	0	0	0	0	0	0	0	0	0	0	0	0	0	0	0	0	0	0	0	0	0	0	0	0	0	0	0	0	0	0	0	0	0	0	0	0	0	0	0	0	0	0	0
Ureaplasma parvum	0	0	0	0	0	0	0	0	0	0	0	9.85681	0	0	0	0	0	0	0	0	0	0	0	0	0	0	0	0	0	0	0	0	0	0	1.29496	0	0	0	0	0	0	0	0	0
Ureaplasma urealyticum	0	0	0	0	0	0	0	0	0	0	0	0	0	0	0	0	0	0	0	0	0	0	0	0	0	0	0	0	0	0	0	0	0	0	0	0	0	0	0	0	0	0	0	0
Veillonella atypica	0	0	0	0	0	0	0	0	0	0	0	0	0	0	0	0	0	0	0	0	0	0	0	0	0	0	0	0	0	0	0	0	0	0	0	0	0	0	0	0	0	0	0	0
Veillonella parvula	0	0	0	0	0	0	0	0	0	0	0	0	0	0	0	0	0	0	0	0	0	0	0	0	0	0	0	0	0	0	0	0	0	0	0	0	0	0	0	0	0	0	0	0
Sample name	SN-264697	SN-264507	SN-264202	SN-264423	SN-264019	SN-264144	SN-264535	SN-264573	SN-264471	SN-264606	SN-264688	SN-264463	SN-264259	SN-264529	SN-264470	SN-264548	SN-264551	SN-264277	SN-264298	SN-264415	SN-264618	SN-264652	SN-264653	SN-264031	SN-264173	SN-264179	SN-264240	SN-264297	SN-264366	SN-264257	SN-264511	SN-264177	SN-264260	SN-264410	SN-264409	SN-264598	SN-264417	SN-264635	SN-264429	SN-264225	SN-264136	SN-264476	SN-264152	SN-264244	SN-264250	SN-264338	SN-264402	SN-264515	SN-264563
Group	NILM	NILM	NILM	NILM	NILM	NILM	NILM	NILM	NILM	NILM	NILM	NILM	NILM	NILM	NILM	NILM	NILM	NILM	NILM	NILM	NILM	NILM	NILM	NILM	NILM	NILM	NILM	NILM	NILM	NILM	NILM	NILM	NILM	NILM	NILM	NILM	NILM	NILM	NILM	NILM	NILM	NILM	NILM	NILM	NILM	NILM	NILM	NILM	NILM
Acidaminococcus intestini	0	0	0	0	0	0	0	0	0	0	0	0	0	0	0	0	0	0	0	0	0	0	0	0	0	0	0	0	0	0	0	0	0	0	0	0	0	0	0	0	0	0	0	0	0	0	0	0	0
Aerococcus christensenii	0	0	0	0	0	0	0	0	0	0	0	0	0	0	0	0	0	0	0	0	0	0	0	0	0	0	0	0	0	0	0	0	0	0	0	0	0	0	0	0	0	0	0	0	0	0	0	0	0
Alloprevotella tannerae	0	0	0	0	0	0	0	0	0	0	0	0	0	0	0	0	0	0	0	0	0	0	0	0	0	0	0	0	0	0	0	0	0	0	0	0	0	0	0	0	0	0	0	0	0	0	0	0	0
Anaerococcus hydrogenalis	0	0	0	0	0	0	0	0	0	0	0	0	0	0	0	0	0	0	0	0	0	0	0	0	0	0	0	0	0	0	0	0	0	0	0	0	0	0	0	0	0	0	0	0	0	0	0	0	0
Anaerococcus lactolyticus	0	0	0	0	0	0	0	0	0	0	0	0	0	0	0	0	0	0	0	0	0	0	0	0	0	0	0	0	0	0	0	0	0	0	0	0	0	0	0	0	0	0	0	0	0	0	0	0	0
Anaerococcus obesiensis	0	0	0	0	0	0	0	0	0	0	0	0	0	0	0	0	0	0	0	0	0	0	0	0	0	0	0	0	0	0	0	0	0	0	0	0	0	0	0	0	0	0	0	0	0	0	0	0	0
Anaerococcus prevotii	0	0	0	0	0	0	0	0	0	0	0	0	0	0	0	0	0	0	0	0	0	0	0	0	0	0	0	0	0	0	0	0	0	0	0	0	0	0	0	0	0	0	0	0	0	0	0	0	0
Anaerococcus tetradius	0	0	0	0	0	0	0	0	0	0	0	0	0	0	0	0	0	0	0	0	0	0	0	0	0	0	0	0	0	0	0	0	0	0	0	0	0	0	0	0	0	0	0	0	0	0	0	0	0
Anaerococcus vaginalis	0	0	0	0	0	0	0	0	0	0	0	0	0	0	0	0	0	0	0	0	0	0	0	0	0	0	0	0	0	0	0	0	0	0	0	0	0	0	0	0	0	0	0	0	0	0	0	0	0
Atopobium parvulum	0	0	0	0	0	0	0	0	0	0	0	0	0	0	0	0	0	0	0	0	0	0	0	0	0	0	0	0	0	0	0	0	0	0	0	0	0	0	0	0	0	0	0	0	0	0	0	0	0
Atopobium rimae	0	0	0	0	0	0	0	0	0	0	0	0	0	0	0	0	0	0	0	0	0	0	0	0	0	0	0	0	0	0	0	0	0	0	0	0	0	0	0	0	0	0	0	0	0	0	0	0	0
Atopobium vaginae	0	0	0	0	0	0	0	0	0	0	0	0	0	0	0	0	0	0	0	0	0	0	0	0	0	7.5	0	0	0	0	0	0	0	0	0	0	0	0	0	0	0	0	0	0	0	0	0	0	0
Bifidobacterium bifidum	0	0	0	0	0	0	0	0	0	0	0	0	0	0	0	0	0	0	0	0	0	0	0	0	0	0	0	0	0	0	0	0	0	0	0	0	0	0	0	0	0	0	0	0	0	0	0	0	0
Bifidobacterium breve	0	0	0	0	0	0	0	0	0	0	0	0	0	0	0	0	0	0	0	0	0	0	0	0	0	0	0	0	0	0	0	0	0	0	0	0	0	0	0	0	0	0	0	0	0	0	0	0	0
Bifidobacterium dentium	0	0	0	0	0	0	0	0	0	0	0	0	0	0	0	0	0	0	0	0	0	0	0	0	0	0	0	0	0	0	0	0	0	0	0	0	0	0	0	0	0	0	0	0	0	0	0	0	0
Bifidobacterium longum	0	0	0	0	0	0	0	0	0	0	0	0	0	0	0	0	0	0	0	0	0	0	0	0	0	0	0	0	0	0	0	0	0	0	0	0	0	0	0	0	0	0	0	0	0	0	0	0	0
Blautia hansenii	0	0	0	0	0	0	0	0	0	0	0	0	0	0	0	0	0	0	0	0	0	0	0	0	0	0	0	0	0	0	0	0	0	0	0	0	0	0	0	0	0	0	0	0	0	0	0	0	0
Bulleidia extructa	0	0	0	0	0	0	0	0	0	0	0	0	0	0	0	0	0	0	0	0	0	0	0	0	0	0	0	0	0	0	0	0	0	0	0	0	0	0	0	0	0	0	0	0	0	0	0	0	0
Clostridium perfringens	0	0.793167	0	0	0	0	0	0	0	0	0	0	1.46819	0	0	0	0	0	0	0	0	0	0	0	0	0	0	0	0	0	0	0	0	0	0	0	0	0	0.975081	0	0	0	0	0	0	0	0	0	0
Clostridium sp	0	0	0	0	0	0	0	0	0	0	0	0	0	0	0	0	0	0	0	0	0	0	0	0	0	0	0	0	0	0	0	0	0	0	0	0	0	0	0	0	0	0	0	0	0	0	0	0	0
Cryptobacterium curtum	0	0	0	0	0	0	0	0	0	0	0	0	0	0	0	0	0	0	0	0	0	0	0	0	0	0	0	0	0	0	0	0	0	0	0	0	0	0	0	0	0	0	0	0	0	0	0	0	0
Dialister invisus	0	0	0	0	0	0	0	0	0	0	0	0	0	0	0	0	0	0	0	0	0	0	0	0	0	0	0	0	0	0	0	0	0	0	0	0	0	0	0	0	0	0	0	0	0	0	0	0	0
Dialister micraerophilus	0	0	0	0	0	0	0	0	0	0	0	0	0	0	0	0	0	0	0	0	0.0468028	0	0.0583431	0	0	0	0	0	0	0	0	0.349936	0	0	0	0	0	0	0	0	0	0	0	0	0	0	0	0	0
Entamoeba histolytica	0	0.0915192	0	0	0	0	0	0	0	0	0	0	0	0	0	0	0	0	0	0	0	0	0	0	0	0	0	0	0	0	0	0	0	0	0	0	0	0	0	0	0	0	0	0	0	0	0	0	0
Fenollaria massiliensis	0	0	0	0	0	0	0	0	0	0	0	0	0	0	0	0	0	0	0	0	0	0	0	0	0	0	0	0	0	0	0	0	0	0	0	0	0	0	0	0	0	0	0	0	0	0	0	0	0
Finegoldia magna	0	0	0	0	0	0	0	0	0	0	0	0	0	0	0	0	0	0	0	0	0	0	0	0	0	0	0	0	0	0	0	0	0	0	0	0	0	0	0	0	0	0	0	0	0	0	0	0	0
Fusobacterium equinum	0	0	0	0	0	0	0	0	0	0	0	0	0	0	0	0	0	0	0	0	0	0	0	0	0	0	0	0	0	0	0	0	0	0	0	0	0	0	0	0	0	0	0	0	0	0	0	0	0
Fusobacterium gonidiaformans	0	0	0	0	0	0	0	0	0	0	0	0	0	0	0	0	0	0	0	0	0	0	0	0	0	0	0	0	0	0	0	0	0	0	0	0	0	0	0	0	0	0	0	0	0	0	0	0	0
Fusobacterium nucleatum	0	0	0	0	0	0	0	0	0	0	0	0	0	0	0	0	0	0	0	0	0	0	0	0	0	0	0	0	0	0	0	0	0	0	0	0	0	0	0	0	0	0	0	0	0	0	0	0	0
Fusobacterium periodonticum	0	0	0	0	0	0	0	0	0	0	0	0	0	0	0	0	0	0	0	0	0	0	0	0	0	0	0	0	0	0	0	0	0	0	0	0	0	0	0	0	0	0	0	0	0	0	0	0	0
Gardnerella vaginalis	0	0	0	0	0	0	3.64794	0	0	0	0	0	0	0	0	0	0.106838	22.4324	0	0	0	0	0.0437573	24.914	0	8.47222	0	0	0	0	0	0	5.59742	0	0	0	0	0	0	0	0	0	0	0	0	0	0	0	0
Gemella asaccharolytica	0	0	0	0	0	0	0	0	0	0	0	0	0	0	0	0	0	0	0	0	0	0	0	0	0	0	0	0	0	0	0	0	0	0	0	0	0	0	0	0	0	0	0	0	0	0	0	0	0
Lactobacillus acidophilus	0	0	0	0	0	0	0	0	11.3826	0	0	0	0	0	0	0	0	0	0	0	0	5.71731	0	0	0	0	0	15.3846	10.9922	9.32488	7.82849	0	0	0	0	0	0	0	0	0	0	0	0	0	0	0	0	0	0
Lactobacillus amylovorus	0	0	0	0	0	0	0	0	0	0	0	0	0	0	0	0	0	0	0	0	3.3347	0	0	0	0	0	0	0	0	0	0	0	0	0	0	0	0	0	0	0	0	0	0	0	0	0	0	0	0
Lactobacillus antri	0	0	0	0	0	0	0	0	0	0	0	0	0	0	0	0	0	0	0	0	0	0	0	0	0	0	0	0	0	0	0	0	0	0	0	0	0	0	0	0	0	0	0	0	0	0	0	0	0
Lactobacillus casei	0	0	0	0	0	0	0	0	0	0	0	0	0	0	0	0	0	0	0	0	0	0	0	0	0	0	0	0	0	0	0	1.25977	0	0	0	0	0	0	0	0	0	0	0	0	0	0	0	0	0
Lactobacillus coleohominis	0.0213356	0	0	0	0	0	0	0	0	0.315358	0	0	0.897227	0	0	0	0	0	0	0	0	0	0.685531	0	0	0	0	0	0	0	0	0.0583226	0	0	0	0	0	0	0.397255	0	0	0	6.46221	0	0	0	0	0	0
Lactobacillus crispatus	89.1935	69.3716	61.3949	38.9961	100	75.7808	96.1783	73.343	53.0738	78.4926	63.8459	100	65.416	100	77.6612	84.5167	72.7327	31.7568	93.8265	86.8421	67.1737	73.41	48.8915	56.9167	94.3094	84.0278	85.4839	43.8776	74.7658	34.0918	32.1162	0	0	0	0	0	0	0	0	0	0	0	0	0	0	0	0	32.7731	0
Lactobacillus delbrueckii	0	0	0	0	0	0	0	0	0	0	0	0	0	0	0	0	0	0	0	0	0	0	0	0	0	0	0	0	0	0	0	0	0	0	0	0	0	0	0	0	0	0	0	0	0	0	0	0	0
Lactobacillus fermentum	0	0	0	0	0	0	0	0	0	0	0	0	0	0	0	0	0	0	0	0	2.4513	0	0	0	0	0	0	0	0	0	0	0	0	0	0	0	0	0	0	0	0	0	0	0	0	0	0	0	0
Lactobacillus gasseri	0	0	0	0	0	0	0	0	0	0	0	0	0	0	0	0	0	5.81081	0	0	0	0	0	0	0	0	0	0	0	0	5.47718	41.0825	44.0258	0	0	0	0	0	12.026	0	0	0	0	0	0	0	0	0	0
Lactobacillus hamsteri	0	0	0	0	0	0	0	0	0	0	0	0	0	0	0	0	0	0	0	0	6.7045	0	0	0	0	0	0	0	0	0	9.48824	0	0	0	0	0	0	0	0	0	0	0	0	0	0	0	0	0	0
Lactobacillus helveticus	0	0	0	0	0	0	0	0	0	0	0	0	0	0	0	0	0	0	0	0	0	0	0	0	0	0	0	0	0	0	0	0	0	0	0	0	0	0	0	0	0	0	0	0	0	0	0	0	0
Lactobacillus iners	0	14.6736	0	35.1351	0	0	0	26.5123	0	0	15.2826	0	0	0	6.97431	0	11.0399	0	0	13.1579	0	9.6801	23.9644	0	0	0	0	40.7378	0	28.3103	24.6196	4.67748	0	96.8158	100	100	62.6493	99.2436	86.6017	100	84.4106	100	93.3461	100	100	100	100	52.9412	100
Lactobacillus jensenii	10.7852	14.9786	23.9301	25.8687	0	24.2192	0	0	35.5436	15.3264	19.0401	0	30.9951	0	15.3644	14.9415	11.859	30.4054	0	0	16.8549	7.9029	21.6015	16.3799	5.69057	0	14.5161	0	8.29669	27.6016	12.5035	10.6147	0	0	0	0	37.3507	0	0	0	0	0	0	0	0	0	0	0	0
Lactobacillus johnsonii	0	0	0	0	0	0	0	0	0	0	0	0	0	0	0	0	0	8.37838	0	0	0	0	4.75496	0	0	0	0	0	0	0	6.44537	32.8007	26.5608	0	0	0	0	0	0	0	0	0	0	0	0	0	0	14.2857	0
Lactobacillus kefiranofaciens	0	0	0	0	0	0	0	0	0	0	0	0	0	0	0	0	0	0	0	0	0	0	0	0	0	0	0	0	0	0	0	0	0	0	0	0	0	0	0	0	0	0	0	0	0	0	0	0	0
Lactobacillus pontis	0	0	0	0	0	0	0	0	0	0	0	0	0	0	0	0	0	0	0	0	0	0	0	0	0	0	0	0	0	0	0	0	0	0	0	0	0	0	0	0	0	0	0	0	0	0	0	0	0
Lactobacillus psittaci	0	0	7.56701	0	0	0	0	0	0	0	0	0	0	0	0	0	0	0	0	0	0	0	0	0	0	0	0	0	5.94533	0	0	0	0	0	0	0	0	0	0	0	0	0	0	0	0	0	0	0	0
Lactobacillus salivarius	0	0	0	0	0	0	0	0	0	0	0	0	0	0	0	0	0	0	0	0	0	0	0	0	0	0	0	0	0	0	0	0	0	0	0	0	0	0	0	0	0	0	0	0	0	0	0	0	0
Lactobacillus taiwanensis	0	0	0	0	0	0	0	0	0	0	0	0	0	0	0	0	0	0	0	0	0	0	0	0	0	0	0	0	0	0	0	8.72507	23.8159	0	0	0	0	0	0	0	0	0	0	0	0	0	0	0	0
Lactobacillus ultunensis	0	0	7.10795	0	0	0	0	0	0	5.86566	0	0	0	0	0	0	3.26448	0	6.17347	0	3.43415	3.0931	0	0	0	0	0	0	0	0	0	0	0	0	0	0	0	0	0	0	0	0	0	0	0	0	0	0	0
Lactobacillus vaginalis	0	0	0	0	0	0	0	0.144718	0	0	1.83139	0	1.22349	0	0	0.541774	0.735992	1.21622	0	0	0	0.196627	0	0	0	0	0	0	0	0.671391	0	0.431588	0	3.18423	0	0	0	0.756382	0	0	0	0	0	0	0	0	0	0	0
Lawsonella clevelandensis	0	0	0	0	0	0	0	0	0	0	0	0	0	0	0	0	0	0	0	0	0	0	0	0	0	0	0	0	0	0	0	0	0	0	0	0	0	0	0	0	0	0	0	0	0	0	0	0	0
Mageeibacillus indolicus	0	0	0	0	0	0	0	0	0	0	0	0	0	0	0	0	0	0	0	0	0	0	0	0	0	0	0	0	0	0	0	0	0	0	0	0	0	0	0	0	0	0	0	0	0	0	0	0	0
Megasphaera genomosp type 1	0	0	0	0	0	0	0	0	0	0	0	0	0	0	0	0	0	0	0	0	0	0	0	0	0	0	0	0	0	0	0	0	0	0	0	0	0	0	0	0	0	0	0	0	0	0	0	0	0
Megasphaera micronuciformis	0	0	0	0	0	0	0	0	0	0	0	0	0	0	0	0	0	0	0	0	0	0	0	0	0	0	0	0	0	0	0	0	0	0	0	0	0	0	0	0	0	0	0	0	0	0	0	0	0
Mobiluncus curtisii	0	0	0	0	0	0	0	0	0	0	0	0	0	0	0	0	0	0	0	0	0	0	0	0	0	0	0	0	0	0	0	0	0	0	0	0	0	0	0	0	0	0	0	0	0	0	0	0	0
Mobiluncus mulieris	0	0	0	0	0	0	0	0	0	0	0	0	0	0	0	0	0	0	0	0	0	0	0	0	0	0	0	0	0	0	0	0	0	0	0	0	0	0	0	0	0	0	0	0	0	0	0	0	0
Mycoplasma hominis	0	0	0	0	0	0	0	0	0	0	0	0	0	0	0	0	0	0	0	0	0	0	0	0	0	0	0	0	0	0	0	0	0	0	0	0	0	0	0	0	0	0	0	0	0	0	0	0	0
Neisseria flavescens	0	0	0	0	0	0	0	0	0	0	0	0	0	0	0	0	0	0	0	0	0	0	0	0	0	0	0	0	0	0	0	0	0	0	0	0	0	0	0	0	0	0	0	0	0	0	0	0	0
Parvimonas micra	0	0	0	0	0	0	0	0	0	0	0	0	0	0	0	0	0	0	0	0	0	0	0	0	0	0	0	0	0	0	0	0	0	0	0	0	0	0	0	0	0	0	0	0	0	0	0	0	0
Peptoniphilus coxii	0	0	0	0	0	0	0	0	0	0	0	0	0	0	0	0	0	0	0	0	0	0	0	0	0	0	0	0	0	0	0	0	0	0	0	0	0	0	0	0	0	0	0	0	0	0	0	0	0
Peptoniphilus duerdenii	0	0	0	0	0	0	0	0	0	0	0	0	0	0	0	0	0	0	0	0	0	0	0	0	0	0	0	0	0	0	0	0	0	0	0	0	0	0	0	0	0	0	0	0	0	0	0	0	0
Peptoniphilus harei	0	0	0	0	0	0	0	0	0	0	0	0	0	0	0	0	0	0	0	0	0	0	0	0	0	0	0	0	0	0	0	0	0	0	0	0	0	0	0	0	0	0	0	0	0	0	0	0	0
Peptoniphilus lacrimalis	0	0	0	0	0	0	0	0	0	0	0	0	0	0	0	0	0	0	0	0	0	0	0	0	0	0	0	0	0	0	0	0	0	0	0	0	0	0	0	0	0	0	0	0	0	0	0	0	0
Peptoniphilus sp oral	0	0	0	0	0	0	0	0	0	0	0	0	0	0	0	0	0	0	0	0	0	0	0	0	0	0	0	0	0	0	0	0	0	0	0	0	0	0	0	0	0	0	0	0	0	0	0	0	0
Peptostreptococcus anaerobius	0	0	0	0	0	0	0	0	0	0	0	0	0	0	0	0	0	0	0	0	0	0	0	0	0	0	0	0	0	0	0	0	0	0	0	0	0	0	0	0	0	0	0	0	0	0	0	0	0
Porphyromonas endodontalis	0	0	0	0	0	0	0	0	0	0	0	0	0	0	0	0	0	0	0	0	0	0	0	0	0	0	0	0	0	0	0	0	0	0	0	0	0	0	0	0	0	0	0	0	0	0	0	0	0
Prevotella amnii	0	0	0	0	0	0	0	0	0	0	0	0	0	0	0	0	0	0	0	0	0	0	0	0	0	0	0	0	0	0	0	0	0	0	0	0	0	0	0	0	0	0	0	0	0	0	0	0	0
Prevotella bergensis	0	0	0	0	0	0	0	0	0	0	0	0	0	0	0	0	0	0	0	0	0	0	0	0	0	0	0	0	0	0	0	0	0	0	0	0	0	0	0	0	0	0	0	0	0	0	0	0	0
Prevotella bivia	0	0	0	0	0	0	0	0	0	0	0	0	0	0	0	0	0	0	0	0	0	0	0	0	0	0	0	0	0	0	0	0	0	0	0	0	0	0	0	0	0	0	0	0	0	0	0	0	0
Prevotella buccalis	0	0	0	0	0	0	0	0	0	0	0	0	0	0	0	0	0	0	0	0	0	0	0	0	0	0	0	0	0	0	0	0	0	0	0	0	0	0	0	0	0	0	0	0	0	0	0	0	0
Prevotella copri	0	0	0	0	0	0	0	0	0	0	0	0	0	0	0	0	0	0	0	0	0	0	0	0	0	0	0	0	0	0	0	0	0	0	0	0	0	0	0	0	0	0	0	0	0	0	0	0	0
Prevotella denticola	0	0	0	0	0	0	0	0	0	0	0	0	0	0	0	0	0	0	0	0	0	0	0	0	0	0	0	0	0	0	0	0	0	0	0	0	0	0	0	0	0	0	0	0	0	0	0	0	0
Prevotella disiens	0	0	0	0	0	0	0	0	0	0	0	0	0	0	0	0	0	0	0	0	0	0	0	0	0	0	0	0	0	0	0	0	0	0	0	0	0	0	0	0	0	0	0	0	0	0	0	0	0
Prevotella melaninogenica	0	0	0	0	0	0	0	0	0	0	0	0	0	0	0	0	0	0	0	0	0	0	0	0	0	0	0	0	0	0	0	0	0	0	0	0	0	0	0	0	0	0	0	0	0	0	0	0	0
Prevotella oris	0	0	0	0	0	0	0	0	0	0	0	0	0	0	0	0	0	0	0	0	0	0	0	0	0	0	0	0	0	0	0	0	0	0	0	0	0	0	0	0	0	0	0	0	0	0	0	0	0
Prevotella sp oral	0	0	0	0	0	0	0	0	0	0	0	0	0	0	0	0	0	0	0	0	0	0	0	0	0	0	0	0	0	0	0	0	0	0	0	0	0	0	0	0	0	0	0	0	0	0	0	0	0
Prevotella timonensis	0	0	0	0	0	0	0.173712	0	0	0	0	0	0	0	0	0	0	0	0	0	0	0	0	0	0	0	0	0	0	0	0	0	0	0	0	0	0	0	0	0	0	0	0	0	0	0	0	0	0
Prevotella veroralis	0	0	0	0	0	0	0	0	0	0	0	0	0	0	0	0	0	0	0	0	0	0	0	0	0	0	0	0	0	0	0	0	0	0	0	0	0	0	0	0	0	0	0	0	0	0	0	0	0
Roseburia intestinalis	0	0	0	0	0	0	0	0	0	0	0	0	0	0	0	0	0	0	0	0	0	0	0	0	0	0	0	0	0	0	0	0	0	0	0	0	0	0	0	0	0	0	0	0	0	0	0	0	0
Slackia exigua	0	0	0	0	0	0	0	0	0	0	0	0	0	0	0	0	0	0	0	0	0	0	0	0	0	0	0	0	0	0	0	0	0	0	0	0	0	0	0	0	0	0	0	0	0	0	0	0	0
Sneathia amnii	0	0	0	0	0	0	0	0	0	0	0	0	0	0	0	0	0	0	0	0	0	0	0	0	0	0	0	0	0	0	0	0	0	0	0	0	0	0	0	0	0	0	0	0	0	0	0	0	0
Sneathia sanguinegens	0	0.0915192	0	0	0	0	0	0	0	0	0	0	0	0	0	0	0	0	0	0	0	0	0	0	0	0	0	0	0	0	1.52144	0	0	0	0	0	0	0	0	0	15.1141	0	0	0	0	0	0	0	0
Streptococcus agalactiae	0	0	0	0	0	0	0	0	0	0	0	0	0	0	0	0	0	0	0	0	0	0	0	1.7894	0	0	0	0	0	0	0	0	0	0	0	0	0	0	0	0	0	0	0	0	0	0	0	0	0
Streptococcus anginosus	0	0	0	0	0	0	0	0	0	0	0	0	0	0	0	0	0	0	0	0	0	0	0	0	0	0	0	0	0	0	0	0	0	0	0	0	0	0	0	0	0	0	0	0	0	0	0	0	0
Streptococcus sp	0	0	0	0	0	0	0	0	0	0	0	0	0	0	0	0	0.261159	0	0	0	0	0	0	0	0	0	0	0	0	0	0	0	0	0	0	0	0	0	0	0	0	0	0	0	0	0	0	0	0
Treponema pallidum	0	0	0	0	0	0	0	0	0	0	0	0	0	0	0	0	0	0	0	0	0	0	0	0	0	0	0	0	0	0	0	0	0	0	0	0	0	0	0	0	0	0	0	0	0	0	0	0	0
Ureaplasma parvum	0	0	0	0	0	0	0	0	0	0	0	0	0	0	0	0	0	0	0	0	0	0	0	0	0	0	0	0	0	0	0	0	0	0	0	0	0	0	0	0	0	0	0.191676	0	0	0	0	0	0
Veillonella atypica	0	0	0	0	0	0	0	0	0	0	0	0	0	0	0	0	0	0	0	0	0	0	0	0	0	0	0	0	0	0	0	0	0	0	0	0	0	0	0	0	0.475285	0	0	0	0	0	0	0	0
Veillonella parvula	0	0	0	0	0	0	0	0	0	0	0	0	0	0	0	0	0	0	0	0	0	0	0	0	0	0	0	0	0	0	0	0	0	0	0	0	0	0	0	0	0	0	0	0	0	0	0	0	0
Sample name	SN-264517	SN-264654	SN-264767	SN-264807	SN-264949	SN-265102	SN-265416	SN-264241	SN-264323	SN-264343	SN-264355	SN-264441	SN-264509	SN-264772	SN-264801	SN-264831	SN-265020	SN-265099	SN-265382	SN-265447	SN-264465	SN-264872	SN-264939	SN-264502	SN-264604	SN-265343	SN-265460	SN-265528	SN-265532	SN-264439	SN-264370	SN-264600	SN-264682	SN-264689	SN-264928	SN-265092	SN-265237	SN-265475	SN-265638	SN-264127	SN-264164	SN-264349	SN-264477	SN-264740	SN-264786	SN-265286	SN-265481	SN-264540	SN-264821
Group	LSIL	LSIL	LSIL	LSIL	LSIL	LSIL	LSIL	LSIL	LSIL	LSIL	LSIL	LSIL	LSIL	LSIL	LSIL	LSIL	LSIL	LSIL	LSIL	LSIL	LSIL	LSIL	LSIL	LSIL	LSIL	LSIL	LSIL	LSIL	LSIL	LSIL	LSIL	LSIL	LSIL	LSIL	LSIL	LSIL	LSIL	LSIL	LSIL	LSIL	LSIL	LSIL	LSIL	LSIL	LSIL	LSIL	LSIL	LSIL	LSIL
Acidaminococcus intestini	0	0	0	0	0	0	0	0	0	0	0	0	0	0	0	0	0	0	0	0	0	0	0	0	0	0	0	0	0	0	0	0	0	0	0	0	0	0	0	0	0	0	0	0	0	0	0	0	0
Aerococcus christensenii	0	0	0	0	0	0	0	0	0	0	0	0	0	0	0	0	0	0	0	0	0	0	0	0	0	0	0	0	0	0	0	0	0	0	0	0	0	0	0	0	0	0	0	0	0	0	0	0	0
Alloprevotella tannerae	0	0	0	0	0	0	0	0	0	0	0	0	0	0	0	0	0	0	0	0	0	0	0	0	0	0	0	0	0	0	0	0	0	0	0	0	0	0	0	0	0	0	0	0	0	0	0	0	0
Anaerococcus hydrogenalis	0	0	0	0	0	0	0	0	0	0	0	0	0	0	0	0	0	0	0	0	0	0	0	0	0	0	0	0	0	0	0	0	0	0	0	0	0	0	0	0	0	0	0	0	0	0	0	0	0
Anaerococcus lactolyticus	0	0	0	0	0	0	0	0	0	0	0	0	0	0	0	0	0	0	0	0	0	0	0	0	0	0	0	0	0	0	0	0	0	0	0	0	0	0	0	0	0	0	0	0	0	0	0	0	0
Anaerococcus obesiensis	0	0	0	0	0	0	0	0	0	0	0	0	0	0	0	0	0	0	0	0	0	0	0	0	0	0	0	0	0	0	0	0	0	0	0	0	0	0	0	0	0	0	0	0	0	0	0	0	0
Anaerococcus prevotii	0	0	0	0	0	0	0	0	0	0	0	0	0	0	0	0	0	0	0	0	0	0	0	0	0	0	0	0	0	0	0	0	0	0	0	0	0	0	0	0	0	0	0	0	0	0	0	0	0
Anaerococcus tetradius	0	0	0	0	0	0	0	0	0	0	0	0	0	0	0	0	0	0	0	0	0	0	0	0	0	0	0	0	0	0	0	0	0	0	0	0	0	0	0	0	0	0	0	0	0	0	0	0	0
Anaerococcus vaginalis	0	0	0	0	0	0	0	0	0	0	0	0	0	0	0	0	0	0	0	0	0	0	0	0	0	0	0	0	0	0	0	0	0	0	0	0	0	0	0	0	0	0	0	0	0	0	0	0	0
Atopobium parvulum	0	0	0	0	0	0	0	0	0	0	0	0	0	0	0	0	0	0	0	0	0	0	0	0	0	0	0	0	0	0	0	0	0	0	0	0	0	0	0	0	0	0	0	0	0	0	0	0	0
Atopobium rimae	0	0	0	0	0	0	0	0	0	0	0	0	0	0	0	0	0	0	0	0	0	0	0	0	0	0	0	0	0	0	0	0	0	0	0	0	0	0	0	0	0	0	0	0	0	0	0	0	0
Atopobium vaginae	0	0	0	0	0	0	0	0	0	0	0	0	0	0	0	0	0	0	0	0	0	0.402495	0	0	0	0	0	0	0	0	0	9.61538	0	0	0	0	0	0	0	0	0	0	0	0	0	0	0	0	0.0726443
Bifidobacterium bifidum	0	0	0	0	0	0	0	0	0	0	0	0	0	0	0	0	0	0	0	0	0	0	0	0	0	0	0	0	0	0	0	0	0	0	0	0	0	0	0	0	0	0	0	0	0	0	0	0	0
Bifidobacterium breve	0	0	0	0	0	0	0	0	0	0.711744	0	0	0	0	0	0	0	0	0	0	0	0	0	0	0	0	0	0	0	0	0	0	0	0	0	0	0	0	0	0	0	0	0	0	0	0	0	0	0
Bifidobacterium dentium	0	0	0	0	0	0	0	0	0	0	0	0	0	0	0	0	0	0	0	0	0	0	0	0	0	0	0	0	0	0	0	0	0	0	0	0	0	0	0	0	0	0	0	0	0	0	0	0	0
Bifidobacterium longum	0	0	0	0	0	0	0	0	0	0	0	0	0	0	0	0	0	0	0	0	0	0	0	0	0	0	0	0	0	0	0	0	0	0	0	0	0	0	0	0	0	0	0	0	0	0	0	0	0
Blautia hansenii	0	0	0	0	0	0	0	0	0	0	0	0	0	0	0	0	0	0	0	0	0	0	0	0	0	0	0	0	0	0	0	0	0	0	0	0	0	0	0	0	0	0	0	0	0	0	0	0	0
Bulleidia extructa	0	0	0	0	0	0	0	0	0	0	0	0	0	0	0	0	0	0	0	0	0	0	0	0	0	0	0	0	0	0	0	0	0	0	0	0	0	0	0	0	0	0	0	0	0	0	0	0	0
Clostridium perfringens	0	0	0	0	0	0	0	0	0	0.311388	0	0	0	0	0	0	0	0	0	0	0	0	0	0	0	0	0	0	0.131642	0	0	0	0	0	0	0	0	0	3.73832	0	0	0	0	0	0	0	0	0	0
Clostridium sp	0	0	0	0	0	0	0	0	0	0	0	0	0	0	0	0	0	0	0	0	0	0	0	0	0	0	0	0	0	0	0	0	0	0	0	0	0	0	0	0	0	0	0	0	0	0	0	0	0
Cryptobacterium curtum	0	0	0	0	0	0	0	0	0	0	0	0	0	0	0	0	0	0	0	0	0	0	0	0	0	0	0	0	0	0	0	0	0	0	0	0	0	0	0	0	0	0	0	0	0	0	0	0	0
Dialister invisus	0	0	0	0	0	0	0	0	0	0	0	0	0	0	0	0	0	0	0	0	0	0	0	0	0	0	0	0	0	0	0	0	0	0	0	0	0	0	0	0	0	0	0	0	0	0	0	0	0
Dialister micraerophilus	0	0	0	0	0	0.842754	0	0	0	2.2242	0	0	0	0	0	0	0	21.2812	0	0	0	0	0	0	0	0	0	0	0	0	0	0	0	0	0	0	0	0	0	0	0	0	0	0	0	0	0	0	0.041511
Entamoeba histolytica	0	0	0	0	0	0	0	0	0	0.133452	0	0	0	0	0	0	0	0	0	0	0	0	0	0	0	0	0	0	0	0	0	0	0	0	0	0	0	0	0.534045	0	0	0	0	0	0	0	0	0	0
Fenollaria massiliensis	0	0	0	0	0	0	0	0	0	0	0	0	0	0	0	0	0	0	0	0	0	0	0	0	0	0	0	0	0	0	0	0	0	0	0	0	0	0	0	0	0	0	0	0	0	0	0	0	0
Finegoldia magna	0	0	0	0	0	0	0	0	0	0	0	0	0	0	0	0	0	0	0	0	0	0	0	0	0	0	0	0	0	0	0	0	0	0	0	0	0	0	0	0	0	0	0	0	0	0	0	0	0
Fusobacterium equinum	0	0	0	0	0	0	0	0	0	0	0	0	0	0	0	0	0	0	0	0	0	0	0	0	0	0	0	0	0	0	0	0	0	0	0	0	0	0	0	0	0	0	0	0	0	0	0	0	0
Fusobacterium gonidiaformans	0	0	0	0	0	0	0	0	0	0	0	0	0	0	0	0	0	0	0	0	0	0	0	0	0	0	0	0	0	0	0	0	0	0	0	0	0	0	0	0	0	0	0	0	0	0	0	0	0
Fusobacterium nucleatum	0	0	0	0	0	0	0	0	0	0	0	0	0	0	0	0	0	0	0	0	0	0	0	0	0	0	0	0	0	0	0	0	0	0	0	0	0	0	0	0	0	0	0	0	0	0	0	0	0
Fusobacterium periodonticum	0	0	0	0	0	0	0	0	0	0	0	0	0	0	0	0	0	0	0	0	0	0	0	0	0	0	0	0	0	0	0	0	0	0	0	0	0	0	0	0	0	0	0	0	0	0	0	0	0
Gardnerella vaginalis	0	0	0	0.297265	0	0	0	0	0	0	0	0	0	0	0	0	0	0	0	0	0	3.15959	0	0	0	0	0	0	0	27.6777	0	0	0	0	0	0	0	45.283	0	0	3.07942	0	0	0	0	0	0	0	0
Gemella asaccharolytica	0	0	0	0	0	0	0	0	0	0	0	0	0	0	0	0	0	0	0	0	0	0	0	0	0	0	0	0	0	0	0	0	0	0	0	0	0	0	0	0	0	0	0	0	0	0	0	0	0
Lactobacillus acidophilus	0	0	0	0	0	0	0	0	0	0	0	0	0	8.41691	0	9.64809	0	0	0	0	7.62712	5.31294	4.21879	11.5414	6.08544	4.97204	5.27571	10.5128	7.1685	0	0	0	0	0	0	0	0	0	0	0	0	0	15.6139	0	0	0	0	12.8308	8.61353
Lactobacillus amylovorus	0	0	0	0	0	0	0	0	0	0	0	0	0	0	0	0	0	0	0	5.03226	0	0	0	0	0	0	0	0	0	0	0	0	0	0	0	0	0	0	0	0	0	0	0	0	0	0	0	0	0
Lactobacillus antri	0	0	0	0	0	0	0	0	0	0	0	0	0	0	0	0	0	0	0	0.0234604	0	0	0	0	0	0	0	0	0	0	0	0	0	0	0	0	0	0	0	0	0	0	0	0	0	0	0	0	0
Lactobacillus casei	0	0	0	0	0	0	0	0	0	0	0	0	0	0	0	0	0	0	0	0	0	0	0	0	0	0	0	0	0	0	0	0	0	0	0	0	0	0	0	0	0	0	0	0	0	0	0	0	0
Lactobacillus coleohominis	0	0.53816	0	0	0	0	0	0	0	1.86833	0	0.15212	2.6662	0	0.221043	0	0	0	0	0	0	0.825116	0	0	0	0	0.387481	0	0.191479	0	0	0	0	0	0	0	0	0	0	0	0	0	0	0	0	0	0	0	0
Lactobacillus crispatus	100	66.2304	100	82.1641	74.1772	72.1686	69.4729	100	74.1945	94.3505	99.2873	50.8462	73.4072	73.7971	52.5199	84.1556	92.3664	53.203	79.4456	78.8035	92.2762	31.5355	45.3283	43.9596	76.3537	57.0255	39.0611	54.8718	75.6702	0	0	9.61538	0	34.5361	0	0	0	0	0	0	0	0	0	0	0	0	0	6.98492	18.7941
Lactobacillus delbrueckii	0	0	0	0	0	0	0	0	0	0	0	0	0	0	0	0	0	0	0	0	0	0	0	0	0	0	0	0	0	0	0	0	0	0	0	0	0	0	0	0	0	0	0	0	0	0	0	0	0
Lactobacillus fermentum	0	0	0	0	0	0	0	0	0	0	0	0	0	0	0	0	0	0	0	0	0	0	0	0	0	0	0	0	0	0	1.13914	0	0	0	0	0	0	0	0	0	0	0	0	0	0	0	0	0	0
Lactobacillus gasseri	0	0	0	0	0	0	0	0	0	0	0	0	0	0	0	0	0	0	0	0	0	0	0	3.55801	0	0	0	0	0	50.0474	60.2929	0	0	0	0	0	0	0	0	0	0	0	0	0	0	0	0	0	0
Lactobacillus hamsteri	0	0	0	0	0	0	0	0	0	0	0	0	0	0	0	0	0	0	0	0	0	0	0	0	0	0	0	0	0	0	0	0	0	0	0	0	0	0	0	0	0	0	0	0	0	0	0	0	0
Lactobacillus helveticus	0	0	0	0	0	0	0	0	0	0	0	0	0	0	0	0	0	0	0	0	0	0	11.7419	0	0	0	0	0	0	0	0	0	0	0	0	0	0	0	0	0	0	0	0	0	0	0	0	0	0
Lactobacillus iners	0	9.08757	0	8.8585	0	0	0	0	0	0	0	13.282	0	0	30.1503	0	0	5.10315	0	0	0	34.9366	21.81	10.1277	13.5743	17.4589	29.0462	34.6154	4.76304	0	0	69.2308	68.8889	65.4639	100	100	100	54.717	95.7276	100	96.9206	100	52.3132	100	100	100	100	40.2513	47.1876
Lactobacillus jensenii	0	17.8449	0	0	25.8228	15.6218	23.4135	0	19.684	0	0	18.0548	20.5679	12.5048	16.5782	0	0	20.4126	20.0826	12.0938	0	20.5675	16.901	14.594	0	20.5435	19.4784	0	11.6683	0	0	0	31.1111	0	0	0	0	0	0	0	0	0	32.073	0	0	0	0	39.8325	25.2906
Lactobacillus johnsonii	0	0	0	0	0	0	0	0	0	0	0	6.73132	0	0	0	0	0	0	0	0	0	0	0	9.08284	0	0	0	0	0	22.2749	38.5679	0	0	0	0	0	0	0	0	0	0	0	0	0	0	0	0	0	0
Lactobacillus kefiranofaciens	0	0	0	0	0	9.80473	7.11361	0	0	0	0	0	0	0	0	0	0	0	0	0	0	0	0	0	0	0	0	0	0	0	0	0	0	0	0	0	0	0	0	0	0	0	0	0	0	0	0	0	0
Lactobacillus pontis	0	0	0	0	0	0	0	0	0	0	0	0	0	0	0	0	0	0	0	0	0	0	0	0	0	0	0.551416	0	0	0	0	0	0	0	0	0	0	0	0	0	0	0	0	0	0	0	0	0	0
Lactobacillus psittaci	0	0	0	0	0	0	0	0	0	0	0	0	0	0	0	0	0	0	0	0	0	0	0	3.70826	0	0	5.35022	0	0	0	0	0	0	0	0	0	0	0	0	0	0	0	0	0	0	0	0	0	0
Lactobacillus salivarius	0	0	0	0	0	0	0	0	0	0	0	0	0	0	0	0	0	0	0	0	0	0	0	0	0	0	0	0	0	0	0	0	0	0	0	0	0	0	0	0	0	0	0	0	0	0	0	0	0
Lactobacillus taiwanensis	0	0	0	0	0	0	0	0	0	0	0	6.10382	0	0	0	0	0	0	0	0	0	0	0	0	0	0	0	0	0	0	0	0	0	0	0	0	0	0	0	0	0	0	0	0	0	0	0	0	0
Lactobacillus ultunensis	0	4.62329	0	8.68014	0	0	0	0	5.83001	0	0	4.63967	3.35873	5.2812	0	6.19633	7.63359	0	0	4.04692	0	0	0	3.04582	0	0	0	0	0	0	0	0	0	0	0	0	0	0	0	0	0	0	0	0	0	0	0	0	0
Lactobacillus vaginalis	0	0	0	0	0	1.56218	0	0	0.2915	0	0.712719	0.19015	0	0	0.530504	0	0	0	0	0	0.0966399	3.26021	0	0.382435	3.98659	0	0.849478	0	0.406893	0	0	0	0	0	0	0	0	0	0	0	0	0	0	0	0	0	0	0.0502513	0
Lawsonella clevelandensis	0	0	0	0	0	0	0	0	0	0	0	0	0	0	0	0	0	0	0	0	0	0	0	0	0	0	0	0	0	0	0	0	0	0	0	0	0	0	0	0	0	0	0	0	0	0	0	0	0
Mageeibacillus indolicus	0	0	0	0	0	0	0	0	0	0	0	0	0	0	0	0	0	0	0	0	0	0	0	0	0	0	0	0	0	0	0	0	0	0	0	0	0	0	0	0	0	0	0	0	0	0	0	0	0
Megasphaera genomosp type 1	0	0	0	0	0	0	0	0	0	0	0	0	0	0	0	0	0	0	0	0	0	0	0	0	0	0	0	0	0	0	0	0	0	0	0	0	0	0	0	0	0	0	0	0	0	0	0	0	0
Megasphaera micronuciformis	0	0	0	0	0	0	0	0	0	0	0	0	0	0	0	0	0	0	0	0	0	0	0	0	0	0	0	0	0	0	0	0	0	0	0	0	0	0	0	0	0	0	0	0	0	0	0	0	0
Mobiluncus curtisii	0	0	0	0	0	0	0	0	0	0	0	0	0	0	0	0	0	0	0	0	0	0	0	0	0	0	0	0	0	0	0	0	0	0	0	0	0	0	0	0	0	0	0	0	0	0	0	0	0
Mobiluncus mulieris	0	0	0	0	0	0	0	0	0	0	0	0	0	0	0	0	0	0	0	0	0	0	0	0	0	0	0	0	0	0	0	0	0	0	0	0	0	0	0	0	0	0	0	0	0	0	0	0	0
Mycoplasma hominis	0	0	0	0	0	0	0	0	0	0	0	0	0	0	0	0	0	0	0	0	0	0	0	0	0	0	0	0	0	0	0	0	0	0	0	0	0	0	0	0	0	0	0	0	0	0	0	0	0
Neisseria flavescens	0	0	0	0	0	0	0	0	0	0	0	0	0	0	0	0	0	0	0	0	0	0	0	0	0	0	0	0	0	0	0	0	0	0	0	0	0	0	0	0	0	0	0	0	0	0	0	0	0
Parvimonas micra	0	0	0	0	0	0	0	0	0	0	0	0	0	0	0	0	0	0	0	0	0	0	0	0	0	0	0	0	0	0	0	0	0	0	0	0	0	0	0	0	0	0	0	0	0	0	0	0	0
Peptoniphilus coxii	0	0	0	0	0	0	0	0	0	0	0	0	0	0	0	0	0	0	0	0	0	0	0	0	0	0	0	0	0	0	0	0	0	0	0	0	0	0	0	0	0	0	0	0	0	0	0	0	0
Peptoniphilus duerdenii	0	0	0	0	0	0	0	0	0	0	0	0	0	0	0	0	0	0	0	0	0	0	0	0	0	0	0	0	0	0	0	0	0	0	0	0	0	0	0	0	0	0	0	0	0	0	0	0	0
Peptoniphilus harei	0	0	0	0	0	0	0	0	0	0	0	0	0	0	0	0	0	0	0	0	0	0	0	0	0	0	0	0	0	0	0	0	0	0	0	0	0	0	0	0	0	0	0	0	0	0	0	0	0
Peptoniphilus lacrimalis	0	0	0	0	0	0	0	0	0	0	0	0	0	0	0	0	0	0	0	0	0	0	0	0	0	0	0	0	0	0	0	0	0	0	0	0	0	0	0	0	0	0	0	0	0	0	0	0	0
Peptoniphilus sp oral	0	0	0	0	0	0	0	0	0	0	0	0	0	0	0	0	0	0	0	0	0	0	0	0	0	0	0	0	0	0	0	0	0	0	0	0	0	0	0	0	0	0	0	0	0	0	0	0	0
Peptostreptococcus anaerobius	0	0	0	0	0	0	0	0	0	0	0	0	0	0	0	0	0	0	0	0	0	0	0	0	0	0	0	0	0	0	0	0	0	0	0	0	0	0	0	0	0	0	0	0	0	0	0	0	0
Porphyromonas endodontalis	0	0	0	0	0	0	0	0	0	0	0	0	0	0	0	0	0	0	0	0	0	0	0	0	0	0	0	0	0	0	0	0	0	0	0	0	0	0	0	0	0	0	0	0	0	0	0	0	0
Prevotella amnii	0	0	0	0	0	0	0	0	0	0	0	0	0	0	0	0	0	0	0	0	0	0	0	0	0	0	0	0	0	0	0	0	0	0	0	0	0	0	0	0	0	0	0	0	0	0	0	0	0
Prevotella bergensis	0	0	0	0	0	0	0	0	0	0	0	0	0	0	0	0	0	0	0	0	0	0	0	0	0	0	0	0	0	0	0	0	0	0	0	0	0	0	0	0	0	0	0	0	0	0	0	0	0
Prevotella bivia	0	0	0	0	0	0	0	0	0	0	0	0	0	0	0	0	0	0	0	0	0	0	0	0	0	0	0	0	0	0	0	0	0	0	0	0	0	0	0	0	0	0	0	0	0	0	0	0	0
Prevotella buccalis	0	0	0	0	0	0	0	0	0	0	0	0	0	0	0	0	0	0	0	0	0	0	0	0	0	0	0	0	0	0	0	0	0	0	0	0	0	0	0	0	0	0	0	0	0	0	0	0	0
Prevotella copri	0	0	0	0	0	0	0	0	0	0	0	0	0	0	0	0	0	0	0	0	0	0	0	0	0	0	0	0	0	0	0	0	0	0	0	0	0	0	0	0	0	0	0	0	0	0	0	0	0
Prevotella denticola	0	0	0	0	0	0	0	0	0	0	0	0	0	0	0	0	0	0	0	0	0	0	0	0	0	0	0	0	0	0	0	0	0	0	0	0	0	0	0	0	0	0	0	0	0	0	0	0	0
Prevotella disiens	0	0	0	0	0	0	0	0	0	0	0	0	0	0	0	0	0	0	0	0	0	0	0	0	0	0	0	0	0	0	0	0	0	0	0	0	0	0	0	0	0	0	0	0	0	0	0	0	0
Prevotella melaninogenica	0	0	0	0	0	0	0	0	0	0	0	0	0	0	0	0	0	0	0	0	0	0	0	0	0	0	0	0	0	0	0	0	0	0	0	0	0	0	0	0	0	0	0	0	0	0	0	0	0
Prevotella oris	0	0	0	0	0	0	0	0	0	0	0	0	0	0	0	0	0	0	0	0	0	0	0	0	0	0	0	0	0	0	0	0	0	0	0	0	0	0	0	0	0	0	0	0	0	0	0	0	0
Prevotella sp oral	0	0	0	0	0	0	0	0	0	0	0	0	0	0	0	0	0	0	0	0	0	0	0	0	0	0	0	0	0	0	0	0	0	0	0	0	0	0	0	0	0	0	0	0	0	0	0	0	0
Prevotella timonensis	0	0	0	0	0	0	0	0	0	0.400356	0	0	0	0	0	0	0	0	0.471837	0	0	0	0	0	0	0	0	0	0	0	0	11.5385	0	0	0	0	0	0	0	0	0	0	0	0	0	0	0	0	0
Prevotella veroralis	0	0	0	0	0	0	0	0	0	0	0	0	0	0	0	0	0	0	0	0	0	0	0	0	0	0	0	0	0	0	0	0	0	0	0	0	0	0	0	0	0	0	0	0	0	0	0	0	0
Roseburia intestinalis	0	0	0	0	0	0	0	0	0	0	0	0	0	0	0	0	0	0	0	0	0	0	0	0	0	0	0	0	0	0	0	0	0	0	0	0	0	0	0	0	0	0	0	0	0	0	0	0	0
Slackia exigua	0	0	0	0	0	0	0	0	0	0	0	0	0	0	0	0	0	0	0	0	0	0	0	0	0	0	0	0	0	0	0	0	0	0	0	0	0	0	0	0	0	0	0	0	0	0	0	0	0
Sneathia amnii	0	0	0	0	0	0	0	0	0	0	0	0	0	0	0	0	0	0	0	0	0	0	0	0	0	0	0	0	0	0	0	0	0	0	0	0	0	0	0	0	0	0	0	0	0	0	0	0	0
Sneathia sanguinegens	0	0	0	0	0	0	0	0	0	0	0	0	0	0	0	0	0	0	0	0	0	0	0	0	0	0	0	0	0	0	0	0	0	0	0	0	0	0	0	0	0	0	0	0	0	0	0	0.0502513	0
Streptococcus agalactiae	0	0	0	0	0	0	0	0	0	0	0	0	0	0	0	0	0	0	0	0	0	0	0	0	0	0	0	0	0	0	0	0	0	0	0	0	0	0	0	0	0	0	0	0	0	0	0	0	0
Streptococcus anginosus	0	0	0	0	0	0	0	0	0	0	0	0	0	0	0	0	0	0	0	0	0	0	0	0	0	0	0	0	0	0	0	0	0	0	0	0	0	0	0	0	0	0	0	0	0	0	0	0	0
Streptococcus sp	0	0	0	0	0	0	0	0	0	0	0	0	0	0	0	0	0	0	0	0	0	0	0	0	0	0	0	0	0	0	0	0	0	0	0	0	0	0	0	0	0	0	0	0	0	0	0	0	0
Treponema pallidum	0	0	0	0	0	0	0	0	0	0	0	0	0	0	0	0	0	0	0	0	0	0	0	0	0	0	0	0	0	0	0	0	0	0	0	0	0	0	0	0	0	0	0	0	0	0	0	0	0
Ureaplasma parvum	0	0	0	0	0	0	0	0	0	0	0	0	0	0	0	0	0	0	0	0	0	0	0	0	0	0	0	0	0	0	0	0	0	0	0	0	0	0	0	0	0	0	0	0	0	0	0	0	0
Veillonella atypica	0	1.67564	0	0	0	0	0	0	0	0	0	0	0	0	0	0	0	0	0	0	0	0	0	0	0	0	0	0	0	0	0	0	0	0	0	0	0	0	0	0	0	0	0	0	0	0	0	0	0
Veillonella parvula	0	0	0	0	0	0	0	0	0	0	0	0	0	0	0	0	0	0	0	0	0	0	0	0	0	0	0	0	0	0	0	0	0	0	0	0	0	0	0	0	0	0	0	0	0	0	0	0	0
Sample name	SN-264249	SN-264466	SN-265139	SN-265342	SN-264097	SN-264101	SN-264193	SN-264215	SN-264401	SN-264437	SN-264886	SN-264357	SN-264762	SN-264113	SN-264721	SN-264798	SN-265485	SN-265504	SN-264451	SN-265728	SN-264245	SN-264553	SN-264732	SN-264900	SN-264029	SN-264325	SN-264369	SN-264587	SN-264645	SN-264788	SN-265387	SN-265518	SN-265671	SN-264888	SN-265293	SN-265402	SN-265602	SN-265665	SN-265688	SN-265162	SN-264226	SN-264247	SN-265450	SN-265479	SN-264150	SN-264774	SN-265322	SN-265724	SN-264200
Group	HSIL	HSIL	HSIL	HSIL	HSIL	HSIL	HSIL	HSIL	HSIL	HSIL	HSIL	HSIL	HSIL	HSIL	HSIL	HSIL	HSIL	HSIL	HSIL	HSIL	HSIL	HSIL	HSIL	HSIL	HSIL	HSIL	HSIL	HSIL	HSIL	HSIL	HSIL	HSIL	HSIL	HSIL	HSIL	HSIL	HSIL	HSIL	HSIL	HSIL	HSIL	HSIL	HSIL	HSIL	HSIL	HSIL	HSIL	HSIL	HSIL
Acidaminococcus intestini	0	0	0	0	0	0	0	0	0	0	0	0	0	0	0	0	0	0	0	0	0	0	0	0	0	0	0	0	0	0	0	0	0	0	0	0	0	0	0	0	0	0	0	0	0	0	0	0	0
Aerococcus christensenii	0	0	0	0	0	0	0	0	0	0	0	0	0	0	0	0	0	0	0	0	0	0	0	0	0	0	0	0	0	0	0	0	0	0	0	0	0	0	0	0	0	0	0	0	0	0	0	0	0
Alloprevotella tannerae	0	0	0	0	0	0	0	0	0	0	0	0	0	0	0	0	0	0	0	0	0	0	0	0	0	0	0	0	0	0	0	0	0	0	0	0	0	0	0	0	0	0	0	0	0	0	0	0	0
Anaerococcus hydrogenalis	0	0	0	0	0	0	0	0	0	0	0	0	0	0	0	0	0	0	0	0	0	0	0	0	0	0	0	0	0	0	0	0	0	0	0	0	0	0	0	0	0	0	0	0	0	0	0	0	0
Anaerococcus lactolyticus	0	0	0	0	0	0	0	0	0	0	0	0	0	0	0	0	0	0	0	0	0	0	0	0	0	0	0	0	0	0	0	0	0	0	0	0	0	0	0	0	0	0	0	0	0	0	0	0	0
Anaerococcus obesiensis	0	0	0	0	0	0	0	0	0	0	0	0	0	0	0	0	0	0	0	0	0	0	0	0	0	0	0	0	0	0	0	0	0	0	0	0	0	0	0	0	0	0	0	0	0	0	0	0	0
Anaerococcus prevotii	0	0	0	0	0	0	0	0	0	0	0	0	0	0	0	0	0	0	0	0	0	0	0	0	0	0	0	0	0	0	0	0	0	0	0	0	0	0	0	0	0	0	0	0	0	0	0	0	0
Anaerococcus tetradius	0	0	0	0	0	0	0	0	0	0	0	0	0	0	0	0	0	0	0	0	0	0	0	0	0	0	0	0	0	0	0	0	0	0	0	0	0	0	0	0	0	0	0	0	0	0	0	0	0
Anaerococcus vaginalis	0	0	0	0	0	0	0	0.24	0	0	0	0	0	0	0	0	0	0	0	0	0	0	0	0	0	0	0	0	0	0	0	0	0	0	0	0	0	0	0	0	0	0	0	0	0	0	0	0	0
Atopobium parvulum	0	0	0	0	0	0	0	0	0	0	0	0	0	0	0	0	0	0	0	0	0	0	0	0	0	0	0	0	0	0	0	0	0	0	0	0	0	0	0	0	0	0	0	0	0	0	0	0	0
Atopobium rimae	0	0	0	0	0	0	0	0	0	0	0	0	0	0	0	0	0	0	0	0	0	0	0	0	0	0	0	0	0	0	0	0	0	0	0	0	0	0	0	0	0	0	0	0	0	0	0	0	0
Atopobium vaginae	0	0	0	0.0803052	0	0	0	0	0	0	0	0	0	0	0	0	0	0	0	0	0	0	0	0.12147	0	0	0	0	0	0	0	0	0	0	0	0	0	0	0	0	0	0	0	0	0	0	0.603136	0	14.2857
Bifidobacterium bifidum	0	0	0	0	0	0	0	0	0	0	0	0	0	0	0	0	0	0	0	0	0	0	0	0	0	0	0	0	0	0	0	0	0	0	0	0	0	0	0	0	0	0	0	0	0	0	0	0	0
Bifidobacterium breve	0	0	0	0	0	0	0	0	0	0	0	0	0	0	0	0	0	0	0	0	0	0.320315	0	2.76344	0	0	0	0	0	0	0	0	0	0	0	0	0	0	0	0	0	0	0	0	0	0	0	0	0
Bifidobacterium dentium	0	0	0	0	0	0	0	0	0	0	0	0	0	0	0	0	0	0	0	0	0	0	0	0	0	0	0	0	0	0	0	0	0	0	0	0	0	0	0	0	0	0	0	0	0	0	0	0	0
Bifidobacterium longum	0	0	0	0	0	0	0	0	0	0	0	0	0	0	0	0	0	0	0	0	0	0	0	0	0	0	0	0	0	0	0	0	0	0	0	0	0	0	0	0	0	0	0	0	0	0	0	0	0
Blautia hansenii	0	0	0	0	0	0	0	0	0	0	0	0	0	0	0	0	0	0	0	0	0	0	0	0	0	0	0	0	0	0	0	0	0	0	0	0	0	0	0	0	0	0	0	0	0	0	0	0	0
Bulleidia extructa	0	0	0	0	0	0	0	0	0	0	0	0	0	0	0	0	0	0	0	0	0	0	0	0	0	0	0	0	0	0	0	0	0	0	0	0	0	0	0	0	0	0	0	0	0	0	0	0	0
Clostridium perfringens	0	0	0	0	0	0	0	0	0	0	0	0	0	0	0	0	0	0.368484	0	0	0	0	0	0	0	0	0	0	0	0	0	0	0	0	0	0	0	2.67035	0	0	0	0	0	0.114438	0	0	0	0	0
Clostridium sp	0	0	0	0	0	0	0	0	0	0	0	0	0	0	0	0	0	0	0	0	0	0	0	0	0	0	0	0	0	0	0	0	0	0	0	0	0	0	0	0	0	0	0	0.305169	0	0	0	0	0
Cryptobacterium curtum	0	0	0	0	0	0	0	0	0	0	0	0	0	0	0	0	0	0	0	0	0	0	0	0	0	0	0	0	0	0	0	0	0	0	0	0	0	0	0	0	0	0	0	0	0	0	0	0	0
Dialister invisus	0	0	0	0	0	0	0	0	0	0	0	0	0	0	0	0	0	0	0	0	0	0	0	0	0	0	0	0	0	0	0	0	0	0	0	0	0	0	0	0	0	0	0	0	0	0	0	0	0
Dialister micraerophilus	0	0	0	0	0	0	0	0	0	0	0	0	0	0	0	0	0	0	0	0.163376	0	0	0	0	0	0	0	0	0	0	0	0	0	0	0	0	0	0	0	0	0	0	0	0	0	0	0	0	0
Entamoeba histolytica	0	0	0	0	0	0	0	0	0	0	0	0	0	0	0	0	0	0	0	0	0	0	0	0	0	0	0	0	0	0	0	0	0	0	0	0	0	1.10497	0	0	0	0	0	0	0	0	0	0	0
Fenollaria massiliensis	0	0	0	0	0	0	0	0	0	0	0	0	0	0	0	0	0	0	0	0	0	0	0	0	0	0	0	0	0	0	0	0	0	0	0	0	0	0	0	0	0	0	0	0	0	0	0	0	0
Finegoldia magna	0	0	0	0	0	0	0	0	0	0	0	0	0	0	0	0	0	0	0	0	0	0	0	0	0	0	0	0	0	0	0	0	0	0	0	0	0	0	0	0	0	0	0	0	0	0	0	0	0
Fusobacterium equinum	0	0	0	0	0	0	0	0	0	0	0	0	0	0	0	0	0	0	0	0	0	0	0	0	0	0	0	0	0	0	0	0	0	0	0	0	0	0	0	0	0	0	0	0	0	0	0	0	0
Fusobacterium gonidiaformans	0	0	0	0	0	0	0	0	0	0	0	0	0	0	0	0	0	0	0	0	0	0	0	0	0	0	0	0	0	0	0	0	0	0	0	0	0	0	0	0	0	0	0	0	0	0	0	0	0
Fusobacterium nucleatum	0	0	0	0	0	0	0	0	0	0	0	0	0	0	0	0	0	0	0	0	0	0	0	0	0	0	0	0	0	0	0	0	0	0	0	0	0	0	0	0	0	0	0	0	0	0	0	0	0
Fusobacterium periodonticum	0	0	0	0	0	0	0	0	0	0	0	0	0	0	0	0	0	0	0	0	0	0	0	0	0	0	0	0	0	0	0	0	0	0	0	0	0	0	0	0	0	0	0	0	0	0	0	0	0
Gardnerella vaginalis	31.3641	0	0	0.57552	13.4089	0	0	0	0	0	0	0	0	0	0	0	0	0.0650266	0	3.94826	42.3077	0	16.9391	0	0	0	0	0	0	0	0	0	0	0	0	0	0	0	0	0	0	0	11.4755	0	3.62295	0	0	0.327869	57.1429
Gemella asaccharolytica	0	0	0	0	0	0	0	0	0	0	0	0	0	0	0	0	0	0	0	0	0	0	0	0	0	0	0	0	0	0	0	0	0	0	0	0	0	0	0	0	0	0	0	0	0	0	0	0	0
Lactobacillus acidophilus	0	0	0	6.25042	0	0	0	0	0	0	0	0	0	11.6629	9.88667	9.88168	8.74341	6.38344	10.3466	5.4595	0	0	0	0	0	0	0	14.7931	0	0	0	0	0	0	0	0	0	0	0	0	13.2088	8.94722	5.05895	12.8743	12.5461	13.745	11.4079	12.1311	0
Lactobacillus amylovorus	0	0	0	0	0	0	0	0	0	0	0	0	0	0	0	0	0	0	0	0	0	0	0	0	0	0	0	0	0	0	0	0	0	0	0	0	0	0	0	0	0	0	0	0	0	0	0	0	0
Lactobacillus antri	0	0	0	0	0	0	0	0	0	0	0	0	0	0	0	0	0	0	0	0	0	0	0	0	0	0	0	0	0	0	0	0	0	0	0	0	0	0	0	0	0	0	0	0	0	0	0	0	0
Lactobacillus casei	0	0	0	0	0	0	0	0	0	0	0	0	0	0	0	0	0	0	0	0	0	0	0	0	0	0	0	0	0	0	0	0	0	0	0	0	0	0	0	0	0	0	0	0	0	0	0	0	0
Lactobacillus coleohominis	0	0	0	0	0.763962	0	0	0	0	0	0	0	0	0.613839	0	0	0	0	0	0	0	0	0	0	0	0	0	0	0	0	0.247555	0.709779	0	0.894309	0	0	0	0	0	0	0.450045	0	0.121472	0	0	0	0	0	0
Lactobacillus crispatus	59.318	99.9413	53.789	75.6542	46.8124	78.4633	97.2973	68.6	68.543	63.8221	55.9424	100	61.0889	51.2835	46.229	69.4595	85.7194	55.4568	75.7753	41.1028	0	0	0	0	0	0	0	0	0	33.5526	0	0	0	0	0	0	0	0	0	0	0	0	18.9425	0	0	30.1272	0	0	0
Lactobacillus delbrueckii	0	0	0	0	0	0	0	0	0	0	0	0	0	0	0	0	0	0	0	0	0	0	0	0	0	0	0	0	0	0	0	0	0	0	0	0	0	0	0	0	0	0	0	0	0	0	0	0	0
Lactobacillus fermentum	0	0	0	0	0	0	2.7027	0	0	0	0	0	0	0	0	0	0	0	0	0	0	0.221757	0	0	0	0	0	0	0	0	0	0	0	0	0	0	0	0	0	0	0	0	0	0	0	0	0	0	0
Lactobacillus gasseri	0	0	0	0	19.6523	0	0	0	0	0	0	0	0	0	0	0	0	4.03165	0	0	57.6923	65.1349	0	32.2806	0	0	0	0	32.4707	0	0	0	0	0	0	0	0	0	0	0	0	6.34964	0	0	0	0	0	0	0
Lactobacillus hamsteri	0	0	0	0	0	0	0	0	0	0	0	0	0	0	0	0	0	0	0	0	0	0	0	0	0	0	0	0	0	0	0	0	0	0	0	0	0	0	0	0	0	0	0	0	0	0	0	0	0
Lactobacillus helveticus	0	0	0	0	0	0	0	0	0	0	0	0	0	0	0	0	0	0	0	0	0	0	0	0	0	0	0	0	0	0	0	0	0	0	0	0	0	0	0	0	0	0	0	0	0	0	0	0	0
Lactobacillus iners	6.53218	0	25.7058	0	0	0	0	0	0	29.3575	17.4245	0	0	30.4129	25.9867	20.0192	0	0	0	33.533	0	0	25.9534	0	100	99.2796	100	43.3646	67.5293	44.0789	83.7727	99.2902	100	98.7805	100	100	100	96.2247	100	100	48.8749	42.2485	38.3208	76.5592	63.6364	56.1278	56.6776	57.7049	28.5714
Lactobacillus jensenii	0	0	19.3165	13.6586	0	21.5367	0	29.44	24.3559	0	20.2158	0	29.7438	0	17.8976	0	0	17.6764	7.67527	9.23077	0	0	0	0	0	0	0	40.3201	0	0	15.9797	0	0	0	0	0	0	0	0	0	37.4662	30.6487	19.7571	10.1469	19.0205	0	31.3114	29.8361	0
Lactobacillus johnsonii	0	0	0	0	9.72076	0	0	0	0	0	0	0	0	0	0	0	0	11.9215	0	0	0	26.4014	57.1075	48.3753	0	0	0	0	0	0	0	0	0	0	0	0	0	0	0	0	0	11.7235	6.32369	0	0	0	0	0	0
Lactobacillus kefiranofaciens	0	0	0	0	2.68704	0	0	0	0	0	0	0	0	0	0	0	0	0	0	0	0	0	0	0	0	0	0	0	0	0	0	0	0	0	0	0	0	0	0	0	0	0	0	0	0	0	0	0	0
Lactobacillus pontis	0	0	0	0	0	0	0	0	0	0	0	0	0	0	0	0	0	0	0	0.353982	0	0	0	0	0	0	0	0	0	0	0	0	0	0	0	0	0	0	0	0	0	0	0	0	0	0	0	0	0
Lactobacillus psittaci	0	0	0	0	0	0	0	0	0	0	0	0	0	0	0	0	0	0	0	0	0	0	0	0	0	0	0	0	0	0	0	0	0	0	0	0	0	0	0	0	0	0	0	0	0	0	0	0	0
Lactobacillus salivarius	0	0	0	0	0	0	0	0	0	0	0	0	0	0	0	0	0	0	0	0	0	0	0	0	0	0	0	0	0	0	0	0	0	0	0	0	0	0	0	0	0	0	0	0	0	0	0	0	0
Lactobacillus taiwanensis	0	0	0	0	6.95469	0	0	0	0	0	0	0	0	0	0	0	0	0	0	0	0	7.92165	0	14.9408	0	0	0	0	0	0	0	0	0	0	0	0	0	0	0	0	0	0	0	0	0	0	0	0	0
Lactobacillus ultunensis	0	0	0	3.66727	0	0	0	0	6.88461	6.82043	6.10072	0	9.16733	0	0	0	5.5372	3.90159	6.20276	5.17359	0	0	0	0	0	0	0	0	0	0	0	0	0	0	0	0	0	0	0	0	0	0	0	0	0	0	0	0	0
Lactobacillus vaginalis	2.78578	0.0587199	0	0.113766	0	0	0	1.52	0.216497	0	0.316547	0	0	0	0	0.639591	0	0.19508	0	1.03472	0	0	0	1.03249	0	0.720367	0	1.52225	0	22.3684	0	0	0	0	0	0	0	0	0	0	0	0.0824629	0	0	0.536733	0	0	0	0
Lawsonella clevelandensis	0	0	0	0	0	0	0	0	0	0	0	0	0	0	0	0	0	0	0	0	0	0	0	0	0	0	0	0	0	0	0	0	0	0	0	0	0	0	0	0	0	0	0	0	0	0	0	0	0
Mageeibacillus indolicus	0	0	0	0	0	0	0	0	0	0	0	0	0	0	0	0	0	0	0	0	0	0	0	0	0	0	0	0	0	0	0	0	0	0	0	0	0	0	0	0	0	0	0	0	0	0	0	0	0
Megasphaera genomosp type 1	0	0	0	0	0	0	0	0	0	0	0	0	0	0	0	0	0	0	0	0	0	0	0	0	0	0	0	0	0	0	0	0	0	0	0	0	0	0	0	0	0	0	0	0	0	0	0	0	0
Megasphaera micronuciformis	0	0	0	0	0	0	0	0	0	0	0	0	0	0	0	0	0	0	0	0	0	0	0	0	0	0	0	0	0	0	0	0	0	0	0	0	0	0	0	0	0	0	0	0	0	0	0	0	0
Mobiluncus curtisii	0	0	0	0	0	0	0	0	0	0	0	0	0	0	0	0	0	0	0	0	0	0	0	0	0	0	0	0	0	0	0	0	0	0	0	0	0	0	0	0	0	0	0	0	0	0	0	0	0
Mobiluncus mulieris	0	0	0	0	0	0	0	0	0	0	0	0	0	0	0	0	0	0	0	0	0	0	0	0	0	0	0	0	0	0	0	0	0	0	0	0	0	0	0	0	0	0	0	0	0	0	0	0	0
Mycoplasma hominis	0	0	0	0	0	0	0	0	0	0	0	0	0	0	0	0	0	0	0	0	0	0	0	0	0	0	0	0	0	0	0	0	0	0	0	0	0	0	0	0	0	0	0	0	0	0	0	0	0
Neisseria flavescens	0	0	0	0	0	0	0	0	0	0	0	0	0	0	0	0	0	0	0	0	0	0	0	0	0	0	0	0	0	0	0	0	0	0	0	0	0	0	0	0	0	0	0	0	0	0	0	0	0
Parvimonas micra	0	0	0	0	0	0	0	0	0	0	0	0	0	0	0	0	0	0	0	0	0	0	0	0	0	0	0	0	0	0	0	0	0	0	0	0	0	0	0	0	0	0	0	0	0	0	0	0	0
Peptoniphilus coxii	0	0	0	0	0	0	0	0	0	0	0	0	0	0	0	0	0	0	0	0	0	0	0	0	0	0	0	0	0	0	0	0	0	0	0	0	0	0	0	0	0	0	0	0	0	0	0	0	0
Peptoniphilus duerdenii	0	0	0	0	0	0	0	0	0	0	0	0	0	0	0	0	0	0	0	0	0	0	0	0	0	0	0	0	0	0	0	0	0	0	0	0	0	0	0	0	0	0	0	0	0	0	0	0	0
Peptoniphilus harei	0	0	0	0	0	0	0	0	0	0	0	0	0	0	0	0	0	0	0	0	0	0	0	0	0	0	0	0	0	0	0	0	0	0	0	0	0	0	0	0	0	0	0	0	0	0	0	0	0
Peptoniphilus lacrimalis	0	0	0	0	0	0	0	0	0	0	0	0	0	0	0	0	0	0	0	0	0	0	0	0	0	0	0	0	0	0	0	0	0	0	0	0	0	0	0	0	0	0	0	0	0	0	0	0	0
Peptoniphilus sp oral	0	0	0	0	0	0	0	0	0	0	0	0	0	0	0	0	0	0	0	0	0	0	0	0	0	0	0	0	0	0	0	0	0	0	0	0	0	0	0	0	0	0	0	0	0	0	0	0	0
Peptostreptococcus anaerobius	0	0	0	0	0	0	0	0	0	0	0	0	0	3.68304	0	0	0	0	0	0	0	0	0	0	0	0	0	0	0	0	0	0	0	0	0	0	0	0	0	0	0	0	0	0	0	0	0	0	0
Porphyromonas endodontalis	0	0	0	0	0	0	0	0	0	0	0	0	0	0	0	0	0	0	0	0	0	0	0	0	0	0	0	0	0	0	0	0	0	0	0	0	0	0	0	0	0	0	0	0	0	0	0	0	0
Prevotella amnii	0	0	0	0	0	0	0	0	0	0	0	0	0	0	0	0	0	0	0	0	0	0	0	0	0	0	0	0	0	0	0	0	0	0	0	0	0	0	0	0	0	0	0	0	0	0	0	0	0
Prevotella bergensis	0	0	0	0	0	0	0	0	0	0	0	0	0	0	0	0	0	0	0	0	0	0	0	0	0	0	0	0	0	0	0	0	0	0	0	0	0	0	0	0	0	0	0	0	0	0	0	0	0
Prevotella bivia	0	0	0	0	0	0	0	0	0	0	0	0	0	1.6183	0	0	0	0	0	0	0	0	0	0	0	0	0	0	0	0	0	0	0	0	0	0	0	0	0	0	0	0	0	0	0	0	0	0	0
Prevotella buccalis	0	0	0	0	0	0	0	0	0	0	0	0	0	0	0	0	0	0	0	0	0	0	0	0	0	0	0	0	0	0	0	0	0	0	0	0	0	0	0	0	0	0	0	0	0	0	0	0	0
Prevotella copri	0	0	0	0	0	0	0	0	0	0	0	0	0	0	0	0	0	0	0	0	0	0	0	0	0	0	0	0	0	0	0	0	0	0	0	0	0	0	0	0	0	0	0	0	0	0	0	0	0
Prevotella denticola	0	0	0	0	0	0	0	0	0	0	0	0	0	0	0	0	0	0	0	0	0	0	0	0	0	0	0	0	0	0	0	0	0	0	0	0	0	0	0	0	0	0	0	0	0	0	0	0	0
Prevotella disiens	0	0	0	0	0	0	0	0	0	0	0	0	0	0	0	0	0	0	0	0	0	0	0	0	0	0	0	0	0	0	0	0	0	0	0	0	0	0	0	0	0	0	0	0	0	0	0	0	0
Prevotella melaninogenica	0	0	0	0	0	0	0	0	0	0	0	0	0	0	0	0	0	0	0	0	0	0	0	0	0	0	0	0	0	0	0	0	0	0	0	0	0	0	0	0	0	0	0	0	0	0	0	0	0
Prevotella oris	0	0	0	0	0	0	0	0	0	0	0	0	0	0	0	0	0	0	0	0	0	0	0	0	0	0	0	0	0	0	0	0	0	0	0	0	0	0	0	0	0	0	0	0	0	0	0	0	0
Prevotella sp oral	0	0	0	0	0	0	0	0	0	0	0	0	0	0	0	0	0	0	0	0	0	0	0	0	0	0	0	0	0	0	0	0	0	0	0	0	0	0	0	0	0	0	0	0	0	0	0	0	0
Prevotella timonensis	0	0	0	0	0	0	0	0.2	0	0	0	0	0	0	0	0	0	0	0	0	0	0	0	0	0	0	0	0	0	0	0	0	0	0	0	0	0	0	0	0	0	0	0	0	0.234821	0	0	0	0
Prevotella veroralis	0	0	0	0	0	0	0	0	0	0	0	0	0	0	0	0	0	0	0	0	0	0	0	0	0	0	0	0	0	0	0	0	0	0	0	0	0	0	0	0	0	0	0	0	0	0	0	0	0
Roseburia intestinalis	0	0	0	0	0	0	0	0	0	0	0	0	0	0	0	0	0	0	0	0	0	0	0	0	0	0	0	0	0	0	0	0	0	0	0	0	0	0	0	0	0	0	0	0	0	0	0	0	0
Slackia exigua	0	0	0	0	0	0	0	0	0	0	0	0	0	0	0	0	0	0	0	0	0	0	0	0	0	0	0	0	0	0	0	0	0	0	0	0	0	0	0	0	0	0	0	0	0	0	0	0	0
Sneathia amnii	0	0	0	0	0	0	0	0	0	0	0	0	0	0	0	0	0	0	0	0	0	0	0	0.182205	0	0	0	0	0	0	0	0	0	0	0	0	0	0	0	0	0	0	0	0	0	0	0	0	0
Sneathia sanguinegens	0	0	0	0	0	0	0	0	0	0	0	0	0	0.725446	0	0	0	0	0	0	0	0	0	0.303674	0	0	0	0	0	0	0	0	0	0	0	0	0	0	0	0	0	0	0	0	0.402549	0	0	0	0
Streptococcus agalactiae	0	0	0	0	0	0	0	0	0	0	0	0	0	0	0	0	0	0	0	0	0	0	0	0	0	0	0	0	0	0	0	0	0	0	0	0	0	0	0	0	0	0	0	0	0	0	0	0	0
Streptococcus anginosus	0	0	0	0	0	0	0	0	0	0	0	0	0	0	0	0	0	0	0	0	0	0	0	0	0	0	0	0	0	0	0	0	0	0	0	0	0	0	0	0	0	0	0	0	0	0	0	0	0
Streptococcus sp	0	0	0	0	0	0	0	0	0	0	0	0	0	0	0	0	0	0	0	0	0	0	0	0	0	0	0	0	0	0	0	0	0	0	0	0	0	0	0	0	0	0	0	0	0	0	0	0	0
Treponema pallidum	0	0	0	0	0	0	0	0	0	0	0	0	0	0	0	0	0	0	0	0	0	0	0	0	0	0	0	0	0	0	0	0	0	0	0	0	0	0	0	0	0	0	0	0	0	0	0	0	0
Ureaplasma parvum	0	0	0	0	0	0	0	0	0	0	0	0	0	0	0	0	0	0	0	0	0	0	0	0	0	0	0	0	0	0	0	0	0	0	0	0	0	0	0	0	0	0	0	0	0	0	0	0	0
Veillonella atypica	0	0	1.18871	0	0	0	0	0	0	0	0	0	0	0	0	0	0	0	0	0	0	0	0	0	0	0	0	0	0	0	0	0	0	0.325203	0	0	0	0	0	0	0	0	0	0	0	0	0	0	0
Veillonella parvula	0	0	0	0	0	0	0	0	0	0	0	0	0	0	0	0	0	0	0	0	0	0	0	0	0	0	0	0	0	0	0	0	0	0	0	0	0	0	0	0	0	0	0	0	0	0	0	0	0
[truncated: 51 more columns]

## Sheet: Raw data SeqNext
HPV status				POSITIVE	POSITIVE	POSITIVE	POSITIVE	POSITIVE	POSITIVE	POSITIVE	POSITIVE	POSITIVE	POSITIVE	POSITIVE	POSITIVE	POSITIVE	POSITIVE	POSITIVE	POSITIVE	POSITIVE	POSITIVE	POSITIVE	POSITIVE	POSITIVE	POSITIVE	POSITIVE	POSITIVE	POSITIVE	POSITIVE	POSITIVE	POSITIVE	POSITIVE	POSITIVE	POSITIVE	POSITIVE	POSITIVE	POSITIVE	POSITIVE	POSITIVE	POSITIVE	POSITIVE	POSITIVE	POSITIVE	POSITIVE	POSITIVE	POSITIVE	POSITIVE	POSITIVE	POSITIVE
Bethesda system				HSIL	HSIL	HSIL	HSIL	HSIL	HSIL	HSIL	HSIL	HSIL	HSIL	HSIL	HSIL	HSIL	HSIL	HSIL	HSIL	HSIL	HSIL	HSIL	HSIL	HSIL	HSIL	HSIL	HSIL	HSIL	HSIL	HSIL	HSIL	HSIL	HSIL	HSIL	HSIL	HSIL	HSIL	HSIL	HSIL	HSIL	HSIL	HSIL	HSIL	HSIL	HSIL	HSIL	HSIL	HSIL	HSIL
Pap score				Pap 3a2	Pap 3b	Pap 3a2	Pap 3a2	Pap 3b	Pap 3b	Pap 3a2	Pap 3a2	Pap 3a2	Pap 3b	Pap 3b	Pap 3a2	Pap 3b	Pap 3a2	Pap 3a2	Pap 3b	Pap 3a2	Pap 3a2	Pap 3a2	Pap 3a2	Pap 3a2	Pap 4	Pap 3a2	Pap 3a2	Pap 3b	Pap 3a2	Pap 3b	Pap 3b	Pap 3b	Pap 3a2	Pap 4	Pap 3b	Pap 3a2	Pap 3b	Pap 3b	Pap 3a2	Pap 3a2	Pap 3a2	Pap 3a2	Pap 3a2	Pap 4	Pap 3b	Pap 3b	Pap 3a2	Pap 3a2	Pap 3b
Amplicon	ROI	smMIP name	Location	SN-264442	SN-264077	SN-264029	SN-264053	SN-264097	SN-264101	SN-264113	SN-264119	SN-264141	SN-264150	SN-264183	SN-264189	SN-264193	SN-264200	SN-264203	SN-264215	SN-264226	SN-264245	SN-264247	SN-264249	SN-264325	SN-264357	SN-264369	SN-264377	SN-264387	SN-264389	SN-264401	SN-264437	SN-264451	SN-264466	SN-264473	SN-264479	SN-264553	SN-264554	SN-264580	SN-264587	SN-264645	SN-264696	SN-264721	SN-264732	SN-264762	SN-264774	SN-264780	SN-264788	SN-264798	SN-264886
xxxAbiotrophia_defectiva_ATCC_49176	xxxAbiotrophia_defectiva	Bifidobacterium_angulatum_JCM_7096_GCF_0010251551_ASM102515v1_NZ_AP012322_1_rna0_0019	[27..129]	0	0	0	0	0	0	0	0	0	2	0	0	0	0	0	6	0	0	0	0	0	0	0	0	0	0	0	0	0	0	0	0	0	0	0	0	0	4	0	0	0	0	0	0	0	0
xxxAbiotrophia_defectiva_ATCC_49176	xxxAbiotrophia_defectiva	Cutibacterium_acnes_J139_NZ_ADFS01000001_1_rna32_0028	[172..276]	0	0	0	0	0	0	0	0	0	0	0	0	0	0	0	0	0	0	0	0	0	0	0	0	0	0	0	0	0	0	0	0	0	0	0	0	0	0	0	0	0	0	0	0	0	0
xxxAbiotrophia_defectiva_ATCC_49176	xxxAbiotrophia_defectiva	Eubacterium_siraeum_DSM_15702_GCF_0003820851_ASM38208v1_NZ_KB907544_1__0016	[316..422]	0	0	0	0	0	0	0	0	0	0	0	0	0	0	0	0	0	0	0	0	0	0	0	0	0	0	0	0	0	0	0	0	0	0	0	0	0	0	0	0	0	0	0	0	0	0
xxxAbiotrophia_defectiva_ATCC_49176	xxxAbiotrophia_defectiva	Eubacterium_siraeum_DSM_15702_GCF_0003820851_ASM38208v1_NZ_KB907544_1__0020	[474..590]	0	0	2	0	0	0	0	0	0	0	0	0	0	0	0	0	0	0	0	0	0	0	0	0	0	0	0	0	0	0	0	0	0	0	2	0	0	0	0	0	0	2	0	0	0	0
xxxAbiotrophia_defectiva_ATCC_49176	xxxAbiotrophia_defectiva	Faecalibacterium_prausnitzii_NZ_DS483500_1_rna34_0106	[641..746]	0	0	0	0	0	0	0	0	0	0	0	2	0	0	0	0	0	0	0	0	0	0	0	0	0	0	0	0	0	0	0	0	0	0	0	0	0	0	0	0	0	0	0	0	0	0
xxxAbiotrophia_defectiva_ATCC_49176	xxxAbiotrophia_defectiva	Mageeibacillus_indolicus_NC_013895_2_rna7_0011	[654..897]	0	0	0	0	0	0	0	0	0	0	0	0	0	0	0	0	0	0	0	0	0	0	0	0	0	0	0	0	0	0	0	0	0	0	0	0	0	0	0	0	0	0	0	0	0	0
xxxAbiotrophia_defectiva_ATCC_49176	xxxAbiotrophia_defectiva	Prevotella_copri_NZ_GG703855_1_rna43_0029	[934..1039]	0	0	0	0	0	0	0	0	0	0	0	0	0	0	0	0	0	0	0	0	0	0	0	0	0	0	0	0	0	0	0	0	0	0	0	0	0	0	0	0	0	0	0	0	0	0
xxxAbiotrophia_defectiva_ATCC_49176	xxxAbiotrophia_defectiva	Shuttleworthia_satelles_DSM_14600_NZ_GG665866_1_rna19_0005	[1088..1192]	0	0	0	0	0	0	0	0	0	0	0	0	0	0	0	0	0	0	0	0	0	0	0	0	0	0	0	0	0	0	0	0	0	0	0	0	0	0	0	0	0	0	0	0	0	0
xxxAbiotrophia_defectiva_ATCC_49176	xxxAbiotrophia_defectiva	Streptococcus_macedonicus_NC_016749_1_rna66_0143	[1236..1337]	0	0	0	0	0	0	0	0	0	0	0	0	0	0	0	0	0	0	0	0	0	0	0	0	0	0	0	0	0	0	0	0	0	0	0	0	0	0	0	0	0	0	0	0	0	0
xxxAbiotrophia_defectiva_ATCC_49176	xxxAbiotrophia_defectiva	Veillonella_seminalis_NZ_JH992937_1_rna41_0017	[1382..1484]	0	0	0	0	0	0	0	0	0	0	0	0	0	0	0	0	0	0	0	0	0	0	0	0	0	0	0	0	0	0	0	0	0	0	0	0	0	0	0	0	0	0	0	0	0	0
xxxAcidaminococcus_intestini	xxxAcidaminococcus_intes	Cutibacterium_acnes_J139_NZ_ADFS01000001_1_rna32_0028	[30..135]	0	0	0	0	0	0	0	0	0	0	0	0	0	0	0	0	0	0	0	0	0	0	0	0	0	0	2	0	0	0	0	0	0	0	0	0	0	0	0	0	0	0	0	0	0	0
xxxAcidaminococcus_intestini	xxxAcidaminococcus_intes	Faecalibacterium_prausnitzii_NZ_DS483500_1_rna34_0106	[178..283]	0	0	0	0	0	0	0	0	0	0	0	0	0	0	0	0	0	0	0	0	0	0	0	0	0	0	0	0	0	0	0	0	0	0	0	0	0	0	0	0	0	0	0	0	0	0
xxxAcidaminococcus_intestini	xxxAcidaminococcus_intes	Veillonella_seminalis_NZ_JH992937_1_rna41_0017	[323..428]	0	0	0	0	0	0	0	0	0	0	0	0	0	0	0	0	0	0	0	0	0	0	0	0	0	0	0	0	0	0	0	0	0	0	0	0	0	0	0	0	0	0	0	0	0	0
xxxActinobaculum_massiliense	xxxActinobaculum_massili	Bifidobacterium_angulatum_JCM_7096_GCF_0010251551_ASM102515v1_NZ_AP012322_1_rna0_0019	[27..131]	0	0	0	0	0	0	0	0	0	0	0	0	0	0	0	0	0	0	0	0	0	0	0	0	0	0	0	0	0	0	0	0	0	0	0	0	0	0	0	0	0	0	0	0	0	0
xxxActinobaculum_massiliense	xxxActinobaculum_massili	Cutibacterium_acnes_J139_NZ_ADFS01000001_1_rna32_0028	[180..286]	0	0	0	0	0	0	0	0	0	0	0	0	0	0	0	0	0	0	0	0	0	0	0	0	0	0	0	0	0	0	0	0	0	0	0	0	0	0	0	0	0	0	0	0	0	0
xxxActinobaculum_massiliense	xxxActinobaculum_massili	Eubacterium_siraeum_DSM_15702_GCF_0003820851_ASM38208v1_NZ_KB907544_1__0020	[193..438]	2	0	0	0	0	0	0	0	0	0	0	0	0	0	0	0	0	0	0	0	0	0	0	0	0	0	0	0	0	0	0	0	0	0	0	0	0	0	0	0	0	0	0	0	0	0
xxxActinobaculum_massiliense	xxxActinobaculum_massili	Faecalibacterium_prausnitzii_NZ_DS483500_1_rna34_0106	[478..583]	0	0	0	0	0	0	2	0	0	0	0	0	0	0	0	0	0	0	0	0	0	0	0	0	0	0	0	0	0	0	0	0	0	0	0	0	0	0	0	0	0	0	0	0	0	0
xxxActinobaculum_massiliense	xxxActinobaculum_massili	Mageeibacillus_indolicus_NC_013895_2_rna7_0011	[624..727]	0	0	0	0	0	0	4	0	0	0	0	0	0	0	0	0	0	0	0	0	0	0	0	0	0	0	0	0	0	0	0	0	0	0	0	0	0	0	0	0	0	0	0	0	0	0
xxxActinobaculum_massiliense	xxxActinobaculum_massili	Prevotella_copri_NZ_GG703855_1_rna43_0029	[775..875]	0	0	0	0	0	0	0	0	0	0	0	0	0	0	0	0	0	0	0	0	0	0	0	0	0	0	0	0	0	0	0	0	0	0	0	0	0	0	0	0	0	0	0	0	0	0
xxxActinomyces_neuii	xxxActinomyces_neuii	Bifidobacterium_angulatum_JCM_7096_GCF_0010251551_ASM102515v1_NZ_AP012322_1_rna0_0019	[24..128]	0	0	0	0	0	0	0	0	0	0	0	0	0	0	0	0	0	0	0	0	0	0	0	0	0	0	0	0	0	0	0	0	0	0	0	0	0	0	0	0	0	0	0	0	0	0
xxxActinomyces_neuii	xxxActinomyces_neuii	Cutibacterium_acnes_J139_NZ_ADFS01000001_1_rna32_0028	[168..276]	0	0	0	0	0	0	0	0	0	0	0	0	0	0	0	0	0	0	0	0	0	0	0	0	0	0	0	0	0	0	0	0	0	0	0	0	0	0	0	0	0	0	0	0	0	0
xxxActinomyces_neuii	xxxActinomyces_neuii	Faecalibacterium_prausnitzii_NZ_DS483500_1_rna34_0106	[182..428]	36	0	0	0	0	0	0	0	0	0	0	0	0	0	0	0	0	0	0	0	0	0	0	0	0	0	0	0	0	0	0	0	0	0	0	0	0	0	0	0	0	0	0	0	0	0
xxxActinomyces_neuii	xxxActinomyces_neuii	Mageeibacillus_indolicus_NC_013895_2_rna7_0011	[477..581]	0	0	0	0	0	0	0	0	0	0	0	0	0	0	0	0	0	0	0	0	0	0	0	0	0	0	0	0	0	0	0	0	0	0	0	0	0	0	0	0	0	0	0	0	0	0
xxxActinomyces_neuii	xxxActinomyces_neuii	Prevotella_copri_NZ_GG703855_1_rna43_0029	[631..733]	0	0	0	2	0	0	0	0	0	0	0	0	0	0	0	0	0	0	0	0	0	0	0	0	0	0	0	0	0	0	0	0	0	0	0	0	0	0	0	0	0	0	0	0	0	0
xxxActinomyces_neuii	xxxActinomyces_neuii	Shuttleworthia_satelles_DSM_14600_NZ_GG665866_1_rna19_0005	[775..877]	0	0	0	0	0	0	2	0	0	0	0	0	0	0	0	0	0	0	0	0	0	0	0	0	0	0	0	0	0	0	0	0	0	0	0	0	0	0	0	0	0	0	0	0	0	0
xxxActinomyces_neuii	xxxActinomyces_neuii	Veillonella_seminalis_NZ_JH992937_1_rna41_0017	[926..1022]	26	0	0	0	0	0	0	0	0	0	0	0	0	0	0	0	0	0	0	0	0	0	0	0	0	0	0	0	0	0	0	0	0	0	0	0	0	0	0	0	0	0	0	0	0	0
xxxActinomyces_odontolyticus_ATCC_17982	xxxActinomyces_odontolyt	Bifidobacterium_angulatum_JCM_7096_GCF_0010251551_ASM102515v1_NZ_AP012322_1_rna0_0019	[25..131]	2	0	0	0	0	0	0	0	0	0	0	0	0	0	0	0	0	0	0	0	0	0	0	0	0	0	0	0	0	0	0	0	0	0	0	0	0	0	0	0	0	0	0	0	0	0
xxxActinomyces_odontolyticus_ATCC_17982	xxxActinomyces_odontolyt	Cutibacterium_acnes_J139_NZ_ADFS01000001_1_rna32_0028	[172..278]	0	0	0	0	0	0	0	0	0	0	0	0	0	0	0	0	0	0	0	0	0	0	0	0	0	0	0	0	0	0	0	0	0	0	0	0	0	0	0	0	0	0	0	0	0	0
xxxActinomyces_odontolyticus_ATCC_17982	xxxActinomyces_odontolyt	Eubacterium_siraeum_DSM_15702_GCF_0003820851_ASM38208v1_NZ_KB907544_1__0020	[323..428]	0	0	0	0	0	0	0	0	0	0	0	0	0	0	0	0	0	0	0	0	0	0	0	0	0	0	0	0	0	0	0	0	0	0	0	0	0	0	0	0	0	0	0	0	0	0
xxxActinomyces_odontolyticus_ATCC_17982	xxxActinomyces_odontolyt	Faecalibacterium_prausnitzii_NZ_DS483500_1_rna34_0106	[481..586]	0	0	0	0	0	0	0	0	0	0	0	0	0	0	0	0	0	0	0	0	0	0	0	0	0	0	0	0	0	0	0	0	0	0	0	0	0	0	0	0	0	0	0	0	0	0
xxxActinomyces_odontolyticus_ATCC_17982	xxxActinomyces_odontolyt	Mageeibacillus_indolicus_NC_013895_2_rna7_0011	[494..737]	0	0	0	0	0	0	0	0	0	0	0	0	0	0	0	0	0	0	0	0	0	0	0	0	0	0	0	0	0	0	0	0	0	0	0	0	0	0	0	0	0	0	0	0	0	0
xxxActinomyces_odontolyticus_ATCC_17982	xxxActinomyces_odontolyt	Prevotella_copri_NZ_GG703855_1_rna43_0029	[774..878]	0	0	0	0	0	0	0	0	0	0	0	0	0	0	0	0	0	0	0	0	0	0	0	0	0	0	0	0	0	0	0	0	0	0	0	0	0	0	0	0	0	0	0	0	0	0
xxxActinomyces_odontolyticus_ATCC_17982	xxxActinomyces_odontolyt	Shuttleworthia_satelles_DSM_14600_NZ_GG665866_1_rna19_0005	[927..1031]	0	0	0	4	0	0	2	0	0	0	0	0	0	0	0	0	0	0	0	0	0	0	0	0	0	0	0	0	0	0	0	0	0	0	0	0	0	0	0	0	0	0	0	0	0	0
xxxActinomyces_sp_oral_taxon_171	xxxActinomyces_sp_oral_t	Bifidobacterium_angulatum_JCM_7096_GCF_0010251551_ASM102515v1_NZ_AP012322_1_rna0_0019	[27..131]	0	0	0	0	0	0	0	0	0	0	0	0	0	0	0	0	0	0	0	0	0	0	0	0	0	0	0	0	0	0	0	0	0	0	0	0	0	0	0	0	0	0	0	0	0	0
xxxActinomyces_sp_oral_taxon_171	xxxActinomyces_sp_oral_t	Cutibacterium_acnes_J139_NZ_ADFS01000001_1_rna32_0028	[180..288]	0	0	0	0	0	0	0	0	0	0	0	0	0	0	0	0	0	0	0	0	0	0	0	0	0	0	0	0	0	0	0	0	0	0	0	0	0	0	0	0	0	0	0	0	0	0
xxxActinomyces_sp_oral_taxon_171	xxxActinomyces_sp_oral_t	Eubacterium_siraeum_DSM_15702_GCF_0003820851_ASM38208v1_NZ_KB907544_1__0020	[193..442]	0	0	0	0	0	0	0	0	0	0	0	0	0	0	0	0	0	0	0	0	0	0	0	0	0	0	0	0	0	0	0	0	0	0	0	0	0	0	0	0	0	0	0	0	0	0
xxxActinomyces_sp_oral_taxon_171	xxxActinomyces_sp_oral_t	Faecalibacterium_prausnitzii_NZ_DS483500_1_rna34_0106	[479..586]	0	0	0	0	0	0	0	0	0	0	0	0	0	0	0	0	0	0	0	0	0	0	0	0	0	0	0	0	0	0	0	0	0	0	0	0	0	0	0	0	0	0	0	0	0	0
xxxActinomyces_sp_oral_taxon_171	xxxActinomyces_sp_oral_t	Mageeibacillus_indolicus_NC_013895_2_rna7_0011	[633..739]	0	0	0	0	0	0	0	0	0	0	0	0	0	0	0	0	0	0	0	0	0	0	0	0	0	0	0	0	0	0	0	0	0	0	0	0	0	0	0	0	0	0	0	0	0	0
xxxActinomyces_sp_oral_taxon_171	xxxActinomyces_sp_oral_t	Prevotella_copri_NZ_GG703855_1_rna43_0029	[784..877]	0	0	0	0	0	0	0	0	0	0	0	0	0	0	0	0	0	0	0	0	0	0	0	0	0	0	0	0	0	0	0	0	0	0	0	0	0	0	0	0	0	0	0	0	0	0
xxxActinomyces_urogenitalis_DSM_15434	xxxActinomyces_urogenita	Bifidobacterium_angulatum_JCM_7096_GCF_0010251551_ASM102515v1_NZ_AP012322_1_rna0_0019	[23..116]	0	0	0	0	0	0	0	0	0	0	0	0	0	0	0	0	0	0	0	0	0	0	0	0	0	0	0	0	0	0	0	0	0	0	0	0	0	0	0	0	0	0	0	0	0	0
xxxActinomyces_urogenitalis_DSM_15434	xxxActinomyces_urogenita	Cutibacterium_acnes_J139_NZ_ADFS01000001_1_rna32_0028	[161..267]	0	0	0	0	0	0	0	0	0	0	0	0	0	0	0	0	0	0	0	0	0	0	0	0	0	0	0	0	0	0	0	0	0	0	0	0	0	0	0	0	0	0	0	0	0	0
xxxActinomyces_urogenitalis_DSM_15434	xxxActinomyces_urogenita	Eubacterium_siraeum_DSM_15702_GCF_0003820851_ASM38208v1_NZ_KB907544_1__0020	[314..421]	2	0	0	0	0	0	0	0	0	0	0	0	0	0	0	0	0	0	0	0	0	0	0	0	0	0	0	0	0	0	0	0	0	0	0	0	0	0	0	0	0	0	0	0	0	0
xxxActinomyces_urogenitalis_DSM_15434	xxxActinomyces_urogenita	Faecalibacterium_prausnitzii_NZ_DS483500_1_rna34_0106	[458..566]	0	0	0	0	0	0	0	0	0	0	0	0	0	0	0	0	0	0	0	0	0	0	0	0	0	0	0	0	0	0	0	0	0	0	0	0	0	0	0	0	0	0	0	0	0	0
xxxActinomyces_urogenitalis_DSM_15434	xxxActinomyces_urogenita	Mageeibacillus_indolicus_NC_013895_2_rna7_0011	[472..718]	0	0	0	0	0	0	0	0	0	0	0	0	0	0	0	0	0	0	0	0	0	0	0	0	0	0	0	0	0	0	0	0	0	0	0	0	0	0	0	0	0	0	0	0	0	0
xxxAerococcus_christensenii	xxxAerococcus_christense	Cutibacterium_acnes_J139_NZ_ADFS01000001_1_rna32_0028	[27..129]	0	0	0	0	0	0	0	2	2	0	0	2	0	0	0	0	0	0	0	0	0	0	0	0	0	0	0	0	0	0	0	0	0	0	0	0	0	4	0	0	0	0	0	0	0	0
xxxAerococcus_christensenii	xxxAerococcus_christense	Eubacterium_siraeum_DSM_15702_GCF_0003820851_ASM38208v1_NZ_KB907544_1__0016	[172..276]	0	0	0	46	0	0	4	596	1457	12	360	80	2	0	10	0	0	0	0	0	0	0	0	8	420	14	0	0	0	0	0	28	0	42	168	2	0	5533	0	192	0	2	0	0	0	0
xxxAerococcus_christensenii	xxxAerococcus_christense	Eubacterium_siraeum_DSM_15702_GCF_0003820851_ASM38208v1_NZ_KB907544_1__0020	[322..438]	0	0	0	0	0	0	0	0	6	0	0	0	0	0	0	0	0	0	0	0	0	0	0	0	2	0	0	0	0	0	0	0	0	0	2	0	0	12	0	0	0	0	0	0	0	0
xxxAerococcus_christensenii	xxxAerococcus_christense	Faecalibacterium_prausnitzii_NZ_DS483500_1_rna34_0106	[489..594]	0	0	0	0	0	0	0	0	0	0	0	0	0	0	0	0	0	0	0	0	0	0	0	0	0	0	0	0	0	0	0	0	0	0	0	0	0	0	0	0	0	0	0	0	0	0
xxxAerococcus_christensenii	xxxAerococcus_christense	Mageeibacillus_indolicus_NC_013895_2_rna7_0011	[502..896]	0	0	0	2	0	0	0	36	6	0	12	0	0	0	0	0	0	0	0	0	0	0	0	0	22	0	0	0	0	0	0	0	0	0	8	0	0	92	0	2	0	0	0	0	0	0
xxxAerococcus_christensenii	xxxAerococcus_christense	Prevotella_copri_NZ_GG703855_1_rna43_0029	[641..746]	0	0	0	0	0	0	0	0	0	0	0	0	0	0	0	0	0	0	0	0	0	0	0	0	0	0	0	0	0	0	0	0	0	0	0	0	0	0	0	0	0	0	0	0	0	0
xxxAerococcus_christensenii	xxxAerococcus_christense	Shuttleworthia_satelles_DSM_14600_NZ_GG665866_1_rna19_0005	[933..1038]	0	0	0	0	0	0	0	0	0	0	0	0	0	0	0	0	0	0	0	0	0	0	0	0	0	0	0	0	0	0	0	0	0	0	0	0	0	0	0	0	0	0	0	0	0	0
xxxAerococcus_christensenii	xxxAerococcus_christense	Streptococcus_macedonicus_NC_016749_1_rna66_0143	[1085..1190]	0	0	0	2	0	0	0	34	22	2	24	2	0	0	0	0	0	0	0	0	0	0	0	0	4	0	0	0	0	0	0	0	0	2	4	0	0	28	0	0	0	0	0	0	0	0
xxxAerococcus_christensenii	xxxAerococcus_christense	Veillonella_seminalis_NZ_JH992937_1_rna41_0017	[1236..1340]	0	0	0	2	0	0	0	0	2	0	6	0	0	0	0	0	0	0	0	0	0	0	0	0	2	0	0	0	0	0	0	0	0	0	0	0	0	48	0	0	0	0	0	0	0	0
xxxAkkermansia_muciniphila_ATCC_BAA-835	xxxAkkermansia_muciniphi	Bifidobacterium_angulatum_JCM_7096_GCF_0010251551_ASM102515v1_NZ_AP012322_1_rna0_0019	[22..126]	0	0	0	0	0	0	0	0	0	0	0	0	0	0	0	0	0	0	0	0	0	0	0	0	0	0	0	0	0	0	0	0	0	0	0	0	0	0	0	0	0	0	0	0	0	0
xxxAkkermansia_muciniphila_ATCC_BAA-835	xxxAkkermansia_muciniphi	Cutibacterium_acnes_J139_NZ_ADFS01000001_1_rna32_0028	[174..275]	0	0	0	0	0	0	0	0	0	0	0	0	0	0	0	0	0	0	0	0	0	0	0	0	0	0	0	0	0	0	0	0	0	0	0	0	0	0	0	0	0	0	0	0	0	0
xxxAlistipes_putredinis_DSM_17216	xxxAlistipes_putredinis_	Bifidobacterium_angulatum_JCM_7096_GCF_0010251551_ASM102515v1_NZ_AP012322_1_rna0_0019	[23..114]	0	0	0	0	0	0	0	0	0	0	0	0	0	0	0	0	0	0	0	0	0	0	0	0	0	0	0	0	0	0	0	0	0	0	0	0	0	0	0	0	0	0	0	0	0	0
xxxAlistipes_putredinis_DSM_17216	xxxAlistipes_putredinis_	Cutibacterium_acnes_J139_NZ_ADFS01000001_1_rna32_0028	[162..265]	0	0	0	0	0	0	0	0	0	0	0	0	0	0	0	0	0	0	0	0	0	0	0	0	0	0	0	0	0	0	0	0	0	0	0	0	0	0	0	0	0	0	0	0	0	0
xxxAlistipes_putredinis_DSM_17216	xxxAlistipes_putredinis_	Eubacterium_siraeum_DSM_15702_GCF_0003820851_ASM38208v1_NZ_KB907544_1__0016	[303..404]	0	0	0	0	0	0	0	0	0	0	0	0	0	2	0	0	0	0	0	0	0	0	0	0	0	0	0	0	0	0	0	0	0	0	0	0	0	0	0	0	0	0	0	0	0	0
xxxAlistipes_putredinis_DSM_17216	xxxAlistipes_putredinis_	Faecalibacterium_prausnitzii_NZ_DS483500_1_rna34_0106	[455..569]	0	0	0	0	0	0	0	0	0	0	0	0	0	0	0	0	0	0	0	0	0	0	0	0	0	0	0	0	0	0	0	0	0	0	0	0	0	0	0	0	0	0	0	0	0	0
xxxAlistipes_putredinis_DSM_17216	xxxAlistipes_putredinis_	Prevotella_copri_NZ_GG703855_1_rna43_0029	[608..796]	0	0	0	0	0	0	0	0	0	0	0	0	0	0	0	0	0	0	0	0	0	0	0	0	0	0	0	0	0	0	0	0	0	0	0	0	0	0	0	0	0	0	0	0	0	0
xxxAlistipes_putredinis_DSM_17216	xxxAlistipes_putredinis_	Prevotellamassilia_timonensis_NZ_LT629844_1_rna35_0020	[841..945]	0	0	0	0	0	0	0	0	0	0	0	0	0	0	0	0	0	0	0	0	0	0	0	0	0	0	0	0	0	0	0	0	0	0	0	0	0	0	0	0	0	0	0	0	0	0
xxxAlloprevotella_rava	xxxAlloprevotella_rava	Bifidobacterium_angulatum_JCM_7096_GCF_0010251551_ASM102515v1_NZ_AP012322_1_rna0_0019	[27..131]	0	0	0	0	0	0	0	0	0	0	0	0	0	0	0	0	0	0	0	0	0	0	0	0	0	0	0	0	0	0	0	0	0	0	0	0	0	0	0	0	0	0	0	0	0	0
xxxAlloprevotella_rava	xxxAlloprevotella_rava	Cutibacterium_acnes_J139_NZ_ADFS01000001_1_rna32_0028	[176..438]	0	0	0	0	0	0	0	0	0	0	0	0	0	0	0	0	0	0	0	0	0	0	0	0	0	0	0	0	0	0	0	0	0	0	0	0	0	0	0	0	0	0	0	0	0	0
xxxAlloprevotella_rava	xxxAlloprevotella_rava	Eubacterium_siraeum_DSM_15702_GCF_0003820851_ASM38208v1_NZ_KB907544_1__0016	[477..591]	0	0	0	22	0	0	0	0	0	0	0	0	0	0	0	0	0	0	0	0	0	0	0	0	4	0	0	0	0	0	0	0	0	0	0	0	0	0	0	0	0	0	0	0	0	0
xxxAlloprevotella_rava	xxxAlloprevotella_rava	Faecalibacterium_prausnitzii_NZ_DS483500_1_rna34_0106	[634..738]	0	0	0	0	0	0	0	0	0	0	0	0	0	0	0	0	0	0	0	0	0	0	0	0	0	0	0	0	0	0	0	0	0	0	0	0	0	0	0	0	0	0	0	0	0	0
xxxAlloprevotella_rava	xxxAlloprevotella_rava	Prevotella_copri_NZ_GG703855_1_rna43_0029	[790..891]	0	0	0	0	0	0	0	0	0	0	0	0	0	0	0	0	0	0	0	0	0	0	0	0	0	0	0	0	0	0	0	0	0	0	0	0	0	0	0	0	0	0	0	0	0	0
xxxAlloprevotella_rava	xxxAlloprevotella_rava	Prevotellamassilia_timonensis_NZ_LT629844_1_rna35_0020	[933..1024]	0	0	0	0	0	0	0	0	0	0	0	0	0	0	0	0	0	0	0	0	0	0	0	0	0	0	0	0	0	0	0	0	0	0	0	0	0	0	0	0	0	0	0	0	0	0
xxxAlloprevotella_tannerae_ATCC_51259	xxxAlloprevotella_tanner	Bifidobacterium_angulatum_JCM_7096_GCF_0010251551_ASM102515v1_NZ_AP012322_1_rna0_0019	[27..130]	0	0	0	0	0	0	0	0	0	0	0	0	0	0	0	0	0	0	0	0	0	0	0	0	0	0	0	0	0	0	0	0	0	0	0	0	0	0	0	0	0	0	0	0	0	0
xxxAlloprevotella_tannerae_ATCC_51259	xxxAlloprevotella_tanner	Cutibacterium_acnes_J139_NZ_ADFS01000001_1_rna32_0028	[175..493]	0	0	0	0	0	0	0	0	0	0	0	0	0	0	0	0	0	0	0	0	0	0	0	0	0	0	0	0	0	0	0	0	0	0	0	0	0	0	0	0	0	0	0	0	0	0
xxxAlloprevotella_tannerae_ATCC_51259	xxxAlloprevotella_tanner	Eubacterium_siraeum_DSM_15702_GCF_0003820851_ASM38208v1_NZ_KB907544_1__0016	[532..648]	0	0	0	0	0	0	0	0	0	0	0	0	0	0	0	0	0	0	0	0	0	0	0	0	4	0	0	0	0	0	0	0	0	0	0	0	0	0	0	0	0	0	0	0	0	0
xxxAlloprevotella_tannerae_ATCC_51259	xxxAlloprevotella_tanner	Faecalibacterium_prausnitzii_NZ_DS483500_1_rna34_0106	[699..801]	0	0	0	0	0	0	0	0	0	0	0	0	0	0	0	0	0	0	0	0	0	0	0	0	0	0	0	0	0	0	0	0	0	0	0	0	0	0	0	0	0	0	0	0	0	0
xxxAlloprevotella_tannerae_ATCC_51259	xxxAlloprevotella_tanner	Prevotella_copri_NZ_GG703855_1_rna43_0029	[839..942]	0	0	0	0	0	0	0	0	0	0	0	0	0	0	0	0	0	0	0	0	0	0	0	0	22	0	0	0	0	0	0	0	0	0	0	0	0	0	0	0	0	0	0	0	0	0
xxxAlloprevotella_tannerae_ATCC_51259	xxxAlloprevotella_tanner	Prevotellamassilia_timonensis_NZ_LT629844_1_rna35_0020	[990..1081]	0	0	0	0	0	0	0	0	0	0	0	0	0	0	0	0	0	0	0	0	0	0	0	0	0	0	0	0	0	0	0	0	0	0	0	0	0	0	0	0	0	0	0	0	0	0
xxxAnaerococcus_hydrogenalis	xxxAnaerococcus_hydrogen	Bifidobacterium_angulatum_JCM_7096_GCF_0010251551_ASM102515v1_NZ_AP012322_1_rna0_0019	[19..118]	0	0	0	0	0	0	0	0	0	0	0	0	0	0	0	0	0	0	2	0	0	0	0	0	0	0	0	0	0	0	0	0	0	0	0	0	0	0	0	0	0	0	0	0	0	0
xxxAnaerococcus_hydrogenalis	xxxAnaerococcus_hydrogen	Cutibacterium_acnes_J139_NZ_ADFS01000001_1_rna32_0028	[170..279]	0	0	0	4	0	0	0	10	0	0	0	0	2	0	0	22	0	0	12	0	0	0	0	0	0	0	0	0	0	0	0	0	0	0	0	0	0	624	0	0	0	0	26	0	0	0
xxxAnaerococcus_hydrogenalis	xxxAnaerococcus_hydrogen	Eubacterium_siraeum_DSM_15702_GCF_0003820851_ASM38208v1_NZ_KB907544_1__0020	[323..429]	0	0	0	4	0	0	2	24	0	0	8	0	0	0	0	26	0	2	14	0	4	4	0	0	2	6	0	0	0	0	0	0	0	0	0	0	2	496	0	2	0	0	6	0	0	0
xxxAnaerococcus_hydrogenalis	xxxAnaerococcus_hydrogen	Faecalibacterium_prausnitzii_NZ_DS483500_1_rna34_0106	[473..577]	248	0	0	0	0	0	2	0	2	0	0	0	0	0	0	2	0	0	0	0	0	0	0	0	0	0	0	0	0	0	0	0	0	0	0	0	0	20	0	0	0	0	0	0	0	0
xxxAnaerococcus_hydrogenalis	xxxAnaerococcus_hydrogen	Prevotella_copri_NZ_GG703855_1_rna43_0029	[620..722]	90	0	0	0	0	0	0	0	0	0	0	0	0	0	0	0	0	0	0	0	0	0	0	0	0	0	0	0	0	0	0	0	0	0	0	0	0	4	0	0	0	0	0	0	0	0
xxxAnaerococcus_hydrogenalis	xxxAnaerococcus_hydrogen	Shuttleworthia_satelles_DSM_14600_NZ_GG665866_1_rna19_0005	[772..873]	0	0	0	0	0	0	0	0	0	0	0	0	0	0	0	0	0	0	0	0	0	0	0	0	0	0	0	0	0	0	0	0	0	0	0	0	0	0	0	0	0	0	0	0	0	0
xxxAnaerococcus_lactolyticus	xxxAnaerococcus_lactolyt	Bifidobacterium_angulatum_JCM_7096_GCF_0010251551_ASM102515v1_NZ_AP012322_1_rna0_0019	[27..129]	4	0	0	2	0	0	0	4	0	0	0	0	0	0	0	0	0	0	0	0	0	0	0	0	0	0	0	0	0	0	0	0	0	0	0	0	0	2	0	0	0	0	2	0	0	0
xxxAnaerococcus_lactolyticus	xxxAnaerococcus_lactolyt	Cutibacterium_acnes_J139_NZ_ADFS01000001_1_rna32_0028	[172..276]	0	0	0	0	0	0	0	2	0	0	0	0	0	0	0	0	0	0	0	0	0	0	0	0	0	0	0	0	0	0	0	0	0	0	0	0	0	0	0	0	0	0	0	0	0	0
xxxAnaerococcus_lactolyticus	xxxAnaerococcus_lactolyt	Eubacterium_siraeum_DSM_15702_GCF_0003820851_ASM38208v1_NZ_KB907544_1__0020	[320..429]	0	0	0	4	0	0	0	4	0	0	0	0	0	0	0	4	0	0	0	0	0	0	0	0	0	0	0	0	0	0	0	0	0	0	2	0	0	8	0	2	0	0	4	0	0	0
xxxAnaerococcus_lactolyticus	xxxAnaerococcus_lactolyt	Faecalibacterium_prausnitzii_NZ_DS483500_1_rna34_0106	[476..582]	0	0	0	78	0	0	20	294	0	0	2	0	0	0	0	22	0	0	0	0	0	0	0	0	0	0	0	0	0	0	0	0	0	0	0	0	0	24	0	2	0	0	10	0	0	0
xxxAnaerococcus_lactolyticus	xxxAnaerococcus_lactolyt	Prevotella_copri_NZ_GG703855_1_rna43_0029	[627..728]	0	0	0	0	0	0	0	0	0	0	0	0	0	0	0	0	0	0	0	0	0	0	0	0	0	0	0	0	0	0	0	0	0	0	0	0	0	0	0	0	0	0	2	0	0	0
xxxAnaerococcus_lactolyticus	xxxAnaerococcus_lactolyt	Shuttleworthia_satelles_DSM_14600_NZ_GG665866_1_rna19_0005	[778..878]	0	0	0	12	0	0	6	56	0	0	0	0	6	0	0	2	0	0	0	0	0	0	0	0	0	0	0	0	0	0	0	0	0	0	0	0	0	14	0	0	0	0	32	0	0	0
xxxAnaerococcus_obesiensis	xxxAnaerococcus_obesiens	Anaerococcus_obesiensis_Anaerococcus_obesiensis_product_23S_0022	[21..126]	0	0	0	0	0	0	2	0	0	0	0	0	0	0	0	0	0	0	0	0	0	0	0	0	0	0	0	0	0	0	0	0	0	0	0	0	0	10	0	0	0	0	0	0	0	0
xxxAnaerococcus_obesiensis	xxxAnaerococcus_obesiens	Eubacterium_siraeum_DSM_15702_GCF_0003820851_ASM38208v1_NZ_KB907544_1__0020	[172..278]	0	0	0	0	0	0	0	0	0	0	0	0	0	0	0	0	0	0	0	0	0	0	0	0	0	0	0	0	0	0	0	0	0	0	0	0	0	0	0	0	0	0	0	0	0	0
xxxAnaerococcus_prevotii	xxxAnaerococcus_prevotii	Bifidobacterium_angulatum_JCM_7096_GCF_0010251551_ASM102515v1_NZ_AP012322_1_rna0_0019	[19..118]	2	0	0	0	0	0	0	0	0	0	0	0	0	0	0	0	0	0	0	0	0	0	0	0	0	0	0	0	0	0	0	0	0	0	0	0	0	0	0	0	0	0	0	0	0	0
xxxAnaerococcus_prevotii	xxxAnaerococcus_prevotii	Cutibacterium_acnes_J139_NZ_ADFS01000001_1_rna32_0028	[168..268]	0	0	0	18	0	0	0	24	0	0	0	0	0	0	0	0	0	4	0	0	0	0	0	6	100	14	0	0	0	0	0	0	0	0	0	0	0	166	0	0	0	0	0	0	0	0
xxxAnaerococcus_prevotii	xxxAnaerococcus_prevotii	Eubacterium_siraeum_DSM_15702_GCF_0003820851_ASM38208v1_NZ_KB907544_1__0020	[318..420]	0	0	0	0	0	0	0	0	0	0	0	0	0	0	0	0	0	0	0	0	0	0	0	0	0	0	0	0	0	0	0	0	0	0	0	0	0	0	0	0	0	0	0	0	0	0
xxxAnaerococcus_prevotii	xxxAnaerococcus_prevotii	Faecalibacterium_prausnitzii_NZ_DS483500_1_rna34_0106	[461..567]	0	0	0	2	0	0	0	0	0	0	0	0	2	0	0	0	0	0	0	0	0	0	0	0	0	0	0	0	0	0	0	0	0	0	0	0	0	0	0	0	0	0	0	0	0	0
xxxAnaerococcus_prevotii	xxxAnaerococcus_prevotii	Prevotella_copri_NZ_GG703855_1_rna43_0029	[614..723]	0	0	0	0	0	0	0	0	0	0	0	0	0	0	0	0	0	0	0	0	0	0	0	0	0	0	0	0	0	0	0	0	0	0	0	0	0	0	0	0	0	0	0	0	0	0
xxxAnaerococcus_prevotii	xxxAnaerococcus_prevotii	Shuttleworthia_satelles_DSM_14600_NZ_GG665866_1_rna19_0005	[767..871]	0	0	0	0	0	0	0	0	0	0	0	0	0	0	0	0	0	0	0	0	0	0	0	0	0	0	0	0	0	0	0	0	0	0	0	0	0	0	0	0	0	0	0	0	0	0
xxxAnaerococcus_tetradius	xxxAnaerococcus_tetradiu	Bifidobacterium_angulatum_JCM_7096_GCF_0010251551_ASM102515v1_NZ_AP012322_1_rna0_0019	[27..129]	0	0	0	66	0	0	0	98	0	2	26	0	2	2	0	0	0	4	0	0	0	0	0	10	144	32	0	0	0	0	0	0	0	0	0	0	0	154	0	4	0	0	2	0	0	0
xxxAnaerococcus_tetradius	xxxAnaerococcus_tetradiu	Cutibacterium_acnes_J139_NZ_ADFS01000001_1_rna32_0028	[170..276]	0	0	0	0	0	0	0	0	0	0	0	0	0	0	0	0	0	0	0	0	0	0	0	0	0	0	0	0	0	0	0	0	0	0	0	0	0	0	0	0	0	0	0	0	0	0
xxxAnaerococcus_tetradius	xxxAnaerococcus_tetradiu	Eubacterium_siraeum_DSM_15702_GCF_0003820851_ASM38208v1_NZ_KB907544_1__0020	[322..426]	0	0	0	2	0	0	0	4	0	0	0	0	0	0	0	0	0	0	0	0	0	0	0	0	8	0	0	0	0	0	0	0	0	0	0	0	0	4	0	0	0	0	0	0	0	0
xxxAnaerococcus_tetradius	xxxAnaerococcus_tetradiu	Faecalibacterium_prausnitzii_NZ_DS483500_1_rna34_0106	[470..579]	0	0	0	0	0	0	0	4	0	0	0	0	0	0	0	0	0	0	0	0	0	0	0	0	10	0	0	0	0	0	0	0	0	0	0	0	0	20	0	2	0	0	0	0	2	0
xxxAnaerococcus_tetradius	xxxAnaerococcus_tetradiu	Prevotella_copri_NZ_GG703855_1_rna43_0029	[627..727]	0	0	0	0	0	0	0	0	0	0	0	0	0	0	0	0	0	0	0	0	0	0	0	0	6	0	0	0	0	0	0	0	0	0	0	0	0	0	0	0	0	0	0	0	0	0
xxxAnaerococcus_tetradius	xxxAnaerococcus_tetradiu	Shuttleworthia_satelles_DSM_14600_NZ_GG665866_1_rna19_0005	[777..876]	0	0	0	0	0	0	0	2	0	0	0	0	0	0	0	0	0	2	0	0	0	0	0	0	12	2	0	0	0	0	0	0	0	0	0	0	0	18	0	0	0	0	0	0	0	0
xxxAnaerococcus_vaginalis	xxxAnaerococcus_vaginali	Anaerococcus_obesiensis_Anaerococcus_obesiensis_product_23S_0022	[27..129]	0	0	0	0	0	0	0	0	0	0	0	0	0	0	0	0	0	0	0	0	0	0	0	0	0	0	0	0	0	0	0	0	0	0	0	0	0	0	0	0	0	0	0	0	0	0
xxxAnaerococcus_vaginalis	xxxAnaerococcus_vaginali	Bifidobacterium_angulatum_JCM_7096_GCF_0010251551_ASM102515v1_NZ_AP012322_1_rna0_0019	[170..276]	48	0	0	0	0	0	0	0	0	0	0	0	0	0	0	0	0	0	0	0	0	0	0	0	0	0	0	0	0	0	0	0	0	0	0	0	0	6	0	0	0	0	0	0	0	0
xxxAnaerococcus_vaginalis	xxxAnaerococcus_vaginali	Cutibacterium_acnes_J139_NZ_ADFS01000001_1_rna32_0028	[322..426]	0	0	0	0	0	0	0	0	2	0	0	0	0	0	0	2	0	0	0	0	0	0	0	0	0	0	0	0	0	0	0	0	0	0	0	0	0	30	0	0	0	0	0	0	0	0
xxxAnaerococcus_vaginalis	xxxAnaerococcus_vaginali	Eubacterium_siraeum_DSM_15702_GCF_0003820851_ASM38208v1_NZ_KB907544_1__0020	[469..575]	10	2	0	12	0	0	2	22	4	0	2	0	0	0	0	16	0	0	6	0	0	0	0	0	0	0	0	0	2	0	0	0	0	0	0	0	0	162	0	0	0	0	0	0	0	0
xxxAnaerococcus_vaginalis	xxxAnaerococcus_vaginali	Faecalibacterium_prausnitzii_NZ_DS483500_1_rna34_0106	[621..730]	0	0	0	0	0	0	0	0	0	0	0	0	0	0	0	4	0	0	0	0	0	0	0	0	0	0	0	0	0	0	0	0	0	0	0	0	0	72	0	0	0	0	2	0	0	0
xxxAnaerococcus_vaginalis	xxxAnaerococcus_vaginali	Prevotella_copri_NZ_GG703855_1_rna43_0029	[778..879]	8	0	0	0	0	0	0	0	0	0	0	0	0	0	0	0	0	0	0	0	0	0	0	0	0	0	0	0	0	0	0	0	0	0	0	0	0	4	0	0	0	0	2	0	0	0
xxxAnaerococcus_vaginalis	xxxAnaerococcus_vaginali	Shuttleworthia_satelles_DSM_14600_NZ_GG665866_1_rna19_0005	[929..1028]	0	0	0	0	0	0	0	2	0	0	0	0	0	0	0	2	0	0	0	0	0	0	0	0	0	0	0	0	0	0	0	0	0	0	0	0	0	46	0	0	0	0	0	0	0	0
xxxAnaerotruncus_colihominis_DSM_17241	xxxAnaerotruncus_colihom	Bifidobacterium_angulatum_JCM_7096_GCF_0010251551_ASM102515v1_NZ_AP012322_1_rna0_0019	[27..124]	2	0	0	0	0	0	0	0	0	0	0	0	0	0	0	0	0	0	0	0	0	0	0	0	0	0	0	0	0	0	0	0	0	0	0	0	0	0	0	0	0	0	0	0	0	0
xxxAnaerotruncus_colihominis_DSM_17241	xxxAnaerotruncus_colihom	Cutibacterium_acnes_J139_NZ_ADFS01000001_1_rna32_0028	[168..274]	0	0	0	0	0	0	0	0	0	0	0	0	0	0	0	0	0	0	0	0	0	0	0	0	0	0	0	0	0	0	0	0	0	0	0	0	0	0	0	0	0	0	0	0	0	0
xxxAnaerotruncus_colihominis_DSM_17241	xxxAnaerotruncus_colihom	Eubacterium_siraeum_DSM_15702_GCF_0003820851_ASM38208v1_NZ_KB907544_1__0020	[323..427]	0	0	0	0	0	0	0	0	0	0	0	0	0	0	0	0	0	0	0	0	0	0	0	0	0	0	0	0	0	0	0	0	0	0	0	0	0	0	0	0	0	0	0	0	0	0
xxxAnaerotruncus_colihominis_DSM_17241	xxxAnaerotruncus_colihom	Faecalibacterium_prausnitzii_NZ_DS483500_1_rna34_0106	[336..577]	0	0	0	0	0	0	0	0	0	0	0	0	0	0	0	0	0	0	0	0	0	0	0	0	0	0	0	0	0	0	0	0	0	0	0	0	0	0	0	0	0	0	0	0	0	0
xxxAnaerotruncus_colihominis_DSM_17241	xxxAnaerotruncus_colihom	Mageeibacillus_indolicus_NC_013895_2_rna7_0011	[614..718]	0	0	0	0	0	0	0	0	0	0	0	0	0	0	0	0	0	0	0	0	0	0	0	0	0	0	0	0	0	0	0	0	0	0	0	0	0	0	0	0	0	0	0	0	0	0
xxxAnaerotruncus_colihominis_DSM_17241	xxxAnaerotruncus_colihom	Prevotella_copri_NZ_GG703855_1_rna43_0029	[766..866]	0	0	36	0	0	0	6	11	0	14	4	0	0	0	0	0	12	1	35	0	4	0	5	0	28	0	0	9	0	0	0	24	0	18	0	15	16	4	4	1	0	8	0	1	1	3
xxxArcanobacterium_haemolyticum_DSM_20595	xxxArcanobacterium_haemo	Bifidobacterium_angulatum_JCM_7096_GCF_0010251551_ASM102515v1_NZ_AP012322_1_rna0_0019	[25..127]	0	0	0	0	0	0	0	0	0	0	0	0	0	0	0	0	0	0	0	0	0	0	0	0	0	0	0	0	0	0	0	0	0	0	0	0	0	0	0	0	0	0	0	0	0	0
xxxArcanobacterium_haemolyticum_DSM_20595	xxxArcanobacterium_haemo	Cutibacterium_acnes_J139_NZ_ADFS01000001_1_rna32_0028	[170..274]	0	0	0	0	0	0	0	0	0	0	0	0	0	0	0	0	0	0	0	0	0	0	0	0	0	0	0	0	0	0	0	0	0	0	0	0	0	0	0	0	0	0	0	0	0	0
xxxArcanobacterium_haemolyticum_DSM_20595	xxxArcanobacterium_haemo	Eubacterium_siraeum_DSM_15702_GCF_0003820851_ASM38208v1_NZ_KB907544_1__0020	[315..421]	0	0	0	2	0	0	0	0	0	0	0	0	0	0	0	0	0	0	0	0	0	0	0	0	0	0	0	0	0	0	0	0	0	0	0	0	0	0	0	0	0	0	0	0	0	0
xxxArcanobacterium_haemolyticum_DSM_20595	xxxArcanobacterium_haemo	Faecalibacterium_prausnitzii_NZ_DS483500_1_rna34_0106	[436..584]	0	0	0	0	0	0	0	0	0	0	0	0	0	0	0	0	0	0	0	0	0	0	0	0	0	0	0	0	0	0	0	0	0	0	0	0	0	0	0	0	0	0	0	0	0	0
xxxArcanobacterium_haemolyticum_DSM_20595	xxxArcanobacterium_haemo	Mageeibacillus_indolicus_NC_013895_2_rna7_0011	[621..725]	0	0	0	0	0	0	0	0	0	0	0	0	0	0	0	0	0	0	0	0	0	0	0	0	0	0	0	0	0	0	0	0	0	0	0	0	0	0	0	0	0	0	0	0	0	0
xxxArcanobacterium_haemolyticum_DSM_20595	xxxArcanobacterium_haemo	Prevotella_copri_NZ_GG703855_1_rna43_0029	[774..879]	0	0	0	0	0	0	0	0	0	0	0	0	0	0	0	0	0	0	0	0	0	0	0	0	0	0	0	0	0	0	0	0	0	0	0	0	0	0	0	0	0	0	0	0	0	0
xxxArcanobacterium_haemolyticum_DSM_20595	xxxArcanobacterium_haemo	Shuttleworthia_satelles_DSM_14600_NZ_GG665866_1_rna19_0005	[924..1026]	0	0	0	0	0	0	0	0	0	0	0	0	0	0	0	0	0	0	0	0	0	0	0	0	0	0	0	0	0	0	0	0	0	0	0	0	0	0	0	0	0	0	0	0	0	0
xxxAspergillus_fumigatus	xxxAspergillus_fumigatus	Aspergillus_tubingensis_KT326815_1_product_18S_0002	[28..132]	0	0	0	0	0	0	0	0	0	0	0	0	0	0	0	0	0	0	0	0	0	0	0	0	0	0	0	0	0	0	0	0	0	0	0	0	0	0	0	0	0	0	0	0	0	0
xxxAspergillus_fumigatus	xxxAspergillus_fumigatus	Coprinus_comatus_Coprinus_comatus_product_18S_0002	[173..281]	0	0	0	0	0	0	0	0	0	0	0	0	0	0	0	0	0	0	0	0	0	0	0	0	0	0	0	0	0	0	0	0	0	0	0	0	0	0	0	0	0	0	0	0	0	0
xxxAspergillus_fumigatus	xxxAspergillus_fumigatus	Saccharomyces_pastorianus_Saccharomyces_pastorianus_product_26S_0001	[322..430]	0	0	0	0	0	0	0	0	0	0	0	0	0	0	0	0	0	0	0	0	0	0	0	0	0	0	0	0	0	0	0	0	0	0	0	0	0	0	0	0	0	0	0	0	0	0
xxxAspergillus_oryzae	xxxAspergillus_oryzae	Aspergillus_tubingensis_KT326815_1_product_18S_0002	[21..125]	0	0	0	0	0	0	0	0	0	0	0	0	0	0	0	0	0	0	0	0	0	0	0	0	0	0	0	0	0	0	0	0	0	0	0	0	0	0	0	0	0	0	0	0	0	0
xxxAspergillus_oryzae	xxxAspergillus_oryzae	Coprinus_comatus_Coprinus_comatus_product_18S_0002	[172..280]	0	0	0	0	0	0	0	0	0	0	0	0	0	0	0	0	0	0	0	0	0	0	0	0	0	0	0	0	0	0	0	0	0	0	0	0	0	0	0	0	0	0	0	0	0	0
xxxAspergillus_tubingensis	xxxAspergillus_tubingens	Aspergillus_tubingensis_KT326815_1_product_18S_0002	[28..132]	0	0	0	0	0	0	0	0	0	0	0	0	0	0	0	0	0	0	0	0	0	0	0	0	0	0	0	0	0	0	0	0	0	0	0	0	0	0	0	0	0	0	0	0	0	0
xxxAtopobium_parvulum_DSM_20469	xxxAtopobium_parvulum_DS	Bifidobacterium_angulatum_JCM_7096_GCF_0010251551_ASM102515v1_NZ_AP012322_1_rna0_0019	[25..130]	0	0	0	0	0	0	0	0	0	0	0	2	0	0	0	0	0	0	0	0	0	0	0	0	0	0	0	0	0	0	0	0	0	0	0	0	0	0	0	0	0	0	0	0	0	0
xxxAtopobium_parvulum_DSM_20469	xxxAtopobium_parvulum_DS	Cutibacterium_acnes_J139_NZ_ADFS01000001_1_rna32_0028	[179..281]	0	0	0	0	0	0	0	0	0	0	0	0	0	0	0	0	0	0	0	0	0	0	0	0	0	0	0	0	0	0	0	0	0	0	0	0	0	0	0	0	0	0	0	0	0	0
xxxAtopobium_parvulum_DSM_20469	xxxAtopobium_parvulum_DS	Eubacterium_siraeum_DSM_15702_GCF_0003820851_ASM38208v1_NZ_KB907544_1__0020	[323..424]	230	0	0	0	0	0	0	0	0	0	0	0	0	0	0	0	0	0	0	0	0	0	0	0	0	0	0	0	0	0	0	0	0	0	0	0	0	0	0	0	0	0	0	0	0	0
xxxAtopobium_parvulum_DSM_20469	xxxAtopobium_parvulum_DS	Faecalibacterium_prausnitzii_NZ_DS483500_1_rna34_0106	[466..567]	74	0	0	12	0	0	0	2	0	0	0	0	0	0	0	0	0	0	0	0	0	0	0	0	0	2	0	0	0	0	0	0	0	0	0	0	0	0	0	0	0	0	0	0	0	0
xxxAtopobium_rimae_ATCC_49626	xxxAtopobium_rimae_ATCC_	Bifidobacterium_angulatum_JCM_7096_GCF_0010251551_ASM102515v1_NZ_AP012322_1_rna0_0019	[25..126]	6	0	0	0	0	0	0	0	0	0	0	0	0	0	0	0	0	0	0	0	0	0	0	0	0	0	0	0	0	0	0	0	0	0	0	0	0	0	0	0	0	0	0	0	0	0
xxxAtopobium_rimae_ATCC_49626	xxxAtopobium_rimae_ATCC_	Cutibacterium_acnes_J139_NZ_ADFS01000001_1_rna32_0028	[168..269]	0	0	0	80	0	0	0	20	0	2	252	698	0	2	28	0	0	0	0	0	0	0	0	6	514	54	0	0	0	0	0	18	0	0	0	0	0	182	0	0	0	0	4	0	0	0
xxxAtopobium_rimae_ATCC_49626	xxxAtopobium_rimae_ATCC_	Eubacterium_siraeum_DSM_15702_GCF_0003820851_ASM38208v1_NZ_KB907544_1__0020	[311..413]	0	0	0	2	0	0	0	0	0	0	0	8	0	0	2	0	0	0	0	0	0	0	0	0	2	0	0	0	0	0	0	0	0	0	0	0	0	2	0	0	0	0	2	0	0	0
xxxAtopobium_rimae_ATCC_49626	xxxAtopobium_rimae_ATCC_	Faecalibacterium_prausnitzii_NZ_DS483500_1_rna34_0106	[462..567]	0	0	0	24	0	0	0	0	0	0	0	0	0	0	0	0	0	0	0	0	0	0	0	0	0	0	0	0	0	0	0	0	0	0	0	0	0	0	0	0	0	0	0	0	0	0
xxxAtopobium_vaginae	xxxAtopobium_vaginae	Bifidobacterium_angulatum_JCM_7096_GCF_0010251551_ASM102515v1_NZ_AP012322_1_rna0_0019	[25..130]	0	0	0	0	0	0	0	0	0	0	0	0	0	0	0	0	0	0	0	0	0	0	0	0	0	0	0	0	0	0	0	0	0	0	0	0	0	0	0	0	0	0	4	0	0	0
xxxAtopobium_vaginae	xxxAtopobium_vaginae	Cutibacterium_acnes_J139_NZ_ADFS01000001_1_rna32_0028	[175..277]	0	208	0	616	0	0	0	222	234	6	404	300	0	2	14	0	0	0	0	0	0	0	0	18	100	116	0	0	0	0	0	18	0	8	2	0	0	10	2	0	0	0	392	0	0	0
xxxAtopobium_vaginae	xxxAtopobium_vaginae	Eubacterium_siraeum_DSM_15702_GCF_0003820851_ASM38208v1_NZ_KB907544_1__0020	[319..420]	0	280	0	532	0	0	0	40	78	0	68	336	0	2	0	0	0	0	0	0	0	0	0	6	38	106	0	0	0	0	0	8	0	6	2	0	2	34	0	0	0	0	1698	0	0	0
xxxBacteroides_caccae_ATCC_43185	xxxBacteroides_caccae_AT	Bifidobacterium_angulatum_JCM_7096_GCF_0010251551_ASM102515v1_NZ_AP012322_1_rna0_0019	[25..127]	0	0	0	0	0	0	0	0	0	0	0	0	0	0	0	0	0	0	0	0	0	0	0	0	0	0	0	0	0	0	0	0	0	0	0	0	0	0	0	0	0	0	0	0	0	0
xxxBacteroides_caccae_ATCC_43185	xxxBacteroides_caccae_AT	Cutibacterium_acnes_J139_NZ_ADFS01000001_1_rna32_0028	[165..266]	0	0	0	4	0	0	0	0	0	0	0	0	0	0	0	0	0	0	0	0	0	0	0	0	2	0	0	0	0	0	0	0	0	0	0	0	0	0	0	0	0	0	0	0	0	0
xxxBacteroides_caccae_ATCC_43185	xxxBacteroides_caccae_AT	Eubacterium_siraeum_DSM_15702_GCF_0003820851_ASM38208v1_NZ_KB907544_1__0016	[317..431]	0	0	0	0	0	0	0	0	0	0	0	0	0	0	0	0	0	0	0	0	0	0	0	0	0	0	0	0	0	0	0	0	0	0	0	0	0	0	0	0	0	0	0	0	0	0
xxxBacteroides_caccae_ATCC_43185	xxxBacteroides_caccae_AT	Faecalibacterium_prausnitzii_NZ_DS483500_1_rna34_0106	[470..760]	0	0	0	2	0	0	0	0	0	0	0	0	0	0	0	0	0	0	0	0	0	0	0	0	0	0	0	0	0	0	0	0	0	0	0	0	0	0	0	0	0	0	0	0	0	0
xxxBacteroides_caccae_ATCC_43185	xxxBacteroides_caccae_AT	Prevotella_copri_NZ_GG703855_1_rna43_0029	[805..909]	0	0	0	0	0	0	0	0	0	0	0	0	0	0	0	0	0	0	0	0	0	0	0	0	0	0	0	0	0	0	0	0	0	0	0	0	0	0	0	0	0	0	0	0	0	0
xxxBacteroides_caccae_ATCC_43185	xxxBacteroides_caccae_AT	Prevotellamassilia_timonensis_NZ_LT629844_1_rna35_0020	[0..0]	0	0	0	0	0	0	0	0	0	0	0	0	0	0	0	0	0	0	0	0	0	0	0	0	0	0	0	0	0	0	0	0	0	0	0	0	0	0	0	0	0	0	0	0	0	0
xxxBacteroides_cellulosilyticus_DSM_14838	xxxBacteroides_cellulosi	Bifidobacterium_angulatum_JCM_7096_GCF_0010251551_ASM102515v1_NZ_AP012322_1_rna0_0019	[27..131]	0	0	0	0	0	0	0	0	0	0	0	0	0	0	0	0	0	0	0	0	0	0	0	0	0	0	0	0	0	0	0	0	0	0	0	0	0	0	0	0	0	0	0	0	0	0
xxxBacteroides_cellulosilyticus_DSM_14838	xxxBacteroides_cellulosi	Cutibacterium_acnes_J139_NZ_ADFS01000001_1_rna32_0028	[176..535]	0	0	0	0	0	0	0	0	0	0	0	0	0	0	0	0	0	0	0	0	0	0	0	0	0	0	0	0	0	0	0	0	0	0	0	0	0	0	0	0	0	0	0	0	0	0
xxxBacteroides_cellulosilyticus_DSM_14838	xxxBacteroides_cellulosi	Eubacterium_siraeum_DSM_15702_GCF_0003820851_ASM38208v1_NZ_KB907544_1__0016	[574..688]	0	0	0	2	0	0	0	4	0	0	0	0	0	0	0	0	0	0	0	0	0	0	0	0	0	0	0	0	0	0	0	0	0	0	0	0	0	0	0	0	0	0	0	0	0	0
xxxBacteroides_cellulosilyticus_DSM_14838	xxxBacteroides_cellulosi	Prevotella_copri_NZ_GG703855_1_rna43_0029	[731..833]	0	0	0	0	0	0	0	0	0	0	0	0	0	0	0	0	0	0	0	0	0	0	0	0	0	0	0	0	0	0	0	0	0	0	0	0	0	0	0	0	0	0	0	0	0	0
xxxBacteroides_cellulosilyticus_DSM_14838	xxxBacteroides_cellulosi	Prevotellamassilia_timonensis_NZ_LT629844_1_rna35_0020	[881..972]	0	0	0	0	0	0	0	0	0	0	0	0	0	0	0	0	0	0	0	0	0	0	0	0	0	0	0	0	0	0	0	0	0	0	0	0	0	0	0	0	0	0	0	0	0	0
xxxBacteroides_coprocola_DSM_17136	xxxBacteroides_coprocola	Bacteroides_dorei_01	[22..128]	0	0	0	0	0	0	0	0	0	0	0	0	0	0	0	0	0	0	0	0	0	0	0	0	0	0	0	0	0	0	0	0	0	0	0	0	0	0	0	0	0	0	0	0	0	0
xxxBacteroides_coprocola_DSM_17136	xxxBacteroides_coprocola	Bifidobacterium_angulatum_JCM_7096_GCF_0010251551_ASM102515v1_NZ_AP012322_1_rna0_0019	[173..264]	0	0	0	0	0	0	0	0	0	0	0	0	0	0	0	0	0	0	0	0	0	0	0	0	0	0	0	0	0	0	0	0	0	0	0	0	0	0	0	0	0	0	0	0	0	0
xxxBacteroides_coprocola_DSM_17136	xxxBacteroides_coprocola	Cutibacterium_acnes_J139_NZ_ADFS01000001_1_rna32_0028	[312..414]	0	0	0	0	0	0	0	0	0	0	0	0	0	0	0	0	0	0	0	0	0	0	0	0	0	0	0	0	0	0	0	0	0	0	0	0	0	0	0	0	0	0	0	0	0	0
xxxBacteroides_coprocola_DSM_17136	xxxBacteroides_coprocola	Eubacterium_siraeum_DSM_15702_GCF_0003820851_ASM38208v1_NZ_KB907544_1__0016	[460..564]	0	0	0	0	0	0	0	0	0	0	0	0	0	0	0	0	0	0	0	0	0	0	0	0	0	0	0	0	0	0	0	0	0	0	0	0	0	0	0	0	0	0	0	0	0	0
xxxBacteroides_coprocola_DSM_17136	xxxBacteroides_coprocola	Faecalibacterium_prausnitzii_NZ_DS483500_1_rna34_0106	[609..898]	0	0	0	0	0	0	0	0	0	0	0	0	0	0	0	0	0	0	0	0	0	0	0	0	0	0	0	0	0	0	0	0	0	0	0	0	0	0	0	0	0	0	0	0	0	0
xxxBacteroides_coprocola_DSM_17136	xxxBacteroides_coprocola	Prevotella_copri_NZ_GG703855_1_rna43_0029	[937..1051]	0	0	0	0	0	0	0	0	0	0	0	0	0	0	0	0	0	0	0	0	0	0	0	0	0	0	0	0	0	0	0	0	0	0	0	0	0	0	0	0	0	0	0	0	0	0
xxxBacteroides_coprocola_DSM_17136	xxxBacteroides_coprocola	Prevotellamassilia_timonensis_NZ_LT629844_1_rna35_0020	[1102..1203]	0	0	0	0	0	0	0	0	0	0	0	0	0	0	0	0	0	0	0	0	0	0	0	0	0	0	0	0	0	0	0	0	0	0	0	0	0	0	0	0	0	0	0	0	0	0
xxxBacteroides_coprophilus_DSM_18228	xxxBacteroides_coprophil	Bacteroides_dorei_01	[25..131]	0	0	0	0	0	0	0	0	0	0	0	0	0	0	0	0	0	0	0	0	0	0	0	0	0	0	0	0	0	0	0	0	0	0	0	0	0	0	0	0	0	0	0	0	0	0
xxxBacteroides_coprophilus_DSM_18228	xxxBacteroides_coprophil	Bifidobacterium_angulatum_JCM_7096_GCF_0010251551_ASM102515v1_NZ_AP012322_1_rna0_0019	[177..281]	0	0	0	0	0	0	0	0	0	0	0	0	0	0	0	0	0	0	0	0	0	0	0	0	0	0	0	0	0	0	0	0	0	0	0	0	0	0	0	0	0	0	0	0	0	0
xxxBacteroides_coprophilus_DSM_18228	xxxBacteroides_coprophil	Cutibacterium_acnes_J139_NZ_ADFS01000001_1_rna32_0028	[326..608]	0	0	0	0	0	0	0	0	0	0	2	0	0	0	0	0	0	0	0	0	0	0	0	2	0	0	0	0	0	0	0	0	0	0	0	0	0	0	0	0	0	0	0	0	0	0
xxxBacteroides_coprophilus_DSM_18228	xxxBacteroides_coprophil	Eubacterium_siraeum_DSM_15702_GCF_0003820851_ASM38208v1_NZ_KB907544_1__0016	[647..761]	0	0	0	0	0	0	0	0	0	0	0	0	0	0	0	0	0	0	0	0	0	0	0	0	0	0	0	0	0	0	0	0	0	0	0	0	0	0	0	0	0	0	0	0	0	0
xxxBacteroides_coprophilus_DSM_18228	xxxBacteroides_coprophil	Faecalibacterium_prausnitzii_NZ_DS483500_1_rna34_0106	[804..908]	0	0	0	0	0	0	0	0	0	0	0	0	0	0	0	0	0	0	0	0	0	0	0	0	0	0	0	0	0	0	0	0	0	0	0	0	0	0	0	0	0	0	0	0	0	0
xxxBacteroides_coprophilus_DSM_18228	xxxBacteroides_coprophil	Prevotella_copri_NZ_GG703855_1_rna43_0029	[960..1061]	0	0	0	0	0	0	0	0	0	0	0	0	0	0	0	0	0	0	0	0	0	0	0	0	0	0	0	0	0	0	0	0	0	0	0	0	0	0	0	0	0	0	0	0	0	0
xxxBacteroides_coprophilus_DSM_18228	xxxBacteroides_coprophil	Prevotellamassilia_timonensis_NZ_LT629844_1_rna35_0020	[1103..1194]	0	0	0	0	0	0	0	0	0	0	0	0	0	0	0	0	0	0	0	0	0	0	0	0	0	0	0	0	0	0	0	0	0	0	0	0	0	0	0	0	0	0	0	0	0	0
xxxBacteroides_dorei	xxxBacteroides_dorei	Bifidobacterium_angulatum_JCM_7096_GCF_0010251551_ASM102515v1_NZ_AP012322_1_rna0_0019	[24..139]	0	0	0	0	0	0	0	0	0	0	0	0	0	0	0	0	0	0	0	0	0	0	0	0	0	0	0	0	0	0	0	0	0	0	0	0	0	0	0	0	0	0	0	0	0	0
xxxBacteroides_dorei	xxxBacteroides_dorei	Cutibacterium_acnes_J139_NZ_ADFS01000001_1_rna32_0028	[187..291]	0	0	0	0	0	0	0	0	0	0	0	0	0	0	0	0	0	0	0	0	0	0	0	0	0	0	0	0	0	0	0	0	0	0	0	0	0	0	0	0	0	0	0	0	0	0
xxxBacteroides_dorei	xxxBacteroides_dorei	Eubacterium_siraeum_DSM_15702_GCF_0003820851_ASM38208v1_NZ_KB907544_1__0016	[336..566]	0	0	0	0	0	0	0	0	0	0	0	0	0	0	0	0	0	0	0	0	0	0	0	0	0	0	0	0	0	0	0	0	0	0	0	0	0	0	0	0	0	0	0	0	0	0
xxxBacteroides_dorei	xxxBacteroides_dorei	Faecalibacterium_prausnitzii_NZ_DS483500_1_rna34_0106	[763..867]	0	0	0	0	0	0	0	0	0	0	0	0	0	0	0	0	0	0	0	0	0	0	0	0	0	0	0	0	0	0	0	0	0	0	0	0	0	0	0	0	0	0	0	0	0	0
xxxBacteroides_dorei	xxxBacteroides_dorei	Prevotella_copri_NZ_GG703855_1_rna43_0029	[919..1020]	0	0	0	0	0	0	0	0	0	0	0	0	0	0	0	0	0	0	0	0	0	0	0	0	0	0	0	0	0	0	0	0	0	0	0	0	0	0	0	0	0	0	0	0	0	0
xxxBacteroides_dorei	xxxBacteroides_dorei	Prevotellamassilia_timonensis_NZ_LT629844_1_rna35_0020	[1062..1153]	0	0	0	0	0	0	0	0	0	0	0	0	0	0	0	0	0	0	0	0	0	0	0	0	0	0	0	0	0	0	0	0	0	0	0	0	0	0	0	0	0	0	0	0	0	0
xxxBacteroides_eggerthii_DSM_20697	xxxBacteroides_eggerthii	Bifidobacterium_angulatum_JCM_7096_GCF_0010251551_ASM102515v1_NZ_AP012322_1_rna0_0019	[27..131]	0	0	0	0	0	0	0	0	0	0	0	0	0	0	0	0	0	0	0	0	0	0	0	0	0	0	0	0	0	0	0	0	0	0	0	0	0	0	0	0	0	0	0	0	0	0
xxxBacteroides_eggerthii_DSM_20697	xxxBacteroides_eggerthii	Cutibacterium_acnes_J139_NZ_ADFS01000001_1_rna32_0028	[176..408]	0	0	0	0	0	0	0	0	0	0	0	0	0	0	0	0	0	0	0	0	0	0	0	0	0	0	0	0	0	0	0	0	0	0	0	0	0	0	0	0	0	0	0	0	0	0
xxxBacteroides_eggerthii_DSM_20697	xxxBacteroides_eggerthii	Eubacterium_siraeum_DSM_15702_GCF_0003820851_ASM38208v1_NZ_KB907544_1__0016	[447..561]	0	0	0	8	0	0	0	0	0	0	2	2	0	0	0	0	0	0	0	0	0	0	0	0	0	4	0	0	0	0	0	0	0	0	0	0	0	0	0	0	0	0	0	0	0	0
xxxBacteroides_eggerthii_DSM_20697	xxxBacteroides_eggerthii	Faecalibacterium_prausnitzii_NZ_DS483500_1_rna34_0106	[612..713]	0	0	0	0	0	0	0	0	0	0	0	0	0	0	0	0	0	0	0	0	0	0	0	0	0	0	0	0	0	0	0	0	0	0	0	0	0	0	0	0	0	0	0	0	0	0
xxxBacteroides_eggerthii_DSM_20697	xxxBacteroides_eggerthii	Prevotella_copri_NZ_GG703855_1_rna43_0029	[751..853]	0	0	0	0	0	0	0	0	0	0	0	0	0	0	0	0	0	0	0	0	0	0	0	0	0	0	0	0	0	0	0	0	0	0	0	0	0	0	0	0	0	0	0	0	0	0
xxxBacteroides_eggerthii_DSM_20697	xxxBacteroides_eggerthii	Prevotellamassilia_timonensis_NZ_LT629844_1_rna35_0020	[901..992]	0	0	0	0	0	0	0	0	0	0	0	0	0	0	0	0	0	0	0	0	0	0	0	0	0	0	0	0	0	0	0	0	0	0	0	0	0	0	0	0	0	0	0	0	0	0
xxxBacteroides_finegoldii_DSM_17565	xxxBacteroides_finegoldi	Cutibacterium_acnes_J139_NZ_ADFS01000001_1_rna32_0028	[25..127]	0	0	0	0	0	0	0	0	0	0	0	0	0	0	0	0	0	0	0	0	0	0	0	0	0	0	0	0	0	0	0	0	0	0	0	0	0	0	0	0	0	0	0	0	0	0
xxxBacteroides_finegoldii_DSM_17565	xxxBacteroides_finegoldi	Faecalibacterium_prausnitzii_NZ_DS483500_1_rna34_0106	[165..266]	0	0	0	0	0	0	0	0	0	0	0	0	0	0	0	0	0	0	0	0	0	0	0	0	0	0	0	0	0	0	0	0	0	0	0	0	0	0	0	0	0	0	0	0	0	0
xxxBacteroides_finegoldii_DSM_17565	xxxBacteroides_finegoldi	Prevotella_copri_NZ_GG703855_1_rna43_0029	[311..650]	0	0	0	0	0	0	0	0	0	0	0	0	0	0	0	0	0	0	0	0	0	0	0	0	0	0	0	0	0	0	0	0	0	0	0	0	0	0	0	0	0	0	0	0	0	0
xxxBacteroides_finegoldii_DSM_17565	xxxBacteroides_finegoldi	Prevotellamassilia_timonensis_NZ_LT629844_1_rna35_0020	[695..799]	0	0	0	0	0	0	0	0	0	0	0	0	0	0	0	0	0	0	0	0	0	0	0	0	0	0	0	0	0	0	0	0	0	0	0	0	0	0	0	0	0	0	0	0	0	0
xxxBacteroides_fragilis	xxxBacteroides_fragilis	Bifidobacterium_angulatum_JCM_7096_GCF_0010251551_ASM102515v1_NZ_AP012322_1_rna0_0019	[27..131]	0	0	0	0	0	0	0	0	0	0	0	0	0	0	0	0	0	0	0	0	0	0	0	0	0	0	0	0	0	0	0	0	0	0	0	0	0	0	0	0	0	0	0	0	0	0
xxxBacteroides_fragilis	xxxBacteroides_fragilis	Eubacterium_siraeum_DSM_15702_GCF_0003820851_ASM38208v1_NZ_KB907544_1__0016	[176..520]	0	0	0	0	0	0	0	0	0	0	0	0	0	0	0	0	0	0	0	0	0	0	0	0	0	0	0	0	0	0	0	0	0	0	0	0	0	0	0	0	0	0	0	0	0	0
xxxBacteroides_fragilis	xxxBacteroides_fragilis	Faecalibacterium_prausnitzii_NZ_DS483500_1_rna34_0106	[559..673]	0	0	0	2	0	0	2	0	0	0	2	0	0	0	0	0	0	0	0	0	0	0	0	0	0	2	0	0	0	0	0	0	0	0	0	0	0	0	0	0	0	0	0	0	0	0
xxxBacteroides_fragilis	xxxBacteroides_fragilis	Prevotella_copri_NZ_GG703855_1_rna43_0029	[724..825]	0	0	0	4	0	0	0	0	0	0	0	0	0	0	0	0	0	0	0	0	0	0	0	0	2	0	0	0	0	0	0	0	0	0	0	0	0	0	0	0	0	0	0	0	0	0
xxxBacteroides_fragilis	xxxBacteroides_fragilis	Prevotellamassilia_timonensis_NZ_LT629844_1_rna35_0020	[867..958]	0	0	0	0	0	0	0	0	0	0	0	0	0	0	0	0	0	0	0	0	0	0	0	0	0	0	0	0	0	0	0	0	0	0	0	0	0	0	0	0	0	0	0	0	0	0
xxxBacteroides_fragilis_3_1_12	xxxBacteroides_fragilis_	Bifidobacterium_angulatum_JCM_7096_GCF_0010251551_ASM102515v1_NZ_AP012322_1_rna0_0019	[27..131]	0	0	0	0	0	0	0	0	0	0	0	0	0	0	0	0	0	0	0	0	0	0	0	0	0	0	0	0	0	0	0	0	0	0	0	0	0	0	0	0	0	0	0	0	0	0
xxxBacteroides_fragilis_3_1_12	xxxBacteroides_fragilis_	Cutibacterium_acnes_J139_NZ_ADFS01000001_1_rna32_0028	[176..445]	0	0	0	0	0	0	0	0	0	0	0	0	0	0	0	0	0	0	0	0	0	0	0	0	0	0	0	0	0	0	0	0	0	0	0	0	0	0	0	0	0	0	0	0	0	0
xxxBacteroides_fragilis_3_1_12	xxxBacteroides_fragilis_	Eubacterium_siraeum_DSM_15702_GCF_0003820851_ASM38208v1_NZ_KB907544_1__0016	[484..598]	0	0	0	2	0	0	2	0	0	0	2	0	0	0	0	0	0	0	0	0	0	0	0	0	0	2	0	0	0	0	0	0	0	0	0	0	0	0	0	0	0	0	0	0	0	0
xxxBacteroides_fragilis_3_1_12	xxxBacteroides_fragilis_	Faecalibacterium_prausnitzii_NZ_DS483500_1_rna34_0106	[641..745]	0	0	0	0	0	0	0	0	0	0	0	0	0	0	0	0	0	0	0	0	0	0	0	0	0	0	0	0	0	0	0	0	0	0	0	0	0	0	0	0	0	0	0	0	0	0
xxxBacteroides_fragilis_3_1_12	xxxBacteroides_fragilis_	Prevotella_copri_NZ_GG703855_1_rna43_0029	[797..898]	0	0	0	2	0	0	0	0	0	0	0	0	0	0	0	0	0	0	0	0	0	0	0	0	2	0	0	0	0	0	0	0	0	0	0	0	0	0	0	0	0	0	0	0	0	0
xxxBacteroides_fragilis_3_1_12	xxxBacteroides_fragilis_	Prevotellamassilia_timonensis_NZ_LT629844_1_rna35_0020	[940..1031]	0	0	0	0	0	0	0	0	0	0	0	0	0	0	0	0	0	0	0	0	0	0	0	0	0	0	0	0	0	0	0	0	0	0	0	0	0	0	0	0	0	0	0	0	0	0
xxxBacteroides_fragilis_638R	xxxBacteroides_fragilis_	Bifidobacterium_angulatum_JCM_7096_GCF_0010251551_ASM102515v1_NZ_AP012322_1_rna0_0019	[27..131]	0	0	0	0	0	0	0	0	0	0	0	0	0	0	0	0	0	0	0	0	0	0	0	0	0	0	0	0	0	0	0	0	0	0	0	0	0	0	0	0	0	0	0	0	0	0
xxxBacteroides_fragilis_638R	xxxBacteroides_fragilis_	Cutibacterium_acnes_J139_NZ_ADFS01000001_1_rna32_0028	[176..454]	0	0	0	0	0	0	0	0	0	0	0	0	0	0	0	0	0	0	0	0	0	0	0	0	0	0	0	0	0	0	0	0	0	0	0	0	0	0	0	0	0	0	0	0	0	0
xxxBacteroides_fragilis_638R	xxxBacteroides_fragilis_	Eubacterium_siraeum_DSM_15702_GCF_0003820851_ASM38208v1_NZ_KB907544_1__0016	[493..607]	0	0	0	2	0	0	2	0	0	0	2	0	0	0	0	0	0	0	0	0	0	0	0	0	0	2	0	0	0	0	0	0	0	0	0	0	0	0	0	0	0	0	0	0	0	0
xxxBacteroides_fragilis_638R	xxxBacteroides_fragilis_	Faecalibacterium_prausnitzii_NZ_DS483500_1_rna34_0106	[650..754]	0	0	0	0	0	0	0	0	0	0	0	0	0	0	0	0	0	0	0	0	0	0	0	0	0	0	0	0	0	0	0	0	0	0	0	0	0	0	0	0	0	0	0	0	0	0
xxxBacteroides_fragilis_638R	xxxBacteroides_fragilis_	Prevotella_copri_NZ_GG703855_1_rna43_0029	[806..907]	0	0	0	2	0	0	0	0	0	0	0	0	0	0	0	0	0	0	0	0	0	0	0	0	2	0	0	0	0	0	0	0	0	0	0	0	0	0	0	0	0	0	0	0	0	0
xxxBacteroides_fragilis_638R	xxxBacteroides_fragilis_	Prevotellamassilia_timonensis_NZ_LT629844_1_rna35_0020	[949..1040]	0	0	0	0	0	0	0	0	0	0	0	0	0	0	0	0	0	0	0	0	0	0	0	0	0	0	0	0	0	0	0	0	0	0	0	0	0	0	0	0	0	0	0	0	0	0
xxxBacteroides_intestinalis_DSM_17393	xxxBacteroides_intestina	Bifidobacterium_angulatum_JCM_7096_GCF_0010251551_ASM102515v1_NZ_AP012322_1_rna0_0019	[25..127]	0	0	0	0	0	0	0	0	0	0	0	0	0	0	0	0	0	0	0	0	0	0	0	0	0	0	0	0	0	0	0	0	0	0	0	0	0	0	0	0	0	0	0	0	0	0
xxxBacteroides_intestinalis_DSM_17393	xxxBacteroides_intestina	Cutibacterium_acnes_J139_NZ_ADFS01000001_1_rna32_0028	[173..277]	0	0	0	0	0	0	0	0	0	0	0	0	0	0	0	0	0	0	0	0	0	0	0	0	0	0	0	0	0	0	0	0	0	0	0	0	0	0	0	0	0	0	0	0	0	0
xxxBacteroides_intestinalis_DSM_17393	xxxBacteroides_intestina	Eubacterium_siraeum_DSM_15702_GCF_0003820851_ASM38208v1_NZ_KB907544_1__0016	[320..434]	0	0	0	36	0	0	0	0	0	0	0	0	0	0	0	0	0	0	0	0	0	0	0	0	0	0	0	0	0	0	0	0	0	0	0	0	0	0	0	0	0	0	0	0	0	0
xxxBacteroides_intestinalis_DSM_17393	xxxBacteroides_intestina	Faecalibacterium_prausnitzii_NZ_DS483500_1_rna34_0106	[481..763]	0	0	0	0	0	0	0	0	0	0	0	0	0	0	0	0	0	0	0	0	0	0	0	0	0	0	0	0	0	0	0	0	0	0	0	0	0	0	0	0	0	0	0	0	0	0
xxxBacteroides_intestinalis_DSM_17393	xxxBacteroides_intestina	Prevotella_copri_NZ_GG703855_1_rna43_0029	[808..909]	0	0	0	0	0	0	0	0	0	0	0	0	0	0	0	0	0	0	0	0	0	0	0	0	0	0	0	0	0	0	0	0	0	0	0	0	0	0	0	0	0	0	0	0	0	0
xxxBacteroides_intestinalis_DSM_17393	xxxBacteroides_intestina	Prevotellamassilia_timonensis_NZ_LT629844_1_rna35_0020	[951..1042]	0	0	0	0	0	0	0	0	0	0	0	0	0	0	0	0	0	0	0	0	0	0	0	0	0	0	0	0	0	0	0	0	0	0	0	0	0	0	0	0	0	0	0	0	0	0
xxxBacteroides_ovatus_ATCC_8483	xxxBacteroides_ovatus_AT	Bacteroides_sp_3_1_23_01	[22..127]	0	0	0	0	0	0	0	0	0	0	0	0	0	0	0	0	0	0	0	0	0	0	0	0	0	0	0	0	0	0	0	0	0	0	0	0	0	0	0	0	0	0	0	0	0	0
xxxBacteroides_ovatus_ATCC_8483	xxxBacteroides_ovatus_AT	Bifidobacterium_angulatum_JCM_7096_GCF_0010251551_ASM102515v1_NZ_AP012322_1_rna0_0019	[172..263]	0	0	0	0	0	0	0	0	0	0	0	0	0	0	0	0	0	0	0	0	0	0	0	0	0	0	0	0	0	0	0	0	0	0	0	0	0	0	0	0	0	0	0	0	0	0
xxxBacteroides_ovatus_ATCC_8483	xxxBacteroides_ovatus_AT	Cutibacterium_acnes_J139_NZ_ADFS01000001_1_rna32_0028	[311..413]	0	0	0	0	0	0	0	0	0	0	0	0	0	0	0	0	0	0	0	0	0	0	0	0	0	0	0	0	0	0	0	0	0	0	0	0	0	0	0	0	0	0	0	0	0	0
xxxBacteroides_ovatus_ATCC_8483	xxxBacteroides_ovatus_AT	Eubacterium_siraeum_DSM_15702_GCF_0003820851_ASM38208v1_NZ_KB907544_1__0016	[451..552]	0	0	0	0	0	0	0	0	0	0	0	0	0	0	0	0	0	0	0	0	0	0	0	0	0	0	0	0	0	0	0	0	0	0	0	0	0	0	0	0	0	0	0	0	0	0
xxxBacteroides_ovatus_ATCC_8483	xxxBacteroides_ovatus_AT	Faecalibacterium_prausnitzii_NZ_DS483500_1_rna34_0106	[603..717]	0	0	0	4	0	0	0	0	0	0	0	0	0	0	0	0	0	0	0	0	0	0	0	0	2	0	0	0	0	0	0	0	0	0	0	0	0	0	0	0	0	0	0	0	0	0
xxxBacteroides_ovatus_ATCC_8483	xxxBacteroides_ovatus_AT	Prevotella_copri_NZ_GG703855_1_rna43_0029	[756..1091]	0	0	0	0	0	0	0	0	0	0	0	0	0	0	0	0	0	0	0	0	0	0	0	0	0	0	0	0	0	0	0	0	0	0	0	0	0	0	0	0	0	0	0	0	0	0
xxxBacteroides_ovatus_ATCC_8483	xxxBacteroides_ovatus_AT	Prevotellamassilia_timonensis_NZ_LT629844_1_rna35_0020	[1136..1240]	0	0	0	0	0	0	0	0	0	0	0	0	0	0	0	0	0	0	0	0	0	0	0	0	0	0	0	0	0	0	0	0	0	0	0	0	0	0	0	0	0	0	0	0	0	0
xxxBacteroides_ovatus_SD_CMC_3	xxxBacteroides_ovatus_SD	Bacteroides_sp_3_1_23_01	[22..126]	0	0	0	0	0	0	0	0	0	0	0	0	0	0	0	0	0	0	0	0	0	0	0	0	0	0	0	0	0	0	0	0	0	0	0	0	0	0	0	0	0	0	0	0	0	0
xxxBacteroides_ovatus_SD_CMC_3	xxxBacteroides_ovatus_SD	Bifidobacterium_angulatum_JCM_7096_GCF_0010251551_ASM102515v1_NZ_AP012322_1_rna0_0019	[171..262]	0	0	0	0	0	0	0	0	0	0	0	0	0	0	0	0	0	4	0	0	0	0	0	0	0	0	0	0	0	0	0	0	0	0	0	0	0	0	0	0	0	0	0	0	0	0
xxxBacteroides_ovatus_SD_CMC_3	xxxBacteroides_ovatus_SD	Cutibacterium_acnes_J139_NZ_ADFS01000001_1_rna32_0028	[310..412]	0	0	0	0	0	0	0	0	0	0	0	0	0	0	0	0	0	0	0	0	0	0	0	0	0	0	0	0	0	0	0	0	0	0	0	0	0	0	0	0	0	0	0	0	0	0
xxxBacteroides_ovatus_SD_CMC_3	xxxBacteroides_ovatus_SD	Eubacterium_siraeum_DSM_15702_GCF_0003820851_ASM38208v1_NZ_KB907544_1__0016	[450..551]	0	0	0	4	0	0	0	0	0	0	0	0	0	0	0	0	0	0	0	0	0	0	0	0	0	0	0	0	0	0	0	0	0	0	0	0	0	0	0	0	0	0	0	0	0	0
xxxBacteroides_ovatus_SD_CMC_3	xxxBacteroides_ovatus_SD	Faecalibacterium_prausnitzii_NZ_DS483500_1_rna34_0106	[602..716]	0	0	0	0	0	0	0	0	0	0	0	0	0	0	0	0	0	0	0	0	0	0	0	0	0	0	0	0	0	0	0	0	0	0	0	0	0	0	0	0	0	0	0	0	0	0
xxxBacteroides_ovatus_SD_CMC_3	xxxBacteroides_ovatus_SD	Prevotella_copri_NZ_GG703855_1_rna43_0029	[759..863]	0	0	0	0	0	0	0	0	0	0	0	0	0	0	0	0	0	0	0	0	0	0	0	0	0	0	0	0	0	0	0	0	0	0	0	0	0	0	0	0	0	0	0	0	0	0
xxxBacteroides_pectinophilus_ATCC_43243	xxxBacteroides_pectinoph	Bifidobacterium_angulatum_JCM_7096_GCF_0010251551_ASM102515v1_NZ_AP012322_1_rna0_0019	[23..123]	0	0	0	0	0	0	0	0	0	0	0	0	0	0	0	0	0	0	0	0	0	0	0	0	0	0	0	0	0	0	0	0	0	0	0	0	0	0	0	0	0	0	0	0	0	0
xxxBacteroides_pectinophilus_ATCC_43243	xxxBacteroides_pectinoph	Cutibacterium_acnes_J139_NZ_ADFS01000001_1_rna32_0028	[171..276]	0	0	0	10	0	0	0	0	0	0	0	0	0	0	0	0	0	0	0	0	0	0	0	0	4	2	0	0	0	0	0	0	0	0	0	0	0	0	0	0	0	0	0	0	0	0
xxxBacteroides_pectinophilus_ATCC_43243	xxxBacteroides_pectinoph	Eubacterium_siraeum_DSM_15702_GCF_0003820851_ASM38208v1_NZ_KB907544_1__0016	[317..422]	0	0	0	0	0	0	0	0	0	0	0	0	0	0	0	0	0	0	0	0	0	0	0	0	0	0	0	0	0	0	0	0	0	0	0	0	0	0	0	0	0	0	0	0	0	0
xxxBacteroides_pectinophilus_ATCC_43243	xxxBacteroides_pectinoph	Eubacterium_siraeum_DSM_15702_GCF_0003820851_ASM38208v1_NZ_KB907544_1__0020	[463..568]	0	0	0	0	0	0	0	0	0	0	0	0	0	0	0	0	0	0	0	0	0	0	0	0	0	0	0	0	0	0	0	0	2	0	0	0	0	0	0	0	0	0	0	0	0	0
xxxBacteroides_pectinophilus_ATCC_43243	xxxBacteroides_pectinoph	Faecalibacterium_prausnitzii_NZ_DS483500_1_rna34_0106	[619..731]	0	0	0	0	0	0	0	0	0	0	0	0	0	0	0	0	0	0	0	0	0	0	0	0	0	0	0	0	0	0	0	0	0	0	0	0	0	0	0	0	0	0	0	0	0	0
xxxBacteroides_pectinophilus_ATCC_43243	xxxBacteroides_pectinoph	Prevotella_copri_NZ_GG703855_1_rna43_0029	[777..882]	0	0	0	0	0	0	0	0	0	0	0	0	0	0	0	0	0	0	0	0	0	0	0	0	0	0	0	0	0	0	0	0	0	0	0	0	0	0	0	0	0	0	0	0	0	0
xxxBacteroides_pectinophilus_ATCC_43243	xxxBacteroides_pectinoph	Shuttleworthia_satelles_DSM_14600_NZ_GG665866_1_rna19_0005	[925..1028]	0	0	0	0	0	0	0	0	0	0	0	0	0	0	0	0	0	0	0	0	0	0	0	0	0	0	0	0	0	0	0	0	0	0	0	0	0	0	0	0	0	0	0	0	0	0
xxxBacteroides_plebeius_DSM_17135	xxxBacteroides_plebeius_	Bacteroides_dorei_01	[22..128]	0	0	0	0	0	0	0	0	0	0	0	0	0	0	0	0	0	0	0	0	0	0	0	0	0	0	0	0	0	0	0	0	0	0	0	0	0	0	0	0	0	0	0	0	0	0
xxxBacteroides_plebeius_DSM_17135	xxxBacteroides_plebeius_	Cutibacterium_acnes_J139_NZ_ADFS01000001_1_rna32_0028	[175..277]	0	0	0	2	0	0	6	0	0	0	0	0	0	0	0	0	0	0	0	0	0	0	0	0	0	0	0	0	0	0	0	0	0	0	0	0	0	0	0	0	0	0	0	0	0	0
xxxBacteroides_plebeius_DSM_17135	xxxBacteroides_plebeius_	Eubacterium_siraeum_DSM_15702_GCF_0003820851_ASM38208v1_NZ_KB907544_1__0016	[320..434]	0	0	0	0	0	0	0	0	0	0	0	0	0	0	0	0	0	0	0	0	0	0	0	0	0	0	0	0	0	0	0	0	0	0	0	0	0	0	0	0	0	0	0	0	0	0
xxxBacteroides_plebeius_DSM_17135	xxxBacteroides_plebeius_	Faecalibacterium_prausnitzii_NZ_DS483500_1_rna34_0106	[485..586]	0	0	0	0	0	0	0	0	0	0	0	0	0	0	0	0	0	0	0	0	0	0	0	0	0	0	0	0	0	0	0	0	0	0	0	0	0	0	0	0	0	0	0	0	0	0
xxxBacteroides_sp_1_1_14	xxxBacteroides_sp_1_1_14	Bifidobacterium_angulatum_JCM_7096_GCF_0010251551_ASM102515v1_NZ_AP012322_1_rna0_0019	[19..120]	0	0	0	0	0	0	0	0	0	0	0	0	0	0	0	0	0	0	0	0	0	0	0	0	0	0	0	0	0	0	0	0	0	0	0	0	0	0	0	0	0	0	0	0	0	0
xxxBacteroides_sp_1_1_14	xxxBacteroides_sp_1_1_14	Cutibacterium_acnes_J139_NZ_ADFS01000001_1_rna32_0028	[165..463]	0	0	0	0	0	0	0	0	0	0	0	0	0	0	0	0	0	0	0	0	0	0	0	0	0	0	0	0	0	0	0	0	0	0	0	0	0	0	0	0	0	0	0	0	0	0
xxxBacteroides_sp_1_1_14	xxxBacteroides_sp_1_1_14	Eubacterium_siraeum_DSM_15702_GCF_0003820851_ASM38208v1_NZ_KB907544_1__0016	[508..612]	0	0	0	4	0	0	0	0	0	0	0	0	0	0	0	0	0	0	0	0	0	0	0	0	2	0	0	0	0	0	0	0	0	0	0	0	0	0	0	0	0	0	0	0	0	0
xxxBacteroides_sp_1_1_14	xxxBacteroides_sp_1_1_14	Faecalibacterium_prausnitzii_NZ_DS483500_1_rna34_0106	[0..0]	0	0	0	0	0	0	0	0	0	0	0	0	0	0	0	0	0	0	0	0	0	0	0	0	0	0	0	0	0	0	0	0	0	0	0	0	0	0	0	0	0	0	0	0	0	0
xxxBacteroides_sp_2_1_33B	xxxBacteroides_sp_2_1_33	Bifidobacterium_angulatum_JCM_7096_GCF_0010251551_ASM102515v1_NZ_AP012322_1_rna0_0019	[27..131]	0	0	0	0	0	0	0	0	0	0	0	0	0	0	0	0	0	0	0	0	0	0	0	0	0	0	0	0	0	0	0	0	0	0	0	0	0	0	0	0	0	0	0	0	0	0
xxxBacteroides_sp_2_1_33B	xxxBacteroides_sp_2_1_33	Eubacterium_siraeum_DSM_15702_GCF_0003820851_ASM38208v1_NZ_KB907544_1__0016	[174..288]	0	0	0	0	0	0	0	0	0	0	0	0	0	0	0	0	0	0	0	0	0	0	0	0	0	0	0	0	0	0	0	0	0	0	0	0	0	0	0	0	0	0	0	0	0	0
xxxBacteroides_sp_2_1_33B	xxxBacteroides_sp_2_1_33	Faecalibacterium_prausnitzii_NZ_DS483500_1_rna34_0106	[339..440]	0	0	0	0	0	0	0	0	0	0	0	0	0	0	0	0	0	0	0	0	0	0	0	0	0	0	0	0	0	0	0	0	0	0	0	0	0	0	0	0	0	0	0	0	0	0
xxxBacteroides_sp_2_1_33B	xxxBacteroides_sp_2_1_33	Prevotella_copri_NZ_GG703855_1_rna43_0029	[482..573]	0	0	0	0	0	0	0	0	0	0	0	0	0	0	0	0	0	0	0	0	0	0	0	0	0	0	0	0	0	0	0	0	0	0	0	0	0	0	0	0	0	0	0	0	0	0
xxxBacteroides_sp_2_2_4	xxxBacteroides_sp_2_2_4	Bacteroides_sp_3_1_23_01	[21..128]	0	0	0	0	0	0	0	0	0	0	0	0	0	0	0	0	0	0	0	0	0	0	0	0	0	0	0	0	0	0	0	0	0	0	0	0	0	0	0	0	0	0	0	0	0	0
xxxBacteroides_sp_2_2_4	xxxBacteroides_sp_2_2_4	Bifidobacterium_angulatum_JCM_7096_GCF_0010251551_ASM102515v1_NZ_AP012322_1_rna0_0019	[175..279]	0	0	0	0	0	0	0	0	0	0	0	0	0	0	0	0	0	0	0	0	0	0	0	0	0	0	0	0	0	0	0	0	0	0	0	0	0	0	0	0	0	0	0	0	0	0
xxxBacteroides_sp_2_2_4	xxxBacteroides_sp_2_2_4	Cutibacterium_acnes_J139_NZ_ADFS01000001_1_rna32_0028	[324..659]	0	0	0	0	0	0	0	0	0	0	0	0	0	0	0	0	0	0	0	0	0	0	0	0	0	0	0	0	0	0	0	0	0	0	0	0	0	0	0	0	0	0	0	0	0	0
xxxBacteroides_sp_2_2_4	xxxBacteroides_sp_2_2_4	Eubacterium_siraeum_DSM_15702_GCF_0003820851_ASM38208v1_NZ_KB907544_1__0016	[698..812]	0	0	0	0	0	0	0	0	0	0	0	0	0	0	0	0	0	0	0	0	0	0	0	0	0	0	0	0	0	0	0	0	0	0	0	0	0	0	0	0	0	0	0	0	0	0
xxxBacteroides_sp_2_2_4	xxxBacteroides_sp_2_2_4	Faecalibacterium_prausnitzii_NZ_DS483500_1_rna34_0106	[863..964]	0	0	0	0	0	0	0	0	0	0	0	0	0	0	0	0	0	0	0	0	0	0	0	0	0	0	0	0	0	0	0	0	0	0	0	0	0	0	0	0	0	0	0	0	0	0
xxxBacteroides_sp_2_2_4	xxxBacteroides_sp_2_2_4	Prevotella_copri_NZ_GG703855_1_rna43_0029	[1002..1104]	0	0	0	0	0	0	0	0	0	0	0	0	0	0	0	0	0	0	0	0	0	0	0	0	0	0	0	0	0	0	0	0	0	0	0	0	0	0	0	0	0	0	0	0	0	0
xxxBacteroides_sp_2_2_4	xxxBacteroides_sp_2_2_4	Prevotellamassilia_timonensis_NZ_LT629844_1_rna35_0020	[1152..1243]	0	0	0	4	0	0	0	0	0	0	0	0	0	0	0	0	0	0	0	0	0	0	0	0	2	0	0	0	0	0	0	0	0	0	0	0	0	0	0	0	0	0	0	0	0	0
xxxBacteroides_sp_3_1_19	xxxBacteroides_sp_3_1_19	Bifidobacterium_angulatum_JCM_7096_GCF_0010251551_ASM102515v1_NZ_AP012322_1_rna0_0019	[23..114]	0	0	0	0	0	0	0	0	0	0	0	0	0	0	0	0	0	0	0	0	0	0	0	0	0	0	0	0	0	0	0	0	0	0	0	0	0	0	0	0	0	0	0	0	0	0
xxxBacteroides_sp_3_1_19	xxxBacteroides_sp_3_1_19	Cutibacterium_acnes_J139_NZ_ADFS01000001_1_rna32_0028	[156..257]	0	0	0	0	0	0	0	0	0	0	0	0	0	0	0	0	0	0	0	0	0	0	0	0	0	0	0	0	0	0	0	0	0	0	0	0	0	0	0	0	0	0	0	0	0	0
xxxBacteroides_sp_3_1_19	xxxBacteroides_sp_3_1_19	Eubacterium_siraeum_DSM_15702_GCF_0003820851_ASM38208v1_NZ_KB907544_1__0016	[309..413]	0	0	0	0	0	0	0	0	0	0	0	0	0	0	0	0	0	0	0	0	0	0	0	0	0	0	0	0	0	0	0	0	0	0	0	0	0	0	0	0	0	0	0	0	0	0
xxxBacteroides_sp_3_1_19	xxxBacteroides_sp_3_1_19	Faecalibacterium_prausnitzii_NZ_DS483500_1_rna34_0106	[456..572]	0	0	0	0	0	0	0	0	0	0	0	0	0	0	0	0	0	0	0	0	0	0	0	0	0	0	0	0	0	0	0	0	0	0	0	0	0	0	0	0	0	0	0	0	0	0
xxxBacteroides_sp_3_1_19	xxxBacteroides_sp_3_1_19	Prevotella_copri_NZ_GG703855_1_rna43_0029	[611..857]	0	0	0	0	0	0	0	0	0	0	0	0	0	0	0	0	0	0	0	0	0	0	0	0	0	0	0	0	0	0	0	0	0	0	0	0	0	0	0	0	0	0	0	0	0	0
xxxBacteroides_sp_3_1_19	xxxBacteroides_sp_3_1_19	Prevotellamassilia_timonensis_NZ_LT629844_1_rna35_0020	[902..1006]	0	0	0	0	0	0	0	0	0	0	0	0	0	0	0	0	0	0	0	0	0	0	0	0	0	0	0	0	0	0	0	0	0	0	0	0	0	0	0	0	0	0	0	0	0	0
xxxBacteroides_sp_3_1_23	xxxBacteroides_sp_3_1_23	Bacteroides_sp_3_1_23_01	[21..130]	0	0	0	0	0	0	0	0	0	0	0	0	0	0	0	0	0	0	0	0	0	0	0	0	0	0	0	0	0	0	0	0	0	0	0	0	0	0	0	0	0	0	0	0	0	0
xxxBacteroides_sp_3_1_23	xxxBacteroides_sp_3_1_23	Bifidobacterium_angulatum_JCM_7096_GCF_0010251551_ASM102515v1_NZ_AP012322_1_rna0_0019	[177..281]	0	0	0	0	0	0	0	0	0	0	0	0	0	0	0	0	0	0	0	0	0	0	0	0	0	0	0	0	0	0	0	0	0	0	0	0	0	0	0	0	0	0	0	0	0	0
xxxBacteroides_sp_3_1_23	xxxBacteroides_sp_3_1_23	Cutibacterium_acnes_J139_NZ_ADFS01000001_1_rna32_0028	[326..732]	0	0	0	0	0	0	0	0	0	0	0	0	0	0	0	0	0	0	0	0	0	0	0	0	0	0	0	0	0	0	0	0	0	0	0	0	0	0	0	0	0	0	0	0	0	0
xxxBacteroides_sp_3_1_23	xxxBacteroides_sp_3_1_23	Eubacterium_siraeum_DSM_15702_GCF_0003820851_ASM38208v1_NZ_KB907544_1__0016	[771..885]	0	0	0	0	0	0	0	0	0	0	0	0	0	0	0	0	0	0	0	0	0	0	0	0	0	0	0	0	0	0	0	0	0	0	0	0	0	0	0	0	0	0	0	0	0	0
xxxBacteroides_sp_3_1_23	xxxBacteroides_sp_3_1_23	Faecalibacterium_prausnitzii_NZ_DS483500_1_rna34_0106	[936..1037]	0	0	0	0	0	0	0	0	0	0	0	0	0	0	0	0	0	0	0	0	0	0	0	0	0	0	0	0	0	0	0	0	0	0	0	0	0	0	0	0	0	0	0	0	0	0
xxxBacteroides_sp_3_1_23	xxxBacteroides_sp_3_1_23	Prevotella_copri_NZ_GG703855_1_rna43_0029	[1075..1177]	0	0	0	0	0	0	0	0	0	0	0	0	0	0	0	0	0	0	0	0	0	0	0	0	0	0	0	0	0	0	0	0	0	0	0	0	0	0	0	0	0	0	0	0	0	0
xxxBacteroides_sp_3_1_23	xxxBacteroides_sp_3_1_23	Prevotellamassilia_timonensis_NZ_LT629844_1_rna35_0020	[1225..1316]	0	0	0	4	0	0	0	0	0	0	0	0	0	0	0	0	0	0	0	0	0	0	0	0	2	0	0	0	0	0	0	0	0	0	0	0	0	0	0	0	0	0	0	0	0	0
xxxBacteroides_sp_3_1_33FAA	xxxBacteroides_sp_3_1_33	Bifidobacterium_angulatum_JCM_7096_GCF_0010251551_ASM102515v1_NZ_AP012322_1_rna0_0019	[27..131]	0	0	0	0	0	0	0	0	0	0	0	0	0	0	0	0	0	0	0	0	0	0	0	0	0	0	0	0	0	0	0	0	0	0	0	0	0	0	0	0	0	0	0	0	0	0
xxxBacteroides_sp_3_1_33FAA	xxxBacteroides_sp_3_1_33	Cutibacterium_acnes_J139_NZ_ADFS01000001_1_rna32_0028	[176..406]	0	0	0	0	0	0	0	0	0	0	0	0	0	0	0	0	0	0	0	0	0	0	0	0	0	0	0	0	0	0	0	0	0	0	0	0	0	0	0	0	0	0	0	0	0	0
xxxBacteroides_sp_3_1_33FAA	xxxBacteroides_sp_3_1_33	Eubacterium_siraeum_DSM_15702_GCF_0003820851_ASM38208v1_NZ_KB907544_1__0016	[445..560]	0	0	0	0	0	0	0	0	0	0	0	0	0	0	0	0	0	0	0	0	0	0	0	0	0	0	0	0	0	0	0	0	0	0	0	0	0	0	0	0	0	0	0	0	0	0
xxxBacteroides_sp_3_1_33FAA	xxxBacteroides_sp_3_1_33	Faecalibacterium_prausnitzii_NZ_DS483500_1_rna34_0106	[603..707]	0	0	0	0	0	0	0	0	0	0	0	0	0	0	0	0	0	0	0	0	0	0	0	0	0	0	0	0	0	0	0	0	0	0	0	0	0	0	0	0	0	0	0	0	0	0
xxxBacteroides_sp_3_1_33FAA	xxxBacteroides_sp_3_1_33	Prevotella_copri_NZ_GG703855_1_rna43_0029	[759..860]	0	0	0	0	0	0	0	0	0	0	0	0	0	0	0	0	0	0	0	0	0	0	0	0	0	0	0	0	0	0	0	0	0	0	0	0	0	0	0	0	0	0	0	0	0	0
xxxBacteroides_sp_3_1_33FAA	xxxBacteroides_sp_3_1_33	Prevotellamassilia_timonensis_NZ_LT629844_1_rna35_0020	[902..993]	0	0	0	0	0	0	0	0	0	0	0	0	0	0	0	0	0	0	0	0	0	0	0	0	0	0	0	0	0	0	0	0	0	0	0	0	0	0	0	0	0	0	0	0	0	0
xxxBacteroides_sp_3_2_5	xxxBacteroides_sp_3_2_5	Bifidobacterium_angulatum_JCM_7096_GCF_0010251551_ASM102515v1_NZ_AP012322_1_rna0_0019	[27..131]	0	0	0	0	0	0	0	0	0	0	0	0	0	0	0	0	0	0	0	0	0	0	0	0	0	0	0	0	0	0	0	0	0	0	0	0	0	0	0	0	0	0	0	0	0	0
xxxBacteroides_sp_3_2_5	xxxBacteroides_sp_3_2_5	Cutibacterium_acnes_J139_NZ_ADFS01000001_1_rna32_0028	[176..454]	0	0	0	0	0	0	0	0	0	0	0	0	0	0	0	0	0	0	0	0	0	0	0	0	0	0	0	0	0	0	0	0	0	0	0	0	0	0	0	0	0	0	0	0	0	0
xxxBacteroides_sp_3_2_5	xxxBacteroides_sp_3_2_5	Eubacterium_siraeum_DSM_15702_GCF_0003820851_ASM38208v1_NZ_KB907544_1__0016	[493..607]	0	0	0	2	0	0	2	0	0	0	2	0	0	0	0	0	0	0	0	0	0	0	0	0	0	2	0	0	0	0	0	0	0	0	0	0	0	0	0	0	0	0	0	0	0	0
xxxBacteroides_sp_3_2_5	xxxBacteroides_sp_3_2_5	Faecalibacterium_prausnitzii_NZ_DS483500_1_rna34_0106	[650..754]	0	0	0	0	0	0	0	0	0	0	0	0	0	0	0	0	0	0	0	0	0	0	0	0	0	0	0	0	0	0	0	0	0	0	0	0	0	0	0	0	0	0	0	0	0	0
xxxBacteroides_sp_3_2_5	xxxBacteroides_sp_3_2_5	Prevotella_copri_NZ_GG703855_1_rna43_0029	[806..907]	0	0	0	2	0	0	0	0	0	0	0	0	0	0	0	0	0	0	0	0	0	0	0	0	2	0	0	0	0	0	0	0	0	0	0	0	0	0	0	0	0	0	0	0	0	0
xxxBacteroides_sp_3_2_5	xxxBacteroides_sp_3_2_5	Prevotellamassilia_timonensis_NZ_LT629844_1_rna35_0020	[949..1040]	0	0	0	0	0	0	0	0	0	0	0	0	0	0	0	0	0	0	0	0	0	0	0	0	0	0	0	0	0	0	0	0	0	0	0	0	0	0	0	0	0	0	0	0	0	0
xxxBacteroides_sp_4_3_47FAA	xxxBacteroides_sp_4_3_47	Bifidobacterium_angulatum_JCM_7096_GCF_0010251551_ASM102515v1_NZ_AP012322_1_rna0_0019	[23..114]	0	0	0	0	0	0	0	0	0	0	0	0	0	0	0	0	0	0	0	0	0	0	0	0	0	0	0	0	0	0	0	0	0	0	0	0	0	0	0	0	0	0	0	0	0	0
xxxBacteroides_sp_4_3_47FAA	xxxBacteroides_sp_4_3_47	Cutibacterium_acnes_J139_NZ_ADFS01000001_1_rna32_0028	[162..264]	0	0	0	0	0	0	0	0	0	0	0	0	0	0	0	0	0	0	0	0	0	0	0	0	0	0	0	0	0	0	0	0	0	0	0	0	0	0	0	0	0	0	0	0	0	0
xxxBacteroides_sp_4_3_47FAA	xxxBacteroides_sp_4_3_47	Eubacterium_siraeum_DSM_15702_GCF_0003820851_ASM38208v1_NZ_KB907544_1__0016	[302..403]	0	0	0	0	0	0	0	0	0	0	0	0	0	0	0	0	0	0	0	0	0	0	0	0	0	0	0	0	0	0	0	0	0	0	0	0	0	0	0	0	0	0	0	0	0	0
xxxBacteroides_sp_4_3_47FAA	xxxBacteroides_sp_4_3_47	Faecalibacterium_prausnitzii_NZ_DS483500_1_rna34_0106	[454..569]	0	0	0	0	0	0	0	0	0	0	0	0	0	0	0	0	0	0	0	0	0	0	0	0	0	0	0	0	0	0	0	0	0	0	0	0	0	0	0	0	0	0	0	0	0	0
xxxBacteroides_sp_4_3_47FAA	xxxBacteroides_sp_4_3_47	Prevotella_copri_NZ_GG703855_1_rna43_0029	[608..843]	0	0	0	0	0	0	0	0	0	0	0	0	0	0	0	0	0	0	0	0	0	0	0	0	0	0	0	0	0	0	0	0	0	0	0	0	0	0	0	0	0	0	0	0	0	0
xxxBacteroides_sp_4_3_47FAA	xxxBacteroides_sp_4_3_47	Prevotellamassilia_timonensis_NZ_LT629844_1_rna35_0020	[888..991]	0	0	0	0	0	0	0	0	0	0	0	0	0	0	0	0	0	0	0	0	0	0	0	0	0	0	0	0	0	0	0	0	0	0	0	0	0	0	0	0	0	0	0	0	0	0
xxxBacteroides_sp_9_1_42FAA	xxxBacteroides_sp_9_1_42	Bifidobacterium_angulatum_JCM_7096_GCF_0010251551_ASM102515v1_NZ_AP012322_1_rna0_0019	[27..131]	0	0	0	0	0	0	0	0	0	0	0	0	0	0	0	0	0	0	0	0	0	0	0	0	0	0	0	0	0	0	0	0	0	0	0	0	0	0	0	0	0	0	0	0	0	0
xxxBacteroides_sp_9_1_42FAA	xxxBacteroides_sp_9_1_42	Cutibacterium_acnes_J139_NZ_ADFS01000001_1_rna32_0028	[176..406]	0	0	0	0	0	0	0	0	0	0	0	0	0	0	0	0	0	0	0	0	0	0	0	0	0	0	0	0	0	0	0	0	0	0	0	0	0	0	0	0	0	0	0	0	0	0
xxxBacteroides_sp_9_1_42FAA	xxxBacteroides_sp_9_1_42	Eubacterium_siraeum_DSM_15702_GCF_0003820851_ASM38208v1_NZ_KB907544_1__0016	[445..560]	0	0	0	0	0	0	0	0	0	0	0	0	0	0	0	0	0	0	0	0	0	0	0	0	0	0	0	0	0	0	0	0	0	0	0	0	0	0	0	0	0	0	0	0	0	0
xxxBacteroides_sp_9_1_42FAA	xxxBacteroides_sp_9_1_42	Faecalibacterium_prausnitzii_NZ_DS483500_1_rna34_0106	[603..707]	0	0	0	0	0	0	0	0	0	0	0	0	0	0	0	0	0	0	0	0	0	0	0	0	0	0	0	0	0	0	0	0	0	0	0	0	0	0	0	0	0	0	0	0	0	0
xxxBacteroides_sp_9_1_42FAA	xxxBacteroides_sp_9_1_42	Prevotella_copri_NZ_GG703855_1_rna43_0029	[759..860]	0	0	0	0	0	0	0	0	0	0	0	0	0	0	0	0	0	0	0	0	0	0	0	0	0	0	0	0	0	0	0	0	0	0	0	0	0	0	0	0	0	0	0	0	0	0
xxxBacteroides_sp_9_1_42FAA	xxxBacteroides_sp_9_1_42	Prevotellamassilia_timonensis_NZ_LT629844_1_rna35_0020	[902..993]	0	0	0	0	0	0	0	0	0	0	0	0	0	0	0	0	0	0	0	0	0	0	0	0	0	0	0	0	0	0	0	0	0	0	0	0	0	0	0	0	0	0	0	0	0	0
xxxBacteroides_stercoris_ATCC_43183	xxxBacteroides_stercoris	Bacteriodes_dorei_01	[22..128]	0	0	0	0	0	0	0	0	0	0	0	0	0	0	0	0	0	0	0	0	0	0	0	0	0	0	0	0	0	0	0	0	0	0	0	0	0	0	0	0	0	0	0	0	0	0
xxxBacteroides_stercoris_ATCC_43183	xxxBacteroides_stercoris	Bifidobacterium_angulatum_JCM_7096_GCF_0010251551_ASM102515v1_NZ_AP012322_1_rna0_0019	[177..281]	0	0	0	0	0	0	0	0	0	0	0	0	0	0	0	0	0	0	0	0	0	0	0	0	0	0	0	0	0	0	0	0	0	0	0	0	0	0	0	0	0	0	0	0	0	0
xxxBacteroides_stercoris_ATCC_43183	xxxBacteroides_stercoris	Cutibacterium_acnes_J139_NZ_ADFS01000001_1_rna32_0028	[326..645]	0	0	0	0	0	0	8	0	0	0	0	0	0	0	0	0	0	0	0	0	0	0	0	0	0	0	0	0	0	0	0	0	0	0	0	0	0	0	0	0	0	0	0	0	0	0
xxxBacteroides_stercoris_ATCC_43183	xxxBacteroides_stercoris	Eubacterium_siraeum_DSM_15702_GCF_0003820851_ASM38208v1_NZ_KB907544_1__0016	[684..798]	0	0	0	0	0	0	0	0	0	0	0	0	0	0	0	0	0	0	0	0	0	0	0	0	0	0	0	0	0	0	0	0	0	0	0	0	0	0	0	0	0	0	0	0	0	0
xxxBacteroides_stercoris_ATCC_43183	xxxBacteroides_stercoris	Faecalibacterium_prausnitzii_NZ_DS483500_1_rna34_0106	[849..950]	0	0	0	8	0	0	0	0	0	0	2	2	0	0	0	0	0	0	0	0	0	0	0	0	0	4	0	0	0	0	0	0	0	0	0	0	0	0	0	0	0	0	0	0	0	0
xxxBacteroides_stercoris_ATCC_43183	xxxBacteroides_stercoris	Prevotella_copri_NZ_GG703855_1_rna43_0029	[988..1090]	0	0	0	0	0	0	0	0	0	0	0	0	0	0	0	0	0	0	0	0	0	0	0	0	0	0	0	0	0	0	0	0	0	0	0	0	0	0	0	0	0	0	0	0	0	0
xxxBacteroides_stercoris_ATCC_43183	xxxBacteroides_stercoris	Prevotellamassilia_timonensis_NZ_LT629844_1_rna35_0020	[1138..1229]	0	0	0	0	0	0	0	0	0	0	0	0	0	0	0	0	0	0	0	0	0	0	0	0	0	0	0	0	0	0	0	0	0	0	0	0	0	0	0	0	0	0	0	0	0	0
xxxBacteroides_thetaiotaomicron	xxxBacteroides_thetaiota	Bifidobacterium_angulatum_JCM_7096_GCF_0010251551_ASM102515v1_NZ_AP012322_1_rna0_0019	[27..131]	0	0	0	0	0	0	0	0	0	0	0	0	0	0	0	0	0	0	0	0	0	0	0	0	0	0	0	0	0	0	0	0	0	0	0	0	0	0	0	0	0	0	0	0	0	0
xxxBacteroides_thetaiotaomicron	xxxBacteroides_thetaiota	Cutibacterium_acnes_J139_NZ_ADFS01000001_1_rna32_0028	[176..475]	0	0	0	0	0	0	0	0	0	0	0	0	0	0	0	0	0	0	0	0	0	0	0	0	0	0	0	0	0	0	0	0	0	0	0	0	0	0	0	0	0	0	0	0	0	0
xxxBacteroides_thetaiotaomicron	xxxBacteroides_thetaiota	Eubacterium_siraeum_DSM_15702_GCF_0003820851_ASM38208v1_NZ_KB907544_1__0016	[514..628]	0	0	0	0	0	0	0	0	0	0	0	0	0	0	0	0	0	0	0	0	0	0	0	0	0	0	0	0	0	0	0	0	0	0	0	0	0	0	0	0	0	0	0	0	0	0
xxxBacteroides_thetaiotaomicron	xxxBacteroides_thetaiota	Faecalibacterium_prausnitzii_NZ_DS483500_1_rna34_0106	[679..780]	0	0	0	4	0	0	0	0	0	0	0	0	0	0	0	0	0	0	0	0	0	0	0	0	2	0	0	0	0	0	0	0	0	0	0	0	0	0	0	0	0	0	0	0	0	0
xxxBacteroides_thetaiotaomicron	xxxBacteroides_thetaiota	Prevotella_copri_NZ_GG703855_1_rna43_0029	[818..920]	0	0	0	0	0	0	0	0	0	0	0	0	0	0	0	0	0	0	0	0	0	0	0	0	0	0	0	0	0	0	0	0	0	0	0	0	0	0	0	0	0	0	0	0	0	0
xxxBacteroides_thetaiotaomicron	xxxBacteroides_thetaiota	Prevotellamassilia_timonensis_NZ_LT629844_1_rna35_0020	[968..1059]	0	0	0	0	0	0	0	0	0	0	0	0	0	0	0	0	0	0	0	0	0	0	0	0	0	0	0	0	0	0	0	0	0	0	0	0	0	0	0	0	0	0	0	0	0	0
xxxBacteroides_uniformis_ATCC_8492	xxxBacteroides_uniformis	Bacteroides_dorei_01	[22..128]	0	0	0	0	0	0	0	0	0	0	0	0	0	0	0	0	0	0	0	0	0	0	0	0	0	0	0	0	0	0	0	0	0	0	0	0	0	0	0	0	0	0	0	0	0	0
xxxBacteroides_uniformis_ATCC_8492	xxxBacteroides_uniformis	Bifidobacterium_angulatum_JCM_7096_GCF_0010251551_ASM102515v1_NZ_AP012322_1_rna0_0019	[173..264]	0	0	0	0	0	0	0	0	0	0	0	0	0	0	0	0	0	0	0	0	0	0	0	0	0	0	0	0	0	0	0	0	0	0	0	0	0	0	0	0	0	0	0	0	0	0
xxxBacteroides_uniformis_ATCC_8492	xxxBacteroides_uniformis	Cutibacterium_acnes_J139_NZ_ADFS01000001_1_rna32_0028	[314..418]	0	0	0	0	0	0	0	0	0	0	0	0	0	0	0	0	0	0	0	0	0	0	0	0	0	0	0	0	0	0	0	0	0	0	0	0	0	0	0	0	0	0	0	0	0	0
xxxBacteroides_uniformis_ATCC_8492	xxxBacteroides_uniformis	Eubacterium_siraeum_DSM_15702_GCF_0003820851_ASM38208v1_NZ_KB907544_1__0016	[461..575]	0	0	0	0	0	0	0	0	0	0	0	0	0	0	0	0	0	0	0	0	0	0	0	0	0	0	0	0	0	0	0	0	0	0	0	0	0	0	0	0	0	0	0	0	0	0
xxxBacteroides_uniformis_ATCC_8492	xxxBacteroides_uniformis	Faecalibacterium_prausnitzii_NZ_DS483500_1_rna34_0106	[622..931]	0	0	0	42	0	0	0	0	0	0	0	0	0	0	0	0	0	0	0	0	0	0	0	0	0	0	0	0	0	0	0	0	0	0	0	0	0	0	0	0	0	0	0	0	0	0
xxxBacteroides_uniformis_ATCC_8492	xxxBacteroides_uniformis	Prevotella_copri_NZ_GG703855_1_rna43_0029	[976..1077]	0	0	0	0	0	0	0	0	0	0	0	0	0	0	0	0	0	0	0	0	0	0	0	0	0	0	0	0	0	0	0	0	0	0	0	0	0	0	0	0	0	0	0	0	0	0
xxxBacteroides_uniformis_ATCC_8492	xxxBacteroides_uniformis	Prevotellamassilia_timonensis_NZ_LT629844_1_rna35_0020	[1115..1217]	0	0	0	0	0	0	0	0	0	0	0	0	0	0	0	0	0	0	0	0	0	0	0	0	0	0	0	0	0	0	0	0	0	0	0	0	0	0	0	0	0	0	0	0	0	0
xxxBacteroides_vulgatus	xxxBacteroides_vulgatus	Bifidobacterium_angulatum_JCM_7096_GCF_0010251551_ASM102515v1_NZ_AP012322_1_rna0_0019	[23..114]	0	0	0	0	0	0	0	0	0	0	0	0	0	0	0	0	0	0	0	0	0	0	0	0	0	0	0	0	0	0	0	0	0	0	0	0	0	0	0	0	0	0	0	0	0	0
xxxBacteroides_vulgatus	xxxBacteroides_vulgatus	Cutibacterium_acnes_J139_NZ_ADFS01000001_1_rna32_0028	[161..276]	0	0	0	0	0	0	0	0	0	0	0	0	0	0	0	0	0	0	0	0	0	0	0	0	0	0	0	0	0	0	0	0	0	0	0	0	0	0	0	0	0	0	0	0	0	0
xxxBacteroides_vulgatus	xxxBacteroides_vulgatus	Eubacterium_siraeum_DSM_15702_GCF_0003820851_ASM38208v1_NZ_KB907544_1__0016	[323..558]	0	0	0	0	0	0	0	0	0	0	0	0	0	0	0	0	0	0	0	0	0	0	0	0	0	0	0	0	0	0	0	0	0	0	0	0	0	0	0	0	0	0	0	0	0	0
xxxBacteroides_vulgatus	xxxBacteroides_vulgatus	Faecalibacterium_prausnitzii_NZ_DS483500_1_rna34_0106	[595..699]	0	0	0	0	0	0	0	0	0	0	0	0	0	0	0	0	0	0	0	0	0	0	0	0	0	0	0	0	0	0	0	0	0	0	0	0	0	0	0	0	0	0	0	0	0	0
xxxBacteroides_vulgatus	xxxBacteroides_vulgatus	Prevotella_copri_NZ_GG703855_1_rna43_0029	[753..854]	0	0	0	0	0	0	0	0	0	0	0	0	0	0	0	0	0	0	0	0	0	0	0	0	0	0	0	0	0	0	0	0	0	0	0	0	0	0	0	0	0	0	0	0	0	0
xxxBacteroides_vulgatus	xxxBacteroides_vulgatus	Prevotellamassilia_timonensis_NZ_LT629844_1_rna35_0020	[892..994]	0	0	0	0	0	0	0	0	0	0	0	0	0	0	0	0	0	0	0	0	0	0	0	0	0	0	0	0	0	0	0	0	0	0	0	0	0	0	0	0	0	0	0	0	0	0
xxxBacteroides_vulgatus_PC510	xxxBacteroides_vulgatus_	Bifidobacterium_angulatum_JCM_7096_GCF_0010251551_ASM102515v1_NZ_AP012322_1_rna0_0019	[23..114]	0	0	0	0	0	0	0	0	0	0	0	0	0	0	0	0	0	0	0	0	0	0	0	0	0	0	0	0	0	0	0	0	0	0	0	0	0	0	0	0	0	0	0	0	0	0
xxxBacteroides_vulgatus_PC510	xxxBacteroides_vulgatus_	Cutibacterium_acnes_J139_NZ_ADFS01000001_1_rna32_0028	[162..264]	0	0	0	0	0	0	0	0	0	0	0	0	0	0	0	0	0	0	0	0	0	0	0	0	0	0	0	0	0	0	0	0	0	0	0	0	0	0	0	0	0	0	0	0	0	0
xxxBacteroides_vulgatus_PC510	xxxBacteroides_vulgatus_	Eubacterium_siraeum_DSM_15702_GCF_0003820851_ASM38208v1_NZ_KB907544_1__0016	[302..403]	0	0	0	0	0	0	0	0	0	0	0	0	0	0	0	0	0	0	0	0	0	0	0	0	0	0	0	0	0	0	0	0	0	0	0	0	0	0	0	0	0	0	0	0	0	0
xxxBacteroides_vulgatus_PC510	xxxBacteroides_vulgatus_	Faecalibacterium_prausnitzii_NZ_DS483500_1_rna34_0106	[448..683]	0	0	0	0	0	0	0	0	0	0	0	0	0	0	0	0	0	0	0	0	0	0	0	0	0	0	0	0	0	0	0	0	0	0	0	0	0	0	0	0	0	0	0	0	0	0
xxxBacteroides_vulgatus_PC510	xxxBacteroides_vulgatus_	Prevotella_copri_NZ_GG703855_1_rna43_0029	[730..845]	0	0	0	0	0	0	0	0	0	0	0	0	0	0	0	0	0	0	0	0	0	0	0	0	0	0	0	0	0	0	0	0	0	0	0	0	0	0	0	0	0	0	0	0	0	0
xxxBacteroides_vulgatus_PC510	xxxBacteroides_vulgatus_	Prevotellamassilia_timonensis_NZ_LT629844_1_rna35_0020	[888..992]	0	0	0	0	0	0	0	0	0	0	0	0	0	0	0	0	0	0	0	0	0	0	0	0	0	0	0	0	0	0	0	0	0	0	0	0	0	0	0	0	0	0	0	0	0	0
xxxBifidobacterium_adolescentis_L2-32	xxxBifidobacterium_adole	Bifidobacterium_angulatum_JCM_7096_GCF_0010251551_ASM102515v1_NZ_AP012322_1_rna0_0019	[27..131]	0	0	0	0	0	0	0	0	0	0	0	0	0	0	0	0	0	0	0	0	0	0	0	0	0	0	0	0	0	0	0	0	0	0	0	0	0	0	0	0	0	0	0	0	0	0
xxxBifidobacterium_adolescentis_L2-32	xxxBifidobacterium_adole	Mageeibacillus_indolicus_NC_013895_2_rna7_0011	[174..278]	0	0	0	0	0	0	0	0	0	0	0	0	0	0	0	0	0	0	0	0	0	0	0	0	0	0	0	0	0	0	0	0	0	0	0	0	0	0	0	0	0	0	0	0	0	0
xxxBifidobacterium_adolescentis_L2-32	xxxBifidobacterium_adole	Prevotella_copri_NZ_GG703855_1_rna43_0029	[329..436]	0	0	0	0	0	0	0	0	0	0	0	0	0	0	0	0	0	0	0	0	0	0	0	0	0	0	0	0	0	0	0	0	0	0	0	0	0	0	0	0	0	0	0	0	0	0
xxxBifidobacterium_adolescentis_L2-32	xxxBifidobacterium_adole	Shuttleworthia_satelles_DSM_14600_NZ_GG665866_1_rna19_0005	[477..577]	0	0	0	0	0	0	0	0	0	0	0	0	0	0	0	0	0	0	0	0	0	0	0	0	0	0	0	0	0	0	0	0	0	0	0	0	0	0	0	0	0	0	0	0	0	0
xxxBifidobacterium_angulatum_JCM_7096	xxxBifidobacterium_angul	Bifidobacterium_angulatum_JCM_7096_GCF_0010251551_ASM102515v1_NZ_AP012322_1_rna0_0019	[25..129]	0	0	0	0	0	0	0	0	0	0	0	0	0	0	0	0	0	0	0	0	0	0	0	0	0	0	0	0	0	0	0	0	0	0	0	0	0	0	0	0	0	0	0	0	0	0
xxxBifidobacterium_angulatum_JCM_7096	xxxBifidobacterium_angul	Cutibacterium_acnes_J139_NZ_ADFS01000001_1_rna32_0028	[171..275]	0	0	0	0	0	0	0	0	0	0	0	0	0	0	0	0	0	0	0	0	0	0	0	0	0	0	0	0	0	0	0	0	0	0	0	0	0	0	0	0	0	0	0	0	0	0
xxxBifidobacterium_angulatum_JCM_7096	xxxBifidobacterium_angul	Mageeibacillus_indolicus_NC_013895_2_rna7_0011	[316..423]	10	2	0	0	2	0	0	4	0	0	2	0	0	0	0	0	0	0	0	0	2	0	0	0	2	0	0	0	0	0	0	0	0	0	0	0	0	0	0	0	0	0	0	0	0	0
xxxBifidobacterium_angulatum_JCM_7096	xxxBifidobacterium_angul	Prevotella_copri_NZ_GG703855_1_rna43_0029	[471..575]	0	0	0	0	0	0	0	0	0	0	0	0	0	0	0	0	0	0	0	0	0	0	0	0	0	0	0	0	0	0	0	0	0	0	0	0	0	0	0	0	0	0	0	0	0	0
xxxBifidobacterium_angulatum_JCM_7096	xxxBifidobacterium_angul	Shuttleworthia_satelles_DSM_14600_NZ_GG665866_1_rna19_0005	[624..728]	90	0	0	0	0	0	0	0	0	0	0	0	0	0	0	0	0	0	0	0	0	0	0	0	0	0	0	0	0	0	0	0	0	0	0	0	0	0	0	0	0	0	0	0	0	0
xxxBifidobacterium_animalis_subsp_lactis_Bl-04	xxxBifidobacterium_anima	Cutibacterium_acnes_J139_NZ_ADFS01000001_1_rna32_0028	[22..126]	0	0	0	0	0	0	0	0	0	0	0	0	0	0	0	0	0	0	0	0	0	0	0	0	0	0	0	0	0	0	0	0	0	0	0	0	0	0	0	0	0	0	0	0	0	0
xxxBifidobacterium_animalis_subsp_lactis_V9	xxxBifidobacterium_anima	Bifidobacterium_angulatum_JCM_7096_GCF_0010251551_ASM102515v1_NZ_AP012322_1_rna0_0019	[27..131]	0	0	0	0	0	0	0	0	0	0	0	0	0	0	0	0	0	0	0	0	0	0	0	0	0	0	0	0	0	0	0	0	0	0	0	0	0	0	0	0	0	0	0	0	0	0
xxxBifidobacterium_animalis_subsp_lactis_V9	xxxBifidobacterium_anima	Cutibacterium_acnes_J139_NZ_ADFS01000001_1_rna32_0028	[174..278]	0	0	0	0	0	0	0	0	0	0	0	0	0	0	0	0	0	0	0	0	0	0	0	0	0	0	0	0	0	0	0	0	0	0	0	0	0	0	0	0	0	0	0	0	0	0
xxxBifidobacterium_animalis_subsp_lactis_V9	xxxBifidobacterium_anima	Mageeibacillus_indolicus_NC_013895_2_rna7_0011	[329..436]	0	0	0	0	0	0	0	0	0	0	0	0	0	0	0	0	0	0	0	0	0	0	0	0	0	0	0	0	0	0	0	0	0	0	0	0	0	0	0	0	0	0	0	0	0	0
xxxBifidobacterium_animalis_subsp_lactis_V9	xxxBifidobacterium_anima	Prevotella_copri_NZ_GG703855_1_rna43_0029	[473..577]	0	0	0	0	0	0	0	0	0	0	0	0	0	0	0	0	0	0	0	0	0	0	0	0	0	0	0	0	0	0	0	0	0	0	0	0	0	0	0	0	0	0	0	0	0	0
xxxBifidobacterium_animalis_subsp_lactis_V9	xxxBifidobacterium_anima	Shuttleworthia_satelles_DSM_14600_NZ_GG665866_1_rna19_0005	[625..726]	0	0	0	0	0	0	0	0	0	0	0	0	0	0	0	0	0	0	0	0	0	0	0	0	0	0	0	0	0	0	0	0	0	0	0	0	0	0	0	0	0	0	0	0	0	0
xxxBifidobacterium_bifidum_NCIMB_41171	xxxBifidobacterium_bifid	Bifidobacterium_angulatum_JCM_7096_GCF_0010251551_ASM102515v1_NZ_AP012322_1_rna0_0019	[27..131]	12	0	0	0	0	0	0	8	0	0	2	18	0	0	0	0	0	0	0	0	0	0	0	0	0	46	0	0	0	0	0	0	0	0	0	0	0	0	0	0	0	0	0	0	0	0
xxxBifidobacterium_bifidum_NCIMB_41171	xxxBifidobacterium_bifid	Cutibacterium_acnes_J139_NZ_ADFS01000001_1_rna32_0028	[179..286]	0	0	0	0	0	0	0	0	0	0	0	0	0	0	0	0	0	0	0	0	0	0	0	0	0	0	0	0	0	0	0	0	0	0	0	0	0	0	0	0	0	0	0	0	0	0
xxxBifidobacterium_bifidum_NCIMB_41171	xxxBifidobacterium_bifid	Mageeibacillus_indolicus_NC_013895_2_rna7_0011	[327..430]	0	0	0	0	0	0	0	0	0	0	0	2	0	0	0	0	0	0	0	0	0	0	0	0	0	2	0	0	0	0	0	0	0	0	0	0	0	0	0	0	0	0	0	0	0	0
xxxBifidobacterium_bifidum_NCIMB_41171	xxxBifidobacterium_bifid	Prevotella_copri_NZ_GG703855_1_rna43_0029	[472..576]	2	0	0	0	0	0	0	2	0	0	0	8	0	0	0	0	0	0	0	0	0	0	0	0	0	38	0	0	0	0	0	0	0	0	0	0	0	0	0	0	0	0	0	0	0	0
xxxBifidobacterium_breve	xxxBifidobacterium_breve	Bifidobacterium_angulatum_JCM_7096_GCF_0010251551_ASM102515v1_NZ_AP012322_1_rna0_0019	[25..129]	0	0	0	0	0	0	0	0	0	0	2	906	0	0	0	0	0	0	0	0	2	0	0	0	0	0	0	0	0	0	0	0	56	0	0	0	0	0	0	0	0	0	0	0	0	0
xxxBifidobacterium_breve	xxxBifidobacterium_breve	Cutibacterium_acnes_J139_NZ_ADFS01000001_1_rna32_0028	[166..273]	116	0	0	0	0	0	0	0	0	0	0	374	0	0	0	0	0	0	0	0	0	0	0	0	0	0	0	0	0	0	0	0	4	0	0	0	0	0	0	0	0	0	0	0	0	0
xxxBifidobacterium_breve	xxxBifidobacterium_breve	Mageeibacillus_indolicus_NC_013895_2_rna7_0011	[321..425]	2269	0	0	0	0	0	0	0	0	0	0	8	0	0	0	0	0	0	0	0	0	0	0	0	0	0	0	0	0	0	0	0	0	0	0	0	0	0	0	0	0	0	0	0	0	0
xxxBifidobacterium_breve	xxxBifidobacterium_breve	Prevotella_copri_NZ_GG703855_1_rna43_0029	[474..578]	0	0	0	0	0	0	0	0	0	0	0	180	0	0	0	0	0	0	0	0	0	0	0	0	0	0	0	0	0	0	0	0	18	0	0	0	0	0	0	0	0	0	0	0	0	0
xxxBifidobacterium_breve	xxxBifidobacterium_breve	Shuttleworthia_satelles_DSM_14600_NZ_GG665866_1_rna19_0005	[625..728]	0	0	0	0	0	0	0	0	0	0	0	2	0	0	0	0	0	0	0	0	0	0	0	0	0	0	0	0	0	0	0	0	0	0	0	0	0	0	0	0	0	0	0	0	0	0
xxxBifidobacterium_catenulatum	xxxBifidobacterium_caten	Bifidobacterium_angulatum_JCM_7096_GCF_0010251551_ASM102515v1_NZ_AP012322_1_rna0_0019	[27..131]	0	0	0	0	0	0	0	0	0	0	0	0	0	0	0	0	0	0	0	0	0	0	0	0	0	0	0	0	0	0	0	0	0	0	0	0	0	0	0	0	0	0	0	0	0	0
xxxBifidobacterium_catenulatum	xxxBifidobacterium_caten	Cutibacterium_acnes_J139_NZ_ADFS01000001_1_rna32_0028	[174..278]	2	0	0	0	0	0	0	0	0	0	0	0	0	0	0	0	0	0	0	0	0	0	0	0	0	0	0	0	0	0	0	0	0	0	0	0	0	0	0	0	0	0	0	0	0	0
xxxBifidobacterium_catenulatum	xxxBifidobacterium_caten	Mageeibacillus_indolicus_NC_013895_2_rna7_0011	[329..436]	2358	0	0	0	0	0	0	0	0	0	2	908	0	0	0	0	0	0	0	0	2	0	0	0	0	0	0	0	0	0	0	0	54	0	0	0	0	0	0	0	0	0	0	0	0	0
xxxBifidobacterium_catenulatum	xxxBifidobacterium_caten	Prevotella_copri_NZ_GG703855_1_rna43_0029	[477..580]	0	0	0	0	0	0	0	0	0	0	0	0	0	0	0	0	0	0	0	0	0	0	0	0	0	0	0	0	0	0	0	0	0	0	0	0	0	0	0	0	0	0	0	0	0	0
xxxBifidobacterium_catenulatum	xxxBifidobacterium_caten	Shuttleworthia_satelles_DSM_14600_NZ_GG665866_1_rna19_0005	[622..726]	106	0	0	0	0	0	0	0	0	0	0	0	0	0	0	0	0	0	0	0	0	0	0	0	0	0	0	0	0	0	0	0	0	0	0	0	0	0	0	0	0	0	0	0	0	0
xxxBifidobacterium_dentium_ATCC_27678	xxxBifidobacterium_denti	Bifidobacterium_angulatum_JCM_7096_GCF_0010251551_ASM102515v1_NZ_AP012322_1_rna0_0019	[25..129]	0	0	0	0	0	0	0	0	0	0	0	0	0	0	0	0	0	0	0	0	0	0	0	0	0	0	0	0	0	0	0	0	0	0	0	0	0	0	0	0	0	0	0	0	0	0
xxxBifidobacterium_dentium_ATCC_27678	xxxBifidobacterium_denti	Cutibacterium_acnes_J139_NZ_ADFS01000001_1_rna32_0028	[171..275]	1598	0	0	0	0	0	0	0	0	0	0	0	0	0	0	0	0	0	0	0	0	0	0	0	0	0	0	0	0	0	0	0	0	0	0	0	0	0	0	0	0	0	0	0	0	0
xxxBifidobacterium_dentium_ATCC_27678	xxxBifidobacterium_denti	Mageeibacillus_indolicus_NC_013895_2_rna7_0011	[316..423]	2262	0	0	0	0	0	0	0	0	0	2	912	0	0	0	0	0	0	0	0	0	0	0	0	0	0	0	0	0	0	0	0	56	0	0	0	0	0	0	0	0	0	0	0	0	0
xxxBifidobacterium_dentium_ATCC_27678	xxxBifidobacterium_denti	Prevotella_copri_NZ_GG703855_1_rna43_0029	[471..575]	0	0	0	0	0	0	0	0	0	0	0	0	0	0	0	0	0	0	0	0	0	0	0	0	0	0	0	0	0	0	0	0	0	0	0	0	0	0	0	0	0	0	0	0	0	0
xxxBifidobacterium_dentium_ATCC_27678	xxxBifidobacterium_denti	Shuttleworthia_satelles_DSM_14600_NZ_GG665866_1_rna19_0005	[624..728]	935	0	0	0	0	0	0	0	0	0	0	0	0	0	0	0	0	0	0	0	0	0	0	0	0	0	0	0	0	0	0	0	0	0	0	0	0	0	0	0	0	0	0	0	0	0
xxxBifidobacterium_dentium_ATCC_27679	xxxBifidobacterium_denti	Bifidobacterium_angulatum_JCM_7096_GCF_0010251551_ASM102515v1_NZ_AP012322_1_rna0_0019	[25..129]	0	0	0	0	0	0	0	0	0	0	0	0	0	0	0	0	0	0	0	0	0	0	0	0	0	0	0	0	0	0	0	0	0	0	0	0	0	0	0	0	0	0	0	0	0	0
xxxBifidobacterium_dentium_ATCC_27679	xxxBifidobacterium_denti	Cutibacterium_acnes_J139_NZ_ADFS01000001_1_rna32_0028	[171..274]	2	0	0	0	0	0	0	0	0	0	0	0	0	0	0	0	0	0	0	0	0	0	0	0	0	0	0	0	0	0	0	0	0	0	0	0	0	0	0	0	0	0	0	0	0	0
xxxBifidobacterium_dentium_ATCC_27679	xxxBifidobacterium_denti	Mageeibacillus_indolicus_NC_013895_2_rna7_0011	[315..422]	2266	0	0	0	0	0	0	0	0	0	0	902	0	0	0	0	0	0	0	0	0	0	0	0	0	0	0	0	0	0	0	0	52	0	0	0	0	0	0	0	0	0	0	0	0	0
xxxBifidobacterium_dentium_ATCC_27679	xxxBifidobacterium_denti	Prevotella_copri_NZ_GG703855_1_rna43_0029	[470..574]	0	0	0	0	0	0	0	0	0	0	0	0	0	0	0	0	0	0	0	0	0	0	0	0	0	0	0	0	0	0	0	0	0	0	0	0	0	0	0	0	0	0	0	0	0	0
xxxBifidobacterium_dentium_ATCC_27679	xxxBifidobacterium_denti	Shuttleworthia_satelles_DSM_14600_NZ_GG665866_1_rna19_0005	[623..727]	928	0	0	0	0	0	0	0	0	0	0	0	0	0	0	0	0	0	0	0	0	0	0	0	0	0	0	0	0	0	0	0	0	0	0	0	0	0	0	0	0	0	0	0	0	0
xxxBifidobacterium_dentium_Bd1	xxxBifidobacterium_denti	Bifidobacterium_angulatum_JCM_7096_GCF_0010251551_ASM102515v1_NZ_AP012322_1_rna0_0019	[27..131]	0	0	0	0	0	0	0	0	0	0	0	0	0	0	0	0	0	0	0	0	0	0	0	0	0	0	0	0	0	0	0	0	0	0	0	0	0	0	0	0	0	0	0	0	0	0
xxxBifidobacterium_dentium_Bd1	xxxBifidobacterium_denti	Cutibacterium_acnes_J139_NZ_ADFS01000001_1_rna32_0028	[174..278]	1592	0	0	0	0	0	0	0	0	0	0	0	0	0	0	0	0	0	0	0	0	0	0	0	0	0	0	0	0	0	0	0	0	0	0	0	0	0	0	0	0	0	0	0	0	0
xxxBifidobacterium_dentium_Bd1	xxxBifidobacterium_denti	Mageeibacillus_indolicus_NC_013895_2_rna7_0011	[329..436]	2368	0	0	0	0	0	0	0	0	0	2	912	0	0	0	0	0	0	0	0	2	0	0	0	0	0	0	0	0	0	0	0	58	0	0	0	0	0	0	0	0	0	0	0	0	0
xxxBifidobacterium_dentium_Bd1	xxxBifidobacterium_denti	Prevotella_copri_NZ_GG703855_1_rna43_0029	[477..581]	0	0	0	0	0	0	0	0	0	0	0	0	0	0	0	0	0	0	0	0	0	0	0	0	0	0	0	0	0	0	0	0	0	0	0	0	0	0	0	0	0	0	0	0	0	0
xxxBifidobacterium_dentium_Bd1	xxxBifidobacterium_denti	Shuttleworthia_satelles_DSM_14600_NZ_GG665866_1_rna19_0005	[623..727]	1156	0	0	0	0	0	0	0	0	0	0	0	0	0	0	0	0	0	0	0	0	0	0	0	0	0	0	0	0	0	0	0	0	0	0	0	0	0	0	0	0	0	0	0	0	0
xxxBifidobacterium_gallicum_DSM20093_GCF_000741205.1_Bifgalcum	xxxBifidobacterium_galli	Bifidobacterium_angulatum_JCM_7096_GCF_0010251551_ASM102515v1_NZ_AP012322_1_rna0_0019	[27..131]	0	0	0	0	0	0	0	0	0	0	0	0	0	0	0	0	0	0	0	0	0	0	0	0	0	0	0	0	0	0	0	0	0	0	0	0	0	0	0	0	0	0	0	0	0	0
xxxBifidobacterium_gallicum_DSM20093_GCF_000741205.1_Bifgalcum	xxxBifidobacterium_galli	Cutibacterium_acnes_J139_NZ_ADFS01000001_1_rna32_0028	[176..281]	6	0	0	0	0	0	0	0	0	0	0	0	0	0	0	0	0	0	0	0	0	0	0	0	0	0	0	0	0	0	0	0	0	0	0	0	0	0	0	0	0	0	0	0	0	0
xxxBifidobacterium_gallicum_DSM20093_GCF_000741205.1_Bifgalcum	xxxBifidobacterium_galli	Mageeibacillus_indolicus_NC_013895_2_rna7_0011	[330..437]	2	0	0	0	0	0	0	0	0	0	0	0	0	0	0	0	0	0	0	0	0	0	0	0	0	0	0	0	0	0	0	0	0	0	0	0	0	0	0	0	0	0	0	0	0	0
xxxBifidobacterium_gallicum_DSM20093_GCF_000741205.1_Bifgalcum	xxxBifidobacterium_galli	Prevotella_copri_NZ_GG703855_1_rna43_0029	[474..578]	0	0	0	0	0	0	0	0	0	0	0	0	0	0	0	0	0	0	0	0	0	0	0	0	0	0	0	0	0	0	0	0	0	0	0	0	0	0	0	0	0	0	0	0	0	0
xxxBifidobacterium_kashiwanohense	xxxBifidobacterium_kashi	Cutibacterium_acnes_J139_NZ_ADFS01000001_1_rna32_0028	[25..129]	0	0	0	0	0	0	0	0	0	0	0	908	0	0	0	0	0	0	0	0	2	0	0	0	0	0	0	0	0	0	0	0	46	0	0	0	0	0	0	0	0	0	0	0	0	0
xxxBifidobacterium_kashiwanohense	xxxBifidobacterium_kashi	Mageeibacillus_indolicus_NC_013895_2_rna7_0011	[166..273]	2254	0	0	0	0	0	0	0	0	0	0	0	0	0	0	0	0	0	0	0	0	0	0	0	0	0	0	0	0	0	0	0	0	0	0	0	0	0	0	0	0	0	0	0	0	0
xxxBifidobacterium_kashiwanohense	xxxBifidobacterium_kashi	Prevotella_copri_NZ_GG703855_1_rna43_0029	[321..425]	0	0	0	0	0	0	0	0	0	0	0	0	0	0	0	0	0	0	0	0	0	0	0	0	0	0	0	0	0	0	0	0	0	0	0	0	0	0	0	0	0	0	0	0	0	0
xxxBifidobacterium_kashiwanohense	xxxBifidobacterium_kashi	Shuttleworthia_satelles_DSM_14600_NZ_GG665866_1_rna19_0005	[474..578]	0	0	0	0	0	0	0	0	0	0	0	0	0	0	0	0	0	0	0	0	0	0	0	0	0	0	0	0	0	0	0	0	0	0	0	0	0	0	0	0	0	0	0	0	0	0
xxxBifidobacterium_longum	xxxBifidobacterium_longu	Bifidobacterium_angulatum_JCM_7096_GCF_0010251551_ASM102515v1_NZ_AP012322_1_rna0_0019	[27..131]	12	0	0	0	0	0	0	0	0	0	0	0	0	0	0	0	0	0	0	0	0	0	0	0	0	0	0	0	0	0	0	0	0	0	0	0	0	0	0	0	0	0	0	0	0	0
xxxBifidobacterium_longum	xxxBifidobacterium_longu	Cutibacterium_acnes_J139_NZ_ADFS01000001_1_rna32_0028	[174..278]	2	0	0	0	0	0	0	0	0	0	0	0	0	0	0	0	0	0	0	0	0	0	0	0	0	0	0	0	0	0	0	0	0	0	0	0	0	0	0	0	0	0	0	0	0	0
xxxBifidobacterium_longum	xxxBifidobacterium_longu	Mageeibacillus_indolicus_NC_013895_2_rna7_0011	[329..436]	2376	0	0	0	0	0	0	0	0	0	0	928	0	0	0	0	0	0	0	0	0	0	0	0	0	0	0	0	0	0	0	0	54	0	0	0	0	0	0	0	0	0	0	0	0	0
xxxBifidobacterium_longum	xxxBifidobacterium_longu	Prevotella_copri_NZ_GG703855_1_rna43_0029	[477..580]	0	0	0	0	0	0	0	0	0	0	0	2	0	0	0	0	0	0	0	0	0	0	0	0	0	2	0	0	0	0	0	0	0	0	0	0	0	0	0	0	0	0	0	0	0	0
xxxBifidobacterium_longum	xxxBifidobacterium_longu	Shuttleworthia_satelles_DSM_14600_NZ_GG665866_1_rna19_0005	[622..726]	0	0	0	0	0	0	0	0	0	0	0	0	0	0	0	0	0	0	0	0	0	0	0	0	0	0	0	0	0	0	0	0	0	0	0	0	0	0	0	0	0	0	0	0	0	0
xxxBifidobacterium_longum_subsp_infantis_ATCC_15697	xxxBifidobacterium_longu	Bifidobacterium_angulatum_JCM_7096_GCF_0010251551_ASM102515v1_NZ_AP012322_1_rna0_0019	[27..131]	12	0	0	0	0	0	0	0	0	0	0	0	0	0	0	0	0	0	0	0	0	0	0	0	0	0	0	0	0	0	0	0	0	0	0	0	0	0	0	0	0	0	0	0	0	0
xxxBifidobacterium_longum_subsp_infantis_ATCC_15697	xxxBifidobacterium_longu	Cutibacterium_acnes_J139_NZ_ADFS01000001_1_rna32_0028	[174..278]	128	0	0	0	0	0	0	0	0	0	0	10	0	0	0	0	0	0	0	0	0	0	0	0	0	0	0	0	0	0	0	0	0	0	0	0	0	0	0	0	0	0	0	0	0	0
xxxBifidobacterium_longum_subsp_infantis_ATCC_15697	xxxBifidobacterium_longu	Mageeibacillus_indolicus_NC_013895_2_rna7_0011	[318..425]	2268	0	0	0	0	0	0	0	0	0	2	906	0	0	0	0	0	0	0	0	2	0	0	0	0	0	0	0	0	0	0	0	56	0	0	0	0	0	0	0	0	0	0	0	0	0
xxxBifidobacterium_longum_subsp_infantis_ATCC_15697	xxxBifidobacterium_longu	Prevotella_copri_NZ_GG703855_1_rna43_0029	[477..580]	0	0	0	0	0	0	0	0	0	0	0	2	0	0	0	0	0	0	0	0	0	0	0	0	0	0	0	0	0	0	0	0	0	0	0	0	0	0	0	0	0	0	0	0	0	0
xxxBifidobacterium_longum_subsp_infantis_ATCC_15697	xxxBifidobacterium_longu	Shuttleworthia_satelles_DSM_14600_NZ_GG665866_1_rna19_0005	[622..726]	0	0	0	0	0	0	0	0	0	0	0	364	0	0	0	0	0	0	0	0	0	0	0	0	0	0	0	0	0	0	0	0	6	0	0	0	0	0	0	0	0	0	0	0	0	0
xxxBifidobacterium_longum_subsp_infantis_CCUG_52486	xxxBifidobacterium_longu	Bifidobacterium_angulatum_JCM_7096_GCF_0010251551_ASM102515v1_NZ_AP012322_1_rna0_0019	[25..129]	14	0	0	0	0	0	0	0	0	0	0	2	0	0	0	0	0	0	0	0	0	0	0	0	0	2	0	0	0	0	0	0	0	0	0	0	0	0	0	0	0	0	0	0	0	0
xxxBifidobacterium_longum_subsp_infantis_CCUG_52486	xxxBifidobacterium_longu	Cutibacterium_acnes_J139_NZ_ADFS01000001_1_rna32_0028	[171..274]	2	0	0	0	0	0	0	0	0	0	0	0	0	0	0	0	0	0	0	0	0	0	0	0	0	0	0	0	0	0	0	0	0	0	0	0	0	0	0	0	0	0	0	0	0	0
xxxBifidobacterium_longum_subsp_infantis_CCUG_52486	xxxBifidobacterium_longu	Mageeibacillus_indolicus_NC_013895_2_rna7_0011	[315..422]	2264	0	0	0	0	0	0	0	0	0	2	916	0	0	0	0	0	0	0	0	2	0	0	0	0	0	0	0	0	0	0	0	60	0	0	0	0	0	0	0	0	0	0	0	0	0
xxxBifidobacterium_longum_subsp_infantis_CCUG_52486	xxxBifidobacterium_longu	Prevotella_copri_NZ_GG703855_1_rna43_0029	[470..574]	0	0	0	0	0	0	0	0	0	0	0	0	0	0	0	0	0	0	0	0	0	0	0	0	0	0	0	0	0	0	0	0	0	0	0	0	0	0	0	0	0	0	0	0	0	0
xxxBifidobacterium_longum_subsp_infantis_CCUG_52486	xxxBifidobacterium_longu	Shuttleworthia_satelles_DSM_14600_NZ_GG665866_1_rna19_0005	[623..727]	0	0	0	0	0	0	0	0	0	0	0	0	0	0	0	0	0	0	0	0	0	0	0	0	0	0	0	0	0	0	0	0	0	0	0	0	0	0	0	0	0	0	0	0	0	0
xxxBifidobacterium_longum_subsp_longum_JDM301	xxxBifidobacterium_longu	Bifidobacterium_angulatum_JCM_7096_GCF_0010251551_ASM102515v1_NZ_AP012322_1_rna0_0019	[27..131]	12	0	0	0	0	0	0	0	0	0	0	0	0	0	0	0	0	0	0	0	0	0	0	0	0	0	0	0	0	0	0	0	0	0	0	0	0	0	0	0	0	0	0	0	0	0
xxxBifidobacterium_longum_subsp_longum_JDM301	xxxBifidobacterium_longu	Cutibacterium_acnes_J139_NZ_ADFS01000001_1_rna32_0028	[174..278]	122	0	0	0	0	0	0	0	0	0	0	10	0	0	0	0	0	0	0	0	0	0	0	0	0	0	0	0	0	0	0	0	0	0	0	0	0	0	0	0	0	0	0	0	0	0
xxxBifidobacterium_longum_subsp_longum_JDM301	xxxBifidobacterium_longu	Mageeibacillus_indolicus_NC_013895_2_rna7_0011	[329..436]	2370	0	0	0	0	0	0	0	0	0	2	932	0	0	0	0	0	0	0	0	2	0	0	0	0	0	0	0	0	0	0	0	58	0	0	0	0	0	0	0	0	0	0	0	0	0
xxxBifidobacterium_longum_subsp_longum_JDM301	xxxBifidobacterium_longu	Prevotella_copri_NZ_GG703855_1_rna43_0029	[477..580]	0	0	0	0	0	0	0	0	0	0	0	2	0	0	0	0	0	0	0	0	0	0	0	0	0	2	0	0	0	0	0	0	0	0	0	0	0	0	0	0	0	0	0	0	0	0
xxxBifidobacterium_longum_subsp_longum_JDM301	xxxBifidobacterium_longu	Shuttleworthia_satelles_DSM_14600_NZ_GG665866_1_rna19_0005	[622..726]	0	0	0	0	0	0	0	0	0	0	0	360	0	0	0	0	0	0	0	0	0	0	0	0	0	0	0	0	0	0	0	0	6	0	0	0	0	0	0	0	0	0	0	0	0	0
xxxBifidobacterium_pseudocatenulatum	xxxBifidobacterium_pseud	Bifidobacterium_angulatum_JCM_7096_GCF_0010251551_ASM102515v1_NZ_AP012322_1_rna0_0019	[25..129]	0	0	0	0	0	0	0	0	0	0	0	0	0	0	0	0	0	0	0	0	0	0	0	0	0	0	0	0	0	0	0	0	0	0	0	0	0	0	0	0	0	0	0	0	0	0
xxxBifidobacterium_pseudocatenulatum	xxxBifidobacterium_pseud	Cutibacterium_acnes_J139_NZ_ADFS01000001_1_rna32_0028	[166..273]	0	0	0	0	0	0	0	0	0	0	0	0	0	0	0	0	0	0	0	0	0	0	0	0	0	0	0	0	0	0	0	0	0	0	0	0	0	0	0	0	0	0	0	0	0	0
xxxBifidobacterium_pseudocatenulatum	xxxBifidobacterium_pseud	Mageeibacillus_indolicus_NC_013895_2_rna7_0011	[326..430]	0	0	0	0	0	0	0	0	0	0	0	0	0	0	0	0	0	0	0	0	0	0	0	0	0	0	0	0	0	0	0	0	0	0	0	0	0	0	0	0	0	0	0	0	0	0
xxxBifidobacterium_pseudocatenulatum	xxxBifidobacterium_pseud	Prevotella_copri_NZ_GG703855_1_rna43_0029	[473..577]	0	0	0	0	0	0	0	0	0	0	0	0	0	0	0	0	0	0	0	0	0	0	0	0	0	0	0	0	0	0	0	0	0	0	0	0	0	0	0	0	0	0	0	0	0	0
xxxBifidobacterium_pseudocatenulatum	xxxBifidobacterium_pseud	Shuttleworthia_satelles_DSM_14600_NZ_GG665866_1_rna19_0005	[776..878]	0	0	0	0	0	0	0	0	0	0	0	0	0	0	0	0	0	0	0	0	0	0	0	0	0	0	0	0	0	0	0	0	0	0	0	0	0	0	0	0	0	0	0	0	0	0
xxxBlautia_hansenii_DSM_20583	xxxBlautia_hansenii_DSM_	Bifidobacterium_angulatum_JCM_7096_GCF_0010251551_ASM102515v1_NZ_AP012322_1_rna0_0019	[24..128]	0	0	0	2	0	0	0	0	0	0	0	0	0	0	0	0	0	0	0	0	0	0	0	0	2	0	0	0	0	0	0	0	0	0	0	0	0	0	0	0	0	0	0	0	0	0
xxxBlautia_hansenii_DSM_20583	xxxBlautia_hansenii_DSM_	Cutibacterium_acnes_J139_NZ_ADFS01000001_1_rna32_0028	[180..284]	0	0	0	52	0	0	0	0	0	0	0	0	0	0	0	0	0	0	0	0	0	0	0	0	10	0	0	0	0	0	0	6	0	0	0	0	0	0	0	0	0	0	0	0	0	0
xxxBlautia_hansenii_DSM_20583	xxxBlautia_hansenii_DSM_	Eubacterium_siraeum_DSM_15702_GCF_0003820851_ASM38208v1_NZ_KB907544_1__0020	[322..427]	0	0	0	0	0	0	0	0	0	0	0	0	0	0	0	0	0	0	0	0	0	0	0	0	0	0	0	0	0	0	0	0	0	0	0	0	0	0	0	0	0	0	0	0	0	0
xxxBlautia_hansenii_DSM_20583	xxxBlautia_hansenii_DSM_	Faecalibacterium_prausnitzii_NZ_DS483500_1_rna34_0106	[474..579]	0	0	0	5	0	0	0	0	0	0	0	0	0	0	0	0	0	0	0	0	0	0	0	0	0	3	0	0	0	0	0	0	0	0	0	0	0	0	0	0	0	0	0	0	0	0
xxxBlautia_hansenii_DSM_20583	xxxBlautia_hansenii_DSM_	Shuttleworthia_satelles_DSM_14600_NZ_GG665866_1_rna19_0005	[624..724]	0	0	0	0	0	0	0	0	0	0	0	0	0	0	0	0	0	0	0	0	0	0	0	0	0	0	0	0	0	0	0	0	0	0	0	0	0	0	0	0	0	0	0	0	0	0
xxxBlautia_obeum_ATCC_29174	xxxBlautia_obeum_ATCC_29	Bifidobacterium_angulatum_JCM_7096_GCF_0010251551_ASM102515v1_NZ_AP012322_1_rna0_0019	[23..123]	0	0	0	2	0	0	0	0	0	0	0	0	0	0	0	0	0	0	0	0	0	0	0	0	2	0	0	0	0	0	0	0	0	0	0	0	0	0	0	0	0	0	0	0	0	0
xxxBlautia_obeum_ATCC_29174	xxxBlautia_obeum_ATCC_29	Cutibacterium_acnes_J139_NZ_ADFS01000001_1_rna32_0028	[171..276]	0	0	0	0	0	0	0	0	0	0	0	0	0	0	0	0	0	0	0	0	0	0	0	0	0	0	0	0	0	0	0	0	0	0	0	0	0	0	0	0	0	0	0	0	0	0
xxxBlautia_obeum_ATCC_29174	xxxBlautia_obeum_ATCC_29	Faecalibacterium_prausnitzii_NZ_DS483500_1_rna34_0106	[322..425]	0	0	0	0	0	0	0	0	0	0	0	0	0	0	0	0	0	0	0	0	0	0	0	0	0	0	0	0	0	0	0	0	0	0	0	0	0	0	0	0	0	0	0	0	0	0
xxxBlautia_obeum_ATCC_29174	xxxBlautia_obeum_ATCC_29	Prevotella_copri_NZ_GG703855_1_rna43_0029	[468..574]	0	0	0	0	0	0	0	0	0	0	0	0	0	0	0	0	0	0	0	0	0	0	0	0	0	0	0	0	0	0	0	0	0	0	0	0	0	0	0	0	0	0	0	0	0	0
xxxBlautia_obeum_ATCC_29174	xxxBlautia_obeum_ATCC_29	Shuttleworthia_satelles_DSM_14600_NZ_GG665866_1_rna19_0005	[626..730]	0	0	0	0	0	0	0	0	0	0	0	0	0	0	0	0	0	0	0	0	0	0	0	0	0	0	0	0	0	0	0	0	0	0	0	0	0	0	0	0	0	0	0	0	0	0
xxxBulleidia_extructa_W1219	xxxBulleidia_extructa_W1	Cutibacterium_acnes_J139_NZ_ADFS01000001_1_rna32_0028	[27..129]	0	0	0	4	0	0	0	0	0	0	0	0	0	0	0	0	0	0	0	0	0	0	0	0	0	0	0	0	0	0	0	0	0	0	0	0	0	0	0	0	0	0	0	0	0	0
xxxBulleidia_extructa_W1219	xxxBulleidia_extructa_W1	Eubacterium_siraeum_DSM_15702_GCF_0003820851_ASM38208v1_NZ_KB907544_1__0020	[172..276]	0	0	0	0	0	0	0	0	0	0	0	0	0	0	0	0	0	0	0	0	0	0	0	0	0	0	0	0	0	0	0	0	0	0	0	0	0	0	0	0	0	0	0	0	0	0
xxxBulleidia_extructa_W1219	xxxBulleidia_extructa_W1	Prevotella_copri_NZ_GG703855_1_rna43_0029	[323..428]	0	0	0	4	0	0	0	0	0	0	0	0	0	0	0	0	0	0	0	0	0	0	0	0	0	0	0	0	0	0	0	0	0	0	0	0	0	0	0	0	0	0	0	0	0	0
xxxBulleidia_extructa_W1219	xxxBulleidia_extructa_W1	Shuttleworthia_satelles_DSM_14600_NZ_GG665866_1_rna19_0005	[469..570]	0	0	0	6	0	0	0	0	0	0	0	0	0	0	0	0	0	0	0	0	0	0	0	0	0	0	0	0	0	0	0	0	0	0	0	0	0	0	0	0	0	0	0	0	0	0
xxxBurkholderia_cenocepacia_J2315	xxxBurkholderia_cenocepa	Bifidobacterium_angulatum_JCM_7096_GCF_0010251551_ASM102515v1_NZ_AP012322_1_rna0_0019	[19..122]	0	0	0	0	0	0	0	0	0	0	0	0	0	0	0	0	0	0	0	0	0	0	0	0	0	0	0	0	0	0	0	0	0	0	0	0	0	0	0	0	0	0	0	0	0	0
xxxBurkholderia_cenocepacia_J2315	xxxBurkholderia_cenocepa	Cutibacterium_acnes_J139_NZ_ADFS01000001_1_rna32_0028	[171..278]	0	0	2	0	0	0	0	0	0	0	0	0	0	0	0	0	0	0	0	0	0	0	0	0	0	0	0	0	0	0	0	0	0	0	0	0	0	0	0	0	0	0	0	0	0	0
xxxBurkholderia_cenocepacia_J2315	xxxBurkholderia_cenocepa	Faecalibacterium_prausnitzii_NZ_DS483500_1_rna34_0106	[326..426]	0	0	0	0	0	0	0	0	0	0	0	0	0	0	0	0	0	0	0	0	0	0	0	0	0	0	0	0	0	0	0	0	0	0	0	0	0	0	0	0	0	0	0	0	0	0
xxxBurkholderiales_bacterium_1_1_47	xxxBurkholderiales_bacte	Bifidobacterium_angulatum_JCM_7096_GCF_0010251551_ASM102515v1_NZ_AP012322_1_rna0_0019	[22..128]	0	0	0	0	0	0	0	0	0	0	0	0	0	0	0	0	0	0	0	0	0	0	0	0	0	0	0	0	0	0	0	0	0	0	0	0	0	0	0	0	0	0	0	0	0	0
xxxBurkholderiales_bacterium_1_1_47	xxxBurkholderiales_bacte	Cutibacterium_acnes_J139_NZ_ADFS01000001_1_rna32_0028	[176..276]	0	0	0	0	0	0	0	0	0	0	0	0	0	0	0	0	0	0	0	0	0	0	0	0	0	0	0	0	0	0	0	0	0	0	0	0	0	0	0	0	0	0	0	0	0	0
xxxButyrivibrio_crossotus_DSM_2876	xxxButyrivibrio_crossotu	Bifidobacterium_angulatum_JCM_7096_GCF_0010251551_ASM102515v1_NZ_AP012322_1_rna0_0019	[27..129]	0	0	0	0	0	0	0	0	0	0	0	2	0	0	0	0	0	0	0	0	0	0	0	0	0	2	0	0	0	0	0	0	0	0	0	0	0	0	0	0	0	0	0	0	0	0
xxxButyrivibrio_crossotus_DSM_2876	xxxButyrivibrio_crossotu	Clostridium_bolteae_ATCC_BAA_613_GCF_0001543651_ASM15436v1_NZ_DS480694_1_rna30_0007	[172..276]	0	0	0	0	0	0	0	0	0	0	0	0	0	0	0	0	0	0	0	0	0	0	0	0	0	0	0	0	0	0	0	0	0	0	0	0	0	0	0	0	0	0	0	0	0	0
xxxButyrivibrio_crossotus_DSM_2876	xxxButyrivibrio_crossotu	Cutibacterium_acnes_J139_NZ_ADFS01000001_1_rna32_0028	[328..433]	0	0	0	0	0	0	0	0	0	0	0	0	0	0	0	0	0	0	0	0	0	0	0	0	0	0	0	0	0	0	0	0	0	0	0	0	0	0	0	0	0	0	0	0	0	0
xxxButyrivibrio_crossotus_DSM_2876	xxxButyrivibrio_crossotu	Eubacterium_siraeum_DSM_15702_GCF_0003820851_ASM38208v1_NZ_KB907544_1__0020	[478..582]	0	0	0	0	0	0	0	0	0	0	0	0	0	0	0	0	0	0	0	0	0	0	0	0	0	0	0	0	0	0	0	0	0	0	0	0	0	0	0	0	0	0	0	0	0	0
xxxButyrivibrio_crossotus_DSM_2876	xxxButyrivibrio_crossotu	Faecalibacterium_prausnitzii_NZ_DS483500_1_rna34_0106	[621..726]	0	0	0	2	0	0	0	4	0	0	0	2	0	0	0	0	0	0	0	0	0	0	0	0	2	0	0	0	0	0	0	0	0	0	0	0	0	0	0	0	0	0	0	0	0	0
xxxButyrivibrio_crossotus_DSM_2876	xxxButyrivibrio_crossotu	Prevotella_copri_NZ_GG703855_1_rna43_0029	[773..878]	0	0	0	0	0	0	0	0	0	0	0	0	0	0	0	0	0	0	0	0	0	0	0	0	0	0	0	0	0	0	0	0	0	0	0	0	0	0	0	0	0	0	0	0	0	0
xxxButyrivibrio_crossotus_DSM_2876	xxxButyrivibrio_crossotu	Shuttleworthia_satelles_DSM_14600_NZ_GG665866_1_rna19_0005	[923..1023]	4	0	0	0	2	0	0	0	0	0	0	0	0	0	0	0	0	0	0	2	0	0	0	0	0	0	4	4	6	8	0	0	0	0	0	0	0	0	0	0	2	0	0	0	6	0
xxxCampylobacter_concisus_13826	xxxCampylobacter_concisu	Cutibacterium_acnes_J139_NZ_ADFS01000001_1_rna32_0028	[25..134]	0	0	0	48	0	0	0	0	0	0	0	0	0	0	0	0	0	0	0	0	0	0	0	0	30	0	0	0	0	0	0	0	0	0	0	0	0	0	0	0	0	0	0	0	0	0
xxxCampylobacter_hominis_ATCC_BAA-381	xxxCampylobacter_hominis	Cutibacterium_acnes_J139_NZ_ADFS01000001_1_rna32_0028	[25..134]	0	0	0	0	0	0	0	2	0	0	0	10	0	0	0	0	0	0	0	0	0	0	0	0	0	0	0	0	0	0	0	0	0	0	0	0	0	0	0	0	0	0	0	0	0	0
xxxCampylobacter_ureolyticus	xxxCampylobacter_ureolyt	Cutibacterium_acnes_J139_NZ_ADFS01000001_1_rna32_0028	[174..283]	0	0	0	0	0	0	0	0	0	0	0	0	0	0	0	0	0	0	0	0	0	0	0	0	0	0	0	0	0	0	0	0	0	0	0	0	0	0	0	0	0	0	0	0	0	0
xxxCampylobacter_ureolyticus	xxxCampylobacter_ureolyt	Eubacterium_siraeum_DSM_15702_GCF_0003820851_ASM38208v1_NZ_KB907544_1__0020	[0..0]	0	0	0	0	0	0	0	4	0	0	0	0	0	0	0	0	0	0	0	0	0	0	0	0	68	0	0	0	0	0	0	0	0	0	0	0	0	2	0	0	0	0	0	0	0	0
xxxCandida_albicans	xxxCandida_albicans	Aspergillus_tubingensis_KT326815_1_product_18S_0002	[21..125]	0	0	0	0	0	0	0	0	0	0	0	0	0	0	0	0	0	0	0	0	0	0	0	0	0	0	0	0	0	0	0	0	0	0	0	0	0	0	0	0	0	0	0	0	0	0
xxxCandida_albicans	xxxCandida_albicans	Coprinus_comatus_Coprinus_comatus_product_18S_0002	[172..280]	0	0	0	0	0	0	0	0	0	0	0	0	0	0	0	0	0	0	0	0	0	0	0	0	0	0	0	0	0	0	2	0	0	0	0	0	0	0	0	0	0	0	0	0	0	0
xxxCandida_albicans	xxxCandida_albicans	Saccharomyces_pastorianus_Saccharomyces_pastorianus_product_26S_0001	[322..431]	0	0	0	0	0	0	0	0	0	0	0	0	0	0	0	0	0	0	0	0	0	0	0	0	0	0	0	0	0	0	0	0	0	0	0	0	0	0	0	0	0	0	0	0	0	0
xxxCandida_castellii	xxxCandida_castellii	Aspergillus_tubingensis_KT326815_1_product_18S_0002	[22..130]	0	0	0	0	0	0	0	0	0	0	0	0	0	0	0	0	0	0	0	0	0	0	0	0	0	0	0	0	0	0	0	0	0	0	0	0	0	0	0	0	0	0	0	0	0	0
xxxCandida_castellii	xxxCandida_castellii	Coprinus_comatus_Coprinus_comatus_product_18S_0002	[170..274]	0	0	0	0	0	0	0	0	0	0	0	0	0	0	0	0	0	0	0	0	0	0	0	0	0	0	0	0	0	0	0	0	0	0	0	0	0	0	0	0	0	0	0	0	0	0
xxxCandida_castellii	xxxCandida_castellii	Saccharomyces_pastorianus_Saccharomyces_pastorianus_product_26S_0001	[321..429]	0	0	0	0	0	0	0	0	0	0	0	0	0	0	0	0	0	0	0	0	0	0	0	0	0	0	0	0	0	0	0	0	0	0	0	0	0	0	0	0	0	0	0	0	0	0
xxxCandida_dubliniensis	xxxCandida_dubliniensis	Aspergillus_tubingensis_KT326815_1_product_18S_0002	[21..125]	0	0	0	0	0	0	0	0	0	0	0	0	0	0	0	0	0	0	0	0	0	0	0	0	0	0	0	0	0	0	0	0	0	0	0	0	0	0	0	0	0	0	0	0	0	0
xxxCandida_dubliniensis	xxxCandida_dubliniensis	Coprinus_comatus_Coprinus_comatus_product_18S_0002	[172..280]	0	0	0	0	0	0	0	0	0	0	0	0	0	0	0	0	0	0	0	0	0	0	0	0	0	0	0	0	0	0	0	0	0	0	0	0	0	0	0	0	0	0	0	0	0	0
xxxCandida_dubliniensis	xxxCandida_dubliniensis	Saccharomyces_pastorianus_Saccharomyces_pastorianus_product_26S_0001	[322..431]	0	0	0	0	0	0	0	0	0	0	0	0	0	0	0	0	0	0	0	0	0	0	0	0	0	0	0	0	0	0	0	0	0	0	0	0	0	0	0	0	0	0	0	0	0	0
xxxCandida_glabrata_54v2	xxxCandida_glabrata_54v2	Aspergillus_tubingensis_KT326815_1_product_18S_0002	[28..132]	0	0	0	0	0	0	0	0	0	0	0	0	0	0	0	0	0	0	0	0	0	0	0	0	0	0	0	0	0	0	0	0	0	0	0	0	0	0	0	0	0	0	0	0	0	0
xxxCandida_glabrata_54v2	xxxCandida_glabrata_54v2	Saccharomyces_pastorianus_Saccharomyces_pastorianus_product_26S_0001	[172..281]	0	0	0	0	0	0	0	0	0	0	0	2	0	0	0	0	0	0	0	0	0	0	0	0	0	0	0	0	0	0	0	0	2	0	0	0	0	0	0	2	0	0	0	0	0	0
xxxCandida_orthopsilosis	xxxCandida_orthopsilosis	Aspergillus_tubingensis_KT326815_1_product_18S_0002	[28..132]	0	0	0	0	0	0	0	0	0	0	0	0	0	0	0	0	0	0	0	0	0	0	0	0	0	0	0	0	0	0	0	0	0	0	0	0	0	0	0	0	0	0	0	0	0	0
xxxCandida_orthopsilosis	xxxCandida_orthopsilosis	Candida_orthopsilosis_Candida_orthopsilosis_product_18S_0028	[171..276]	0	0	0	0	0	0	0	0	0	0	0	2	0	0	0	0	0	0	0	0	0	0	0	0	0	0	0	0	0	0	0	0	2	0	0	0	0	0	0	0	0	0	0	0	0	0
xxxCandida_parapsilosis	xxxCandida_parapsilosis	Aspergillus_tubingensis_KT326815_1_product_18S_0002	[28..132]	0	0	0	0	0	0	0	0	0	0	0	0	0	0	0	0	0	0	0	0	0	0	0	0	0	0	0	0	0	0	0	0	0	0	0	0	0	0	0	0	0	0	0	0	0	0
xxxCandida_parapsilosis	xxxCandida_parapsilosis	Candida_orthopsilosis_Candida_orthopsilosis_product_18S_0028	[171..276]	0	0	2	0	0	0	0	0	0	0	2	2	0	0	0	0	0	0	0	0	0	0	0	0	2	0	0	0	0	0	0	0	4	0	0	0	0	0	0	2	0	0	0	0	0	2
xxxCandida_sojae	xxxCandida_sojae	Aspergillus_tubingensis_KT326815_1_product_18S_0002	[21..125]	0	0	0	0	0	0	0	0	0	0	0	0	0	0	0	0	0	0	0	0	0	0	0	0	0	0	0	0	0	0	0	0	0	0	0	0	0	0	0	0	0	0	0	0	0	0
xxxCandida_sojae	xxxCandida_sojae	Saccharomyces_pastorianus_Saccharomyces_pastorianus_product_26S_0001	[172..281]	0	0	0	0	0	0	0	0	0	0	0	0	0	0	0	0	0	0	0	0	0	0	0	0	0	0	0	0	0	0	0	0	0	0	0	0	0	0	0	0	0	0	0	0	0	0
xxxCandida_viswanathii	xxxCandida_viswanathii	Aspergillus_tubingensis_KT326815_1_product_18S_0002	[21..125]	0	0	0	0	0	0	0	0	0	0	0	0	0	0	0	0	0	0	0	0	0	0	0	0	0	0	0	0	0	0	0	0	0	0	0	0	0	0	0	0	0	0	0	0	0	0
xxxCandida_viswanathii	xxxCandida_viswanathii	Saccharomyces_pastorianus_Saccharomyces_pastorianus_product_26S_0001	[172..281]	0	0	0	0	0	0	0	0	0	0	0	0	0	0	0	0	0	0	0	0	0	0	0	0	0	0	0	0	0	0	2	0	0	0	0	0	0	0	0	0	0	0	0	0	0	0
xxxCapnocytophaga_gingivalis_ATCC_33624	xxxCapnocytophaga_gingiv	Bifidobacterium_angulatum_JCM_7096_GCF_0010251551_ASM102515v1_NZ_AP012322_1_rna0_0019	[24..127]	0	0	0	0	0	0	0	0	0	0	0	0	0	0	0	0	0	0	0	0	0	0	0	0	0	0	0	0	0	0	0	0	0	0	0	0	0	0	0	0	0	0	0	0	0	0
xxxCapnocytophaga_gingivalis_ATCC_33624	xxxCapnocytophaga_gingiv	Cutibacterium_acnes_J139_NZ_ADFS01000001_1_rna32_0028	[176..280]	0	0	0	0	0	0	0	0	0	0	0	0	0	0	0	0	0	0	0	0	0	0	0	0	0	0	0	0	0	0	0	0	0	0	0	0	0	0	0	0	0	0	0	0	0	0
xxxCapnocytophaga_gingivalis_ATCC_33624	xxxCapnocytophaga_gingiv	Faecalibacterium_prausnitzii_NZ_DS483500_1_rna34_0106	[325..607]	0	0	0	0	0	0	0	0	0	0	0	0	0	0	0	0	0	0	0	0	0	0	0	0	0	0	0	0	0	0	0	0	0	0	0	0	0	0	0	0	0	0	0	0	0	0
xxxCapnocytophaga_gingivalis_ATCC_33624	xxxCapnocytophaga_gingiv	Prevotella_copri_NZ_GG703855_1_rna43_0029	[644..746]	0	0	0	0	0	0	0	0	0	0	0	0	0	0	0	0	0	0	0	0	0	0	0	0	0	0	0	0	0	0	0	0	0	0	0	0	0	0	0	0	0	0	0	0	0	0
xxxCapnocytophaga_gingivalis_ATCC_33624	xxxCapnocytophaga_gingiv	Prevotellamassilia_timonensis_NZ_LT629844_1_rna35_0020	[798..897]	0	0	0	0	0	0	0	0	0	0	0	0	0	0	0	0	0	0	0	0	0	0	0	0	0	0	0	0	0	0	0	0	0	0	0	0	0	0	0	0	0	0	0	0	0	0
xxxCapnocytophaga_gingivalis_ATCC_33624	xxxCapnocytophaga_gingiv	Shuttleworthia_satelles_DSM_14600_NZ_GG665866_1_rna19_0005	[939..1030]	0	0	0	0	0	0	0	0	0	0	0	0	0	0	0	0	0	0	0	0	0	0	0	0	0	0	0	0	0	0	0	0	0	0	0	0	0	0	0	0	0	0	0	0	0	0
xxxCapnocytophaga_ochracea_DSM_7271	xxxCapnocytophaga_ochrac	Bifidobacterium_angulatum_JCM_7096_GCF_0010251551_ASM102515v1_NZ_AP012322_1_rna0_0019	[23..114]	0	0	0	0	0	0	0	0	0	0	0	0	0	0	0	0	0	0	0	0	0	0	0	0	0	0	0	0	0	0	0	0	0	0	0	0	0	0	0	0	0	0	0	0	0	0
xxxCapnocytophaga_ochracea_DSM_7271	xxxCapnocytophaga_ochrac	Cutibacterium_acnes_J139_NZ_ADFS01000001_1_rna32_0028	[162..264]	0	0	0	0	0	0	0	0	0	0	0	0	0	0	0	0	0	0	0	0	0	0	0	0	0	0	0	0	0	0	0	0	0	0	0	0	0	0	0	0	0	0	0	0	0	0
xxxCapnocytophaga_ochracea_DSM_7271	xxxCapnocytophaga_ochrac	Faecalibacterium_prausnitzii_NZ_DS483500_1_rna34_0106	[310..414]	0	0	0	0	0	0	0	0	0	0	0	0	0	0	0	0	0	0	0	0	0	0	0	0	0	0	0	0	0	0	0	0	0	0	0	0	0	0	0	0	0	0	0	0	0	0
xxxCapnocytophaga_ochracea_DSM_7271	xxxCapnocytophaga_ochrac	Prevotella_copri_NZ_GG703855_1_rna43_0029	[459..791]	0	0	0	0	0	0	0	0	0	0	0	0	0	0	0	0	0	0	0	0	0	0	0	0	0	0	0	0	0	0	0	0	0	0	0	0	0	0	0	0	0	0	0	0	0	0
xxxCapnocytophaga_ochracea_DSM_7271	xxxCapnocytophaga_ochrac	Prevotellamassilia_timonensis_NZ_LT629844_1_rna35_0020	[831..934]	0	0	0	0	0	0	0	0	0	0	0	0	0	0	0	0	0	0	0	0	0	0	0	0	0	0	0	0	0	0	0	0	0	0	0	0	0	0	0	0	0	0	0	0	0	0
xxxCapnocytophaga_ochracea_DSM_7271	xxxCapnocytophaga_ochrac	Shuttleworthia_satelles_DSM_14600_NZ_GG665866_1_rna19_0005	[985..1084]	0	0	0	0	0	0	0	0	0	0	0	0	0	0	0	0	0	0	0	0	0	0	0	0	0	0	0	0	0	0	0	0	0	0	0	0	0	0	0	0	0	0	0	0	0	0
xxxCapnocytophaga_sputigena_ATCC_33612	xxxCapnocytophaga_sputig	Bifidobacterium_angulatum_JCM_7096_GCF_0010251551_ASM102515v1_NZ_AP012322_1_rna0_0019	[23..114]	0	0	0	0	0	0	0	0	0	0	0	0	0	0	0	0	0	0	0	0	0	0	0	0	0	0	0	0	0	0	0	0	0	0	0	0	0	0	0	0	0	0	0	0	0	0
xxxCapnocytophaga_sputigena_ATCC_33612	xxxCapnocytophaga_sputig	Cutibacterium_acnes_J139_NZ_ADFS01000001_1_rna32_0028	[156..255]	0	0	0	0	0	0	0	0	0	0	0	0	0	0	0	0	0	0	0	0	0	0	0	0	0	0	0	0	0	0	0	0	0	0	0	0	0	0	0	0	0	0	0	0	0	0
xxxCapnocytophaga_sputigena_ATCC_33612	xxxCapnocytophaga_sputig	Faecalibacterium_prausnitzii_NZ_DS483500_1_rna34_0106	[307..409]	0	0	0	0	0	0	0	0	0	0	0	0	0	0	0	0	0	0	0	0	0	0	0	0	0	0	0	0	0	0	0	0	0	0	0	0	0	0	0	0	0	0	0	0	0	0
xxxCapnocytophaga_sputigena_ATCC_33612	xxxCapnocytophaga_sputig	Prevotella_copri_NZ_GG703855_1_rna43_0029	[450..554]	0	0	0	0	0	0	0	0	0	0	0	0	0	0	0	0	0	0	0	0	0	0	0	0	0	0	0	0	0	0	0	0	0	0	0	0	0	0	0	0	0	0	0	0	0	0
xxxCapnocytophaga_sputigena_ATCC_33612	xxxCapnocytophaga_sputig	Shuttleworthia_satelles_DSM_14600_NZ_GG665866_1_rna19_0005	[583..706]	0	0	0	0	0	0	0	0	0	0	0	0	0	0	0	0	0	0	0	0	0	0	0	0	0	0	0	0	0	0	0	0	0	0	0	0	0	0	0	0	0	0	0	0	0	0
xxxCatonella_morbi	xxxCatonella_morbi	Bifidobacterium_angulatum_JCM_7096_GCF_0010251551_ASM102515v1_NZ_AP012322_1_rna0_0019	[30..135]	0	0	0	0	0	0	0	0	0	0	0	0	0	0	0	0	0	0	0	0	0	0	0	0	0	0	0	0	0	0	0	0	0	0	0	0	0	0	0	0	0	0	0	0	0	0
xxxCatonella_morbi	xxxCatonella_morbi	Cutibacterium_acnes_J139_NZ_ADFS01000001_1_rna32_0028	[176..280]	0	0	0	18	0	0	0	0	0	0	0	0	0	0	0	0	0	0	0	0	0	0	0	0	14	0	0	0	0	0	0	0	0	0	0	0	0	0	0	0	0	0	0	0	0	0
xxxCatonella_morbi	xxxCatonella_morbi	Eubacterium_siraeum_DSM_15702_GCF_0003820851_ASM38208v1_NZ_KB907544_1__0020	[323..428]	0	0	0	10	0	0	0	0	0	0	0	0	0	0	0	0	0	0	0	0	0	0	0	0	0	0	0	0	0	0	0	0	0	0	0	0	0	0	0	0	0	0	0	0	0	0
xxxCatonella_morbi	xxxCatonella_morbi	Faecalibacterium_prausnitzii_NZ_DS483500_1_rna34_0106	[475..580]	0	0	0	0	0	0	0	0	0	0	0	0	0	0	0	0	0	0	0	0	0	0	0	0	0	0	0	0	0	0	0	0	0	0	0	0	0	0	0	0	0	0	0	0	0	0
xxxCatonella_morbi	xxxCatonella_morbi	Prevotella_copri_NZ_GG703855_1_rna43_0029	[621..724]	0	0	0	0	0	0	0	0	0	0	0	0	0	0	0	0	0	0	0	0	0	0	0	0	0	0	0	0	0	0	0	0	0	0	0	0	0	0	0	0	0	0	0	0	0	0
xxxCatonella_morbi	xxxCatonella_morbi	Shuttleworthia_satelles_DSM_14600_NZ_GG665866_1_rna19_0005	[774..874]	0	0	0	0	0	0	0	0	0	0	0	0	0	0	0	0	0	0	0	0	0	0	0	0	0	0	0	0	0	0	0	0	0	0	0	0	0	0	0	0	0	0	0	0	0	0
xxxChlamydia_trachomatis	xxxChlamydia_trachomatis	Bifidobacterium_angulatum_JCM_7096_GCF_0010251551_ASM102515v1_NZ_AP012322_1_rna0_0019	[23..125]	0	0	0	0	0	0	0	0	0	0	0	0	0	0	0	0	0	0	0	0	0	0	0	0	0	0	0	0	0	0	0	0	0	0	0	0	0	0	0	0	0	0	0	0	0	0
xxxChlamydia_trachomatis	xxxChlamydia_trachomatis	Cutibacterium_acnes_J139_NZ_ADFS01000001_1_rna32_0028	[173..277]	0	0	0	0	0	0	0	0	0	0	0	0	0	0	0	0	0	0	0	0	0	0	0	0	0	0	0	0	0	0	0	0	0	0	0	0	0	0	0	0	0	0	0	0	0	0
xxxChlamydia_trachomatis	xxxChlamydia_trachomatis	Eubacterium_siraeum_DSM_15702_GCF_0003820851_ASM38208v1_NZ_KB907544_1__0016	[315..420]	0	0	0	0	0	0	0	0	0	0	0	0	0	0	0	0	0	0	0	0	0	0	0	0	0	0	0	0	0	0	0	0	0	0	0	0	0	0	0	0	0	0	0	0	0	0
xxxChlamydia_trachomatis	xxxChlamydia_trachomatis	Faecalibacterium_prausnitzii_NZ_DS483500_1_rna34_0106	[471..587]	0	0	0	0	0	0	0	0	0	0	0	0	0	0	0	0	0	0	0	0	0	0	0	0	0	0	0	0	0	0	0	0	0	0	0	0	0	0	0	0	0	0	0	0	0	0
xxxClostridioides_difficile	xxxClostridioides_diffic	Bifidobacterium_angulatum_JCM_7096_GCF_0010251551_ASM102515v1_NZ_AP012322_1_rna0_0019	[27..129]	0	0	0	0	0	0	0	0	0	0	0	0	0	0	0	0	0	0	0	0	0	0	0	0	0	0	0	0	0	0	0	0	0	0	0	0	0	0	0	0	0	0	0	0	0	0
xxxClostridioides_difficile	xxxClostridioides_diffic	Eubacterium_siraeum_DSM_15702_GCF_0003820851_ASM38208v1_NZ_KB907544_1__0020	[170..276]	0	0	0	0	0	0	0	0	0	0	0	0	0	0	0	0	0	0	0	0	0	0	0	0	0	0	0	0	0	0	0	0	0	0	0	0	0	0	0	0	0	0	0	0	0	0
xxxClostridioides_difficile	xxxClostridioides_diffic	Prevotella_copri_NZ_GG703855_1_rna43_0029	[321..421]	0	0	0	0	0	0	0	0	0	0	0	0	0	0	0	0	0	0	0	0	0	0	0	0	0	0	0	0	0	0	0	0	0	0	0	0	0	0	0	0	0	0	0	0	0	0
xxxClostridium_bolteae_ATCC_BAA-613_GCF_000154365.1_ASM15436v1	xxxClostridium_bolteae_A	Bifidobacterium_angulatum_JCM_7096_GCF_0010251551_ASM102515v1_NZ_AP012322_1_rna0_0019	[23..125]	0	0	0	0	0	0	0	20	0	0	0	0	0	0	0	0	0	0	0	0	0	0	0	0	2	4	0	0	0	0	0	0	0	0	0	0	0	0	0	0	0	0	0	0	0	0
xxxClostridium_bolteae_ATCC_BAA-613_GCF_000154365.1_ASM15436v1	xxxClostridium_bolteae_A	Clostridium_bolteae_ATCC_BAA_613_GCF_0001543651_ASM15436v1_NZ_DS480694_1_rna30_0007	[173..278]	0	0	0	0	0	0	0	0	0	0	0	0	0	0	0	0	0	0	0	0	0	0	0	0	0	0	0	0	0	0	0	0	0	0	0	0	0	0	0	0	0	0	0	0	0	0
xxxClostridium_bolteae_ATCC_BAA-613_GCF_000154365.1_ASM15436v1	xxxClostridium_bolteae_A	Cutibacterium_acnes_J139_NZ_ADFS01000001_1_rna32_0028	[319..424]	0	0	0	0	0	0	0	0	0	0	0	0	0	0	0	0	0	0	0	0	0	0	0	0	0	0	0	0	0	0	0	0	0	0	0	0	0	0	0	0	0	0	0	0	0	0
xxxClostridium_bolteae_ATCC_BAA-613_GCF_000154365.1_ASM15436v1	xxxClostridium_bolteae_A	Eubacterium_siraeum_DSM_15702_GCF_0003820851_ASM38208v1_NZ_KB907544_1__0020	[466..570]	0	0	0	4	0	0	0	0	0	0	0	0	0	0	0	2	0	0	0	0	0	0	0	0	0	0	0	0	0	0	0	0	0	0	0	0	0	0	0	0	0	0	0	0	0	0
xxxClostridium_bolteae_ATCC_BAA-613_GCF_000154365.1_ASM15436v1	xxxClostridium_bolteae_A	Faecalibacterium_prausnitzii_NZ_DS483500_1_rna34_0106	[615..719]	0	0	0	0	0	0	0	0	0	0	0	0	0	0	0	0	0	0	0	0	0	0	0	0	0	0	0	0	0	0	0	0	0	0	0	0	0	0	0	0	0	0	0	0	0	0
xxxClostridium_bolteae_ATCC_BAA-613_GCF_000154365.1_ASM15436v1	xxxClostridium_bolteae_A	Prevotella_copri_NZ_GG703855_1_rna43_0029	[768..872]	0	0	0	0	0	0	0	0	0	0	0	0	0	0	0	0	0	0	0	0	0	0	0	0	0	0	0	0	0	0	0	0	0	0	0	0	0	0	0	0	0	0	0	0	0	0
xxxClostridium_bolteae_ATCC_BAA-613_GCF_000154365.1_ASM15436v1	xxxClostridium_bolteae_A	Shuttleworthia_satelles_DSM_14600_NZ_GG665866_1_rna19_0005	[921..1025]	0	0	0	2	0	0	0	22	0	0	0	0	0	0	0	0	0	0	0	0	0	0	0	0	0	10	0	0	0	0	0	0	0	0	0	0	0	0	0	0	0	0	0	0	0	0
xxxClostridium_botulinum_D_str_1873	xxxClostridium_botulinum	Cutibacterium_acnes_J139_NZ_ADFS01000001_1_rna32_0028	[25..130]	0	0	0	4	0	0	0	0	0	0	0	0	0	0	0	0	0	0	0	0	0	0	0	0	0	0	0	0	0	0	0	0	0	0	0	0	0	0	0	0	0	0	0	0	0	0
xxxClostridium_botulinum_D_str_1873	xxxClostridium_botulinum	Eubacterium_siraeum_DSM_15702_GCF_0003820851_ASM38208v1_NZ_KB907544_1__0016	[168..271]	0	0	0	0	0	0	0	0	0	0	0	0	0	0	0	0	0	0	0	0	0	0	0	0	0	0	0	0	0	0	0	0	0	0	0	0	0	0	0	0	0	0	0	0	0	0
xxxClostridium_botulinum_D_str_1873	xxxClostridium_botulinum	Eubacterium_siraeum_DSM_15702_GCF_0003820851_ASM38208v1_NZ_KB907544_1__0020	[320..426]	0	0	0	0	0	0	0	0	0	0	0	0	20	0	0	0	0	0	0	0	0	0	0	0	0	0	28	0	0	0	0	0	0	0	0	0	0	0	0	0	0	0	0	0	0	0
xxxClostridium_botulinum_D_str_1873	xxxClostridium_botulinum	Faecalibacterium_prausnitzii_NZ_DS483500_1_rna34_0106	[472..586]	0	0	0	24	0	0	0	68	0	0	188	148	0	0	0	0	0	0	0	0	0	0	0	4	146	14	0	2	0	0	0	4	0	0	2	0	0	64	0	0	0	0	0	0	0	0
xxxClostridium_botulinum_D_str_1873	xxxClostridium_botulinum	Prevotella_copri_NZ_GG703855_1_rna43_0029	[629..731]	0	0	0	0	0	0	0	0	0	0	0	0	0	0	0	0	0	0	0	0	0	0	0	0	0	0	0	0	0	0	0	0	0	0	0	0	0	0	0	0	0	0	0	0	0	0
xxxClostridium_leptum_DSM_753_GCF_000154345.1_ASM15434v1	xxxClostridium_leptum_DS	Bifidobacterium_angulatum_JCM_7096_GCF_0010251551_ASM102515v1_NZ_AP012322_1_rna0_0019	[23..123]	0	0	0	0	0	0	0	0	0	0	0	0	0	0	0	0	0	0	0	0	0	0	0	0	0	0	0	0	0	0	0	0	0	0	0	0	0	0	0	0	0	0	0	0	0	0
xxxClostridium_leptum_DSM_753_GCF_000154345.1_ASM15434v1	xxxClostridium_leptum_DS	Cutibacterium_acnes_J139_NZ_ADFS01000001_1_rna32_0028	[164..269]	0	0	0	0	0	0	0	0	0	0	0	0	0	0	0	0	0	0	0	0	0	0	0	0	0	0	0	0	0	0	0	0	0	0	0	0	0	0	0	0	0	0	0	0	0	0
xxxClostridium_leptum_DSM_753_GCF_000154345.1_ASM15434v1	xxxClostridium_leptum_DS	Eubacterium_siraeum_DSM_15702_GCF_0003820851_ASM38208v1_NZ_KB907544_1__0016	[178..718]	0	0	0	0	0	0	0	0	0	0	0	0	0	0	0	0	0	0	0	0	0	0	0	0	0	0	0	0	0	0	0	0	0	0	0	0	0	0	0	0	0	0	0	0	0	0
xxxClostridium_leptum_DSM_753_GCF_000154345.1_ASM15434v1	xxxClostridium_leptum_DS	Eubacterium_siraeum_DSM_15702_GCF_0003820851_ASM38208v1_NZ_KB907544_1__0020	[319..424]	0	0	0	0	0	0	0	0	0	0	0	0	0	0	0	0	0	0	0	0	0	0	0	0	0	0	0	0	0	0	0	0	0	0	0	0	0	0	0	0	0	0	0	0	0	0
xxxClostridium_leptum_DSM_753_GCF_000154345.1_ASM15434v1	xxxClostridium_leptum_DS	Faecalibacterium_prausnitzii_NZ_DS483500_1_rna34_0106	[467..573]	0	0	0	0	0	0	0	0	0	0	0	0	0	0	0	0	0	0	0	0	0	0	0	0	0	0	0	0	0	0	0	0	0	0	0	0	0	0	0	0	0	0	0	0	0	0
xxxClostridium_leptum_DSM_753_GCF_000154345.1_ASM15434v1	xxxClostridium_leptum_DS	Mageeibacillus_indolicus_NC_013895_2_rna7_0011	[770..878]	0	0	0	2	0	0	0	0	0	0	0	0	0	0	0	0	0	0	0	0	0	0	0	0	0	0	0	0	0	0	0	0	0	0	0	0	0	0	0	0	0	0	0	0	0	0
xxxClostridium_leptum_DSM_753_GCF_000154345.1_ASM15434v1	xxxClostridium_leptum_DS	Prevotella_copri_NZ_GG703855_1_rna43_0029	[919..1016]	0	0	0	0	0	0	0	0	0	0	0	0	0	0	0	0	0	0	0	0	0	0	0	0	0	0	0	0	0	0	0	0	0	0	0	0	0	0	0	0	0	0	0	0	0	0
xxxClostridium_perfringens_C_str_JGS1495	xxxClostridium_perfringe	Cutibacterium_acnes_J139_NZ_ADFS01000001_1_rna32_0028	[25..130]	0	0	0	0	0	0	0	0	0	0	4	0	0	0	0	0	0	0	0	0	0	0	0	0	0	0	0	0	0	0	0	0	0	0	0	0	0	0	0	0	0	0	0	0	0	0
xxxClostridium_perfringens_C_str_JGS1495	xxxClostridium_perfringe	Eubacterium_siraeum_DSM_15702_GCF_0003820851_ASM38208v1_NZ_KB907544_1__0016	[168..271]	0	0	0	0	0	0	0	0	0	0	0	0	0	0	0	0	0	0	0	0	0	0	0	0	0	0	0	0	0	0	0	0	0	0	0	0	0	0	0	0	0	0	0	0	0	0
xxxClostridium_perfringens_C_str_JGS1495	xxxClostridium_perfringe	Eubacterium_siraeum_DSM_15702_GCF_0003820851_ASM38208v1_NZ_KB907544_1__0020	[322..436]	0	0	0	2	0	0	0	0	0	0	0	0	0	0	0	0	0	0	0	0	0	0	0	0	0	0	0	0	0	0	0	0	0	0	0	0	0	0	0	0	0	0	0	0	0	0
xxxClostridium_perfringens_C_str_JGS1495	xxxClostridium_perfringe	Faecalibacterium_prausnitzii_NZ_DS483500_1_rna34_0106	[482..588]	0	0	0	0	0	0	0	0	0	0	0	0	18	0	0	0	0	0	0	0	0	0	0	0	0	0	28	0	0	0	0	0	0	0	0	0	0	0	0	0	0	0	0	0	0	0
xxxClostridium_perfringens_C_str_JGS1495	xxxClostridium_perfringe	Prevotella_copri_NZ_GG703855_1_rna43_0029	[629..731]	0	0	0	0	0	0	0	0	0	0	0	0	0	0	0	0	0	0	0	0	0	0	0	0	0	0	0	0	0	0	0	0	0	0	0	0	0	0	0	0	0	0	0	0	0	0
xxxClostridium_scindens_ATCC_35704_GCF_000154505.1_ASM15450v1	xxxClostridium_scindens_	Bifidobacterium_angulatum_JCM_7096_GCF_0010251551_ASM102515v1_NZ_AP012322_1_rna0_0019	[23..125]	0	0	0	0	0	0	0	0	0	0	0	0	0	0	0	0	0	0	0	0	0	0	0	0	0	0	0	0	0	0	0	0	0	0	0	0	0	0	0	0	0	0	0	0	0	0
xxxClostridium_scindens_ATCC_35704_GCF_000154505.1_ASM15450v1	xxxClostridium_scindens_	Clostridium_bolteae_ATCC_BAA_613_GCF_0001543651_ASM15436v1_NZ_DS480694_1_rna30_0007	[173..278]	0	0	0	0	0	0	0	0	0	0	0	0	0	0	0	0	0	0	0	0	0	0	0	0	0	0	0	0	0	0	0	0	0	0	0	0	0	0	0	0	0	0	0	0	0	0
xxxClostridium_scindens_ATCC_35704_GCF_000154505.1_ASM15450v1	xxxClostridium_scindens_	Cutibacterium_acnes_J139_NZ_ADFS01000001_1_rna32_0028	[319..424]	0	0	0	0	0	0	0	0	0	0	0	0	0	0	0	0	0	0	0	0	0	0	0	0	0	0	0	0	0	0	0	0	0	0	0	0	0	0	0	0	0	0	0	0	0	0
xxxClostridium_scindens_ATCC_35704_GCF_000154505.1_ASM15450v1	xxxClostridium_scindens_	Eubacterium_siraeum_DSM_15702_GCF_0003820851_ASM38208v1_NZ_KB907544_1__0016	[466..570]	0	0	0	0	0	0	0	0	0	0	0	0	0	0	0	0	0	0	0	0	0	0	0	0	0	0	0	0	0	0	0	0	0	0	0	0	0	0	0	0	0	0	0	0	0	0
xxxClostridium_scindens_ATCC_35704_GCF_000154505.1_ASM15450v1	xxxClostridium_scindens_	Eubacterium_siraeum_DSM_15702_GCF_0003820851_ASM38208v1_NZ_KB907544_1__0020	[615..719]	0	0	0	0	0	0	0	0	0	0	0	0	0	0	0	0	0	0	0	0	0	0	0	0	0	0	0	0	0	0	0	0	0	0	0	0	0	0	0	0	0	0	0	0	0	0
xxxClostridium_scindens_ATCC_35704_GCF_000154505.1_ASM15450v1	xxxClostridium_scindens_	Faecalibacterium_prausnitzii_NZ_DS483500_1_rna34_0106	[770..884]	0	0	0	0	0	0	0	0	0	0	0	0	0	0	0	0	0	0	0	0	0	0	0	0	0	0	0	0	0	0	0	0	0	0	0	0	0	0	0	0	0	0	0	0	0	0
xxxClostridium_scindens_ATCC_35704_GCF_000154505.1_ASM15450v1	xxxClostridium_scindens_	Prevotella_copri_NZ_GG703855_1_rna43_0029	[930..1034]	0	0	0	2	0	0	0	0	0	0	0	0	0	0	0	0	0	0	0	0	0	0	0	0	0	0	0	0	0	0	0	0	0	0	0	0	0	0	0	0	0	0	0	0	0	0
xxxClostridium_scindens_ATCC_35704_GCF_000154505.1_ASM15450v1	xxxClostridium_scindens_	Shuttleworthia_satelles_DSM_14600_NZ_GG665866_1_rna19_0005	[1077..1180]	0	0	0	0	0	0	0	0	0	0	0	0	0	0	0	0	0	0	0	0	0	0	0	0	0	0	0	0	0	0	0	0	0	0	0	0	0	0	0	0	0	0	0	0	0	0
xxxClostridium_sp_7_2_43FAA	xxxClostridium_sp_7_2_43	Cutibacterium_acnes_J139_NZ_ADFS01000001_1_rna32_0028	[25..130]	0	0	0	0	0	0	0	0	0	0	0	0	0	0	0	0	0	0	0	0	0	0	0	0	0	0	2	0	0	0	0	0	0	0	0	0	0	0	0	0	0	0	0	0	0	0
xxxClostridium_sp_7_2_43FAA	xxxClostridium_sp_7_2_43	Eubacterium_siraeum_DSM_15702_GCF_0003820851_ASM38208v1_NZ_KB907544_1__0016	[171..277]	0	0	0	0	0	0	0	0	0	0	0	0	0	0	0	0	0	0	0	0	0	0	0	0	0	0	0	0	0	0	0	0	0	0	0	0	0	0	0	0	0	0	0	0	0	0
xxxClostridium_sp_7_2_43FAA	xxxClostridium_sp_7_2_43	Eubacterium_siraeum_DSM_15702_GCF_0003820851_ASM38208v1_NZ_KB907544_1__0020	[318..422]	0	0	0	24	0	0	0	6	0	2	62	0	0	0	2	0	0	0	0	0	0	0	0	2	4	0	0	0	0	0	0	2	0	0	0	0	0	0	0	0	0	0	0	0	0	0
xxxClostridium_sp_7_2_43FAA	xxxClostridium_sp_7_2_43	Faecalibacterium_prausnitzii_NZ_DS483500_1_rna34_0106	[473..587]	0	0	0	2	0	0	0	0	0	0	0	0	0	0	0	0	0	0	0	0	0	0	0	0	0	0	0	0	0	0	0	0	0	0	0	0	0	0	0	0	0	0	0	0	0	0
xxxClostridium_sp_7_2_43FAA	xxxClostridium_sp_7_2_43	Prevotella_copri_NZ_GG703855_1_rna43_0029	[635..737]	0	0	0	0	0	0	0	0	0	0	0	0	0	0	0	0	0	0	0	0	0	0	0	0	0	0	0	0	0	0	0	0	0	0	0	0	0	0	0	0	0	0	0	0	0	0
xxxClostridium_sp_M62_1	xxxClostridium_sp_M62_1	Bifidobacterium_angulatum_JCM_7096_GCF_0010251551_ASM102515v1_NZ_AP012322_1_rna0_0019	[27..130]	0	0	0	40	0	0	0	18	0	0	0	0	0	0	0	0	0	0	0	0	0	0	0	0	2	8	0	0	0	0	0	6	0	0	0	0	0	0	0	0	0	0	0	0	0	0
xxxClostridium_sp_M62_1	xxxClostridium_sp_M62_1	Cutibacterium_acnes_J139_NZ_ADFS01000001_1_rna32_0028	[173..277]	0	0	0	0	0	0	0	0	0	0	0	0	0	0	0	0	0	0	0	0	0	0	0	0	0	0	0	0	0	0	0	0	0	0	0	0	0	0	0	0	0	0	0	0	0	0
xxxClostridium_sp_M62_1	xxxClostridium_sp_M62_1	Eubacterium_siraeum_DSM_15702_GCF_0003820851_ASM38208v1_NZ_KB907544_1__0020	[318..422]	0	0	0	0	0	0	0	0	0	0	0	0	0	0	0	0	0	0	0	0	0	0	0	0	0	0	0	0	0	0	0	0	0	0	0	0	0	0	0	0	0	0	0	0	0	0
xxxClostridium_sp_M62_1	xxxClostridium_sp_M62_1	Faecalibacterium_prausnitzii_NZ_DS483500_1_rna34_0106	[474..579]	0	0	0	0	0	0	0	0	0	0	0	0	0	0	0	0	0	0	0	0	0	0	0	0	0	0	0	0	0	0	0	0	0	0	0	0	0	0	0	0	0	0	0	0	0	0
xxxClostridium_sp_M62_1	xxxClostridium_sp_M62_1	Prevotella_copri_NZ_GG703855_1_rna43_0029	[620..725]	0	0	0	0	0	0	0	0	0	0	0	0	0	0	0	0	0	0	0	0	0	0	0	0	0	0	0	0	0	0	0	0	0	0	0	0	0	0	0	0	0	0	0	0	0	0
xxxClostridium_sp_M62_1	xxxClostridium_sp_M62_1	Shuttleworthia_satelles_DSM_14600_NZ_GG665866_1_rna19_0005	[770..870]	0	0	0	0	0	0	0	0	0	0	0	0	0	0	0	0	0	0	0	0	0	0	0	0	0	0	0	0	0	0	0	0	0	0	0	0	0	0	0	0	0	0	0	0	0	0
xxxClostridium_sp_SS2_1	xxxClostridium_sp_SS2_1	Bifidobacterium_angulatum_JCM_7096_GCF_0010251551_ASM102515v1_NZ_AP012322_1_rna0_0019	[23..123]	0	0	0	0	0	0	0	0	0	0	0	0	0	0	0	0	0	0	0	0	0	0	0	0	0	0	0	0	0	0	0	0	0	0	0	0	0	0	0	0	0	0	0	0	0	0
xxxClostridium_sp_SS2_1	xxxClostridium_sp_SS2_1	Clostridium_bolteae_ATCC_BAA_613_GCF_0001543651_ASM15436v1_NZ_DS480694_1_rna30_0007	[170..284]	0	0	0	0	0	0	0	0	0	0	0	0	0	0	0	0	0	0	0	0	0	0	0	0	0	0	0	0	0	0	0	0	0	0	0	0	0	0	0	0	0	0	0	0	0	0
xxxClostridium_sp_SS2_1	xxxClostridium_sp_SS2_1	Cutibacterium_acnes_J139_NZ_ADFS01000001_1_rna32_0028	[325..429]	0	0	0	0	0	0	0	0	0	0	0	0	0	0	0	0	0	0	0	0	0	0	0	0	0	0	0	0	0	0	0	0	0	0	0	0	0	0	0	0	0	0	0	0	0	0
xxxClostridium_sp_SS2_1	xxxClostridium_sp_SS2_1	Eubacterium_siraeum_DSM_15702_GCF_0003820851_ASM38208v1_NZ_KB907544_1__0016	[474..578]	0	0	0	0	0	0	0	0	0	0	0	0	0	0	0	0	0	0	0	0	0	0	0	0	0	0	0	0	0	0	0	0	0	0	0	0	0	0	0	0	0	0	0	0	0	0
xxxClostridium_sp_SS2_1	xxxClostridium_sp_SS2_1	Eubacterium_siraeum_DSM_15702_GCF_0003820851_ASM38208v1_NZ_KB907544_1__0020	[629..733]	0	0	0	0	0	0	0	0	0	0	0	0	0	0	0	0	0	0	0	0	0	0	0	0	0	0	0	0	0	0	0	0	0	0	0	0	0	0	0	0	0	0	0	0	0	0
xxxClostridium_sp_SS2_1	xxxClostridium_sp_SS2_1	Faecalibacterium_prausnitzii_NZ_DS483500_1_rna34_0106	[780..885]	0	0	0	0	0	0	0	0	0	0	0	0	0	0	0	0	0	0	0	0	0	0	0	0	0	0	0	0	0	0	0	0	0	0	0	0	0	0	0	0	0	0	0	0	0	0
xxxClostridium_sp_SS2_1	xxxClostridium_sp_SS2_1	Prevotella_copri_NZ_GG703855_1_rna43_0029	[926..1031]	0	0	0	0	0	0	0	0	0	0	0	0	0	0	0	0	0	0	0	0	0	0	0	0	0	0	0	0	0	0	0	0	0	0	0	0	0	0	0	0	0	0	0	0	0	0
xxxClostridium_sp_SS2_1	xxxClostridium_sp_SS2_1	Shuttleworthia_satelles_DSM_14600_NZ_GG665866_1_rna19_0005	[1080..1183]	0	0	0	0	0	0	0	0	0	0	0	0	0	0	0	0	0	0	0	0	0	0	0	0	0	0	0	0	0	0	0	0	0	0	0	0	0	0	0	0	0	0	0	0	0	0
xxxCollinsella_aerofaciens	xxxCollinsella_aerofacie	Bifidobacterium_angulatum_JCM_7096_GCF_0010251551_ASM102515v1_NZ_AP012322_1_rna0_0019	[25..126]	0	0	0	0	0	0	0	0	0	0	0	0	0	0	0	0	0	0	0	0	0	0	0	0	0	0	0	0	0	0	0	0	0	0	0	0	0	0	0	0	0	0	0	0	0	0
xxxCollinsella_aerofaciens	xxxCollinsella_aerofacie	Cutibacterium_acnes_J139_NZ_ADFS01000001_1_rna32_0028	[168..268]	0	0	0	0	0	0	0	0	0	0	0	0	0	0	0	2	0	0	0	0	0	0	0	0	0	0	0	0	0	0	0	0	0	0	0	0	0	0	0	0	0	0	0	0	0	0
xxxCollinsella_aerofaciens	xxxCollinsella_aerofacie	Faecalibacterium_prausnitzii_NZ_DS483500_1_rna34_0106	[310..412]	0	0	0	0	0	0	0	0	0	0	0	0	0	0	0	0	0	0	0	0	0	0	0	0	0	0	0	0	0	0	0	0	0	0	0	0	0	0	0	0	0	0	0	0	0	0
xxxCoprinus_comatus	xxxCoprinus_comatus	Coprinus_comatus_Coprinus_comatus_product_18S_0002	[22..130]	0	0	0	0	0	0	0	0	0	0	0	0	0	0	0	0	0	0	0	0	0	0	0	0	0	0	0	0	0	0	0	0	0	0	0	0	0	0	0	0	0	0	0	0	0	0
xxxCoprococcus_comes	xxxCoprococcus_comes	Bifidobacterium_angulatum_JCM_7096_GCF_0010251551_ASM102515v1_NZ_AP012322_1_rna0_0019	[27..130]	0	0	0	0	0	0	0	0	0	0	0	0	0	0	0	0	0	0	0	0	0	0	0	0	0	0	0	0	0	0	0	0	0	0	0	0	0	0	0	0	0	0	0	0	0	0
xxxCoprococcus_comes	xxxCoprococcus_comes	Cutibacterium_acnes_J139_NZ_ADFS01000001_1_rna32_0028	[173..277]	0	0	0	0	0	0	0	0	0	0	0	0	0	0	0	0	0	0	0	0	0	0	0	0	0	0	0	0	0	0	0	0	0	0	0	0	0	0	0	0	0	0	0	0	0	0
xxxCoprococcus_comes	xxxCoprococcus_comes	Eubacterium_siraeum_DSM_15702_GCF_0003820851_ASM38208v1_NZ_KB907544_1__0016	[323..438]	0	0	0	0	0	0	0	0	0	0	0	0	0	0	0	0	0	0	0	0	0	0	0	0	0	0	0	0	0	0	0	0	0	0	0	0	0	0	0	0	0	0	0	0	0	0
xxxCoprococcus_comes	xxxCoprococcus_comes	Eubacterium_siraeum_DSM_15702_GCF_0003820851_ASM38208v1_NZ_KB907544_1__0020	[489..593]	1	0	0	0	0	0	0	0	0	0	0	0	0	0	0	0	0	0	0	0	0	0	0	0	0	0	0	0	0	0	0	0	0	0	0	0	0	0	0	0	0	0	0	0	0	0
xxxCoprococcus_comes	xxxCoprococcus_comes	Faecalibacterium_prausnitzii_NZ_DS483500_1_rna34_0106	[631..736]	0	0	0	0	0	0	0	0	0	0	0	0	0	0	0	0	0	0	0	0	0	0	0	0	0	0	0	0	0	0	0	0	0	0	0	0	0	0	0	0	0	0	0	0	0	0
xxxCoprococcus_comes	xxxCoprococcus_comes	Prevotella_copri_NZ_GG703855_1_rna43_0029	[783..888]	0	0	0	0	0	0	0	0	0	0	0	0	0	0	0	0	0	0	0	0	0	0	0	0	0	0	0	0	0	0	0	0	0	0	0	0	0	0	0	0	0	0	0	0	0	0
xxxCoprococcus_comes	xxxCoprococcus_comes	Shuttleworthia_satelles_DSM_14600_NZ_GG665866_1_rna19_0005	[933..1033]	0	0	0	0	0	0	0	0	0	0	0	0	0	0	0	0	0	0	0	0	0	0	0	0	0	0	0	0	0	0	0	0	0	0	0	0	0	0	0	0	0	0	0	0	0	0
xxxCorynebacterium_amycolatum	xxxCorynebacterium_amyco	Bifidobacterium_angulatum_JCM_7096_GCF_0010251551_ASM102515v1_NZ_AP012322_1_rna0_0019	[25..128]	0	0	0	0	0	0	0	0	0	0	0	0	0	0	0	0	0	0	0	0	0	0	0	0	0	0	0	0	0	0	0	0	0	0	0	0	0	0	0	0	0	0	0	0	0	0
xxxCorynebacterium_amycolatum	xxxCorynebacterium_amyco	Cutibacterium_acnes_J139_NZ_ADFS01000001_1_rna32_0028	[170..274]	0	0	0	0	0	0	0	0	0	0	0	0	0	0	0	0	0	0	0	0	0	0	0	0	0	0	0	0	0	0	0	0	0	0	0	0	0	0	0	0	0	0	0	0	0	0
xxxCorynebacterium_amycolatum	xxxCorynebacterium_amyco	Eubacterium_siraeum_DSM_15702_GCF_0003820851_ASM38208v1_NZ_KB907544_1__0020	[319..425]	0	0	0	0	0	0	0	0	0	0	0	0	0	0	0	0	0	0	0	0	0	0	0	0	0	0	0	0	0	0	0	0	0	0	0	0	0	0	0	0	0	0	0	0	0	0
xxxCorynebacterium_amycolatum	xxxCorynebacterium_amyco	Faecalibacterium_prausnitzii_NZ_DS483500_1_rna34_0106	[465..572]	0	0	0	0	0	0	0	0	0	0	0	0	0	0	0	0	0	0	0	0	0	0	0	0	0	0	0	0	0	0	0	0	0	0	0	0	0	0	0	0	0	0	0	0	0	0
xxxCorynebacterium_amycolatum	xxxCorynebacterium_amyco	Mageeibacillus_indolicus_NC_013895_2_rna7_0011	[479..723]	0	0	0	0	0	0	0	0	0	0	0	0	0	0	0	0	0	0	0	0	0	0	0	0	0	0	0	0	0	0	0	0	0	0	0	0	0	0	0	0	0	0	0	0	0	0
xxxCorynebacterium_amycolatum	xxxCorynebacterium_amyco	Prevotella_copri_NZ_GG703855_1_rna43_0029	[772..876]	0	0	0	0	0	0	0	0	0	0	0	0	0	0	0	0	0	0	0	0	0	0	0	0	0	0	0	0	0	0	0	0	0	0	0	0	0	0	0	0	0	0	0	0	0	0
xxxCorynebacterium_aurimucosum	xxxCorynebacterium_aurim	Bifidobacterium_angulatum_JCM_7096_GCF_0010251551_ASM102515v1_NZ_AP012322_1_rna0_0019	[27..129]	0	0	0	0	0	0	2	0	0	0	0	0	0	0	2	0	0	0	0	0	0	0	0	0	0	0	0	0	0	0	0	0	0	0	0	0	0	0	0	0	0	0	0	0	0	0
xxxCorynebacterium_aurimucosum	xxxCorynebacterium_aurim	Cutibacterium_acnes_J139_NZ_ADFS01000001_1_rna32_0028	[170..275]	0	0	0	0	0	0	0	0	0	0	0	0	0	0	0	0	0	0	0	0	0	0	0	0	0	0	0	0	0	0	0	0	0	0	0	0	0	0	0	0	0	0	0	0	0	0
xxxCorynebacterium_aurimucosum	xxxCorynebacterium_aurim	Eubacterium_siraeum_DSM_15702_GCF_0003820851_ASM38208v1_NZ_KB907544_1__0020	[321..425]	6	0	0	0	0	0	0	0	0	0	0	0	0	0	0	0	0	0	0	0	0	0	0	0	0	0	0	0	0	0	0	0	0	0	0	0	0	0	0	0	0	0	0	0	0	0
xxxCorynebacterium_aurimucosum	xxxCorynebacterium_aurim	Faecalibacterium_prausnitzii_NZ_DS483500_1_rna34_0106	[466..571]	0	0	0	0	0	0	0	0	0	0	0	0	0	0	0	0	0	0	0	0	0	0	0	0	0	0	0	0	0	0	0	0	0	0	0	0	0	0	0	0	0	0	0	0	0	0
xxxCorynebacterium_aurimucosum	xxxCorynebacterium_aurim	Mageeibacillus_indolicus_NC_013895_2_rna7_0011	[586..599]	0	0	0	0	0	0	0	0	0	0	0	0	0	0	0	0	0	0	0	0	0	0	0	0	0	0	0	0	0	0	0	0	0	0	0	0	0	0	0	0	0	0	0	0	0	0
xxxCorynebacterium_aurimucosum	xxxCorynebacterium_aurim	Prevotella_copri_NZ_GG703855_1_rna43_0029	[773..876]	0	0	0	0	0	0	0	0	0	0	0	0	0	0	0	0	0	0	0	0	0	0	0	0	0	0	0	0	0	0	0	0	0	0	0	0	0	0	0	0	0	0	0	0	0	0
xxxCorynebacterium_aurimucosum	xxxCorynebacterium_aurim	Shuttleworthia_satelles_DSM_14600_NZ_GG665866_1_rna19_0005	[918..1017]	0	0	0	0	0	0	0	0	0	0	0	0	0	0	0	0	0	0	0	0	0	0	0	0	0	0	0	0	0	0	0	0	0	0	0	0	0	0	0	0	0	0	0	0	0	0
xxxCorynebacterium_jeikeium	xxxCorynebacterium_jeike	Bifidobacterium_angulatum_JCM_7096_GCF_0010251551_ASM102515v1_NZ_AP012322_1_rna0_0019	[23..122]	0	0	0	0	0	0	0	0	0	0	0	0	0	0	0	0	0	0	0	0	0	0	0	0	0	0	0	0	0	0	0	0	0	0	0	0	0	0	0	0	0	0	0	0	0	0
xxxCorynebacterium_jeikeium	xxxCorynebacterium_jeike	Cutibacterium_acnes_J139_NZ_ADFS01000001_1_rna32_0028	[170..273]	0	0	0	0	0	0	0	0	0	0	0	0	0	0	0	0	0	0	0	0	0	0	0	0	0	0	0	0	0	0	0	0	0	0	0	0	0	0	0	0	0	0	0	0	0	0
xxxCorynebacterium_jeikeium	xxxCorynebacterium_jeike	Eubacterium_siraeum_DSM_15702_GCF_0003820851_ASM38208v1_NZ_KB907544_1__0020	[314..420]	0	0	0	0	0	0	0	0	0	0	0	0	0	0	0	0	0	0	0	0	0	0	0	0	0	0	0	0	0	0	0	0	0	0	0	0	0	0	0	0	0	0	0	0	0	0
xxxCorynebacterium_jeikeium	xxxCorynebacterium_jeike	Faecalibacterium_prausnitzii_NZ_DS483500_1_rna34_0106	[460..568]	0	0	0	0	0	0	0	0	0	0	0	0	0	0	0	0	0	0	0	0	0	0	0	0	0	0	0	0	0	0	0	0	0	0	0	0	0	0	0	0	0	0	0	0	0	0
xxxCorynebacterium_jeikeium	xxxCorynebacterium_jeike	Mageeibacillus_indolicus_NC_013895_2_rna7_0011	[474..720]	0	0	0	0	0	0	0	0	0	0	0	0	0	0	0	0	0	0	0	0	0	0	0	0	0	0	0	0	0	0	0	0	0	0	0	0	0	0	0	0	0	0	0	0	0	0
xxxCorynebacterium_jeikeium	xxxCorynebacterium_jeike	Prevotella_copri_NZ_GG703855_1_rna43_0029	[774..878]	0	0	0	0	0	0	0	0	0	0	0	0	0	0	0	0	0	0	0	0	0	0	0	0	0	0	0	0	0	0	0	0	0	0	0	0	0	0	0	0	0	0	0	0	0	0
xxxCorynebacterium_jeikeium	xxxCorynebacterium_jeike	Shuttleworthia_satelles_DSM_14600_NZ_GG665866_1_rna19_0005	[921..1025]	0	0	0	0	0	0	0	0	0	0	0	0	0	0	0	0	0	0	0	0	0	0	0	0	0	0	0	0	0	0	0	0	0	0	0	0	0	0	0	0	0	0	0	0	0	0
xxxCorynebacterium_kroppenstedtii_DSM_44385	xxxCorynebacterium_kropp	Bifidobacterium_angulatum_JCM_7096_GCF_0010251551_ASM102515v1_NZ_AP012322_1_rna0_0019	[23..122]	0	0	0	0	0	0	0	0	0	0	0	0	0	0	0	0	0	0	0	0	0	0	0	0	0	0	0	0	0	0	0	0	0	0	0	0	0	0	0	0	0	0	0	0	0	0
xxxCorynebacterium_kroppenstedtii_DSM_44385	xxxCorynebacterium_kropp	Cutibacterium_acnes_J139_NZ_ADFS01000001_1_rna32_0028	[170..274]	0	0	0	0	0	0	0	0	0	0	0	0	0	0	0	0	0	0	0	0	0	0	0	0	0	0	0	0	0	0	0	0	0	0	0	0	0	0	0	0	0	0	0	0	0	0
xxxCorynebacterium_kroppenstedtii_DSM_44385	xxxCorynebacterium_kropp	Eubacterium_siraeum_DSM_15702_GCF_0003820851_ASM38208v1_NZ_KB907544_1__0020	[315..421]	0	0	0	0	0	0	0	0	0	0	0	0	0	0	0	0	0	0	0	0	0	0	0	0	0	0	0	0	0	0	0	0	0	0	0	0	0	0	0	0	0	0	0	0	0	0
xxxCorynebacterium_kroppenstedtii_DSM_44385	xxxCorynebacterium_kropp	Faecalibacterium_prausnitzii_NZ_DS483500_1_rna34_0106	[461..568]	0	0	0	0	0	0	0	0	0	0	0	0	0	0	0	0	0	0	0	0	0	0	0	0	0	0	0	0	0	0	0	0	0	0	0	0	0	0	0	0	0	0	0	0	0	0
xxxCorynebacterium_kroppenstedtii_DSM_44385	xxxCorynebacterium_kropp	Mageeibacillus_indolicus_NC_013895_2_rna7_0011	[475..719]	0	0	0	0	0	0	0	0	0	0	0	0	0	0	0	0	0	0	0	0	0	0	0	0	0	0	0	0	0	0	0	0	0	0	0	0	0	0	0	0	0	0	0	0	0	0
xxxCorynebacterium_kroppenstedtii_DSM_44385	xxxCorynebacterium_kropp	Prevotella_copri_NZ_GG703855_1_rna43_0029	[771..875]	0	0	0	0	0	0	0	0	0	0	0	0	0	0	0	0	0	0	0	0	0	0	0	0	0	0	0	0	0	0	0	0	0	0	0	0	0	0	0	0	0	0	0	0	0	0
xxxCorynebacterium_kroppenstedtii_DSM_44385	xxxCorynebacterium_kropp	Shuttleworthia_satelles_DSM_14600_NZ_GG665866_1_rna19_0005	[918..1020]	0	0	0	0	0	0	0	0	0	0	0	0	0	0	0	0	0	0	0	0	0	0	0	0	0	0	0	0	0	0	0	0	0	0	0	0	0	0	0	0	0	0	0	0	0	0
xxxCorynebacterium_matruchotii_ATCC_33806	xxxCorynebacterium_matru	Bifidobacterium_angulatum_JCM_7096_GCF_0010251551_ASM102515v1_NZ_AP012322_1_rna0_0019	[27..130]	0	0	0	0	0	0	0	0	0	0	0	0	0	0	0	0	0	0	0	0	0	0	0	0	0	0	0	0	0	0	0	0	0	0	0	0	0	0	0	0	0	0	0	0	0	0
xxxCorynebacterium_matruchotii_ATCC_33806	xxxCorynebacterium_matru	Cutibacterium_acnes_J139_NZ_ADFS01000001_1_rna32_0028	[173..277]	0	0	0	0	0	0	0	0	0	0	0	0	0	0	0	0	0	0	0	0	0	0	0	0	0	0	0	0	0	0	0	0	0	0	0	0	0	0	0	0	0	0	0	0	0	0
xxxCorynebacterium_matruchotii_ATCC_33806	xxxCorynebacterium_matru	Eubacterium_siraeum_DSM_15702_GCF_0003820851_ASM38208v1_NZ_KB907544_1__0020	[325..431]	12	0	0	0	0	0	0	0	0	0	0	0	0	0	0	0	0	0	0	0	0	0	0	0	0	0	0	0	0	0	0	0	0	0	0	0	0	0	0	0	0	0	0	0	0	0
xxxCorynebacterium_matruchotii_ATCC_33806	xxxCorynebacterium_matru	Faecalibacterium_prausnitzii_NZ_DS483500_1_rna34_0106	[476..582]	0	0	0	0	0	0	0	0	0	0	0	0	0	0	0	0	0	0	0	0	0	0	0	0	0	0	0	0	0	0	0	0	0	0	0	0	0	0	0	0	0	0	0	0	0	0
xxxCorynebacterium_matruchotii_ATCC_33806	xxxCorynebacterium_matru	Mageeibacillus_indolicus_NC_013895_2_rna7_0011	[631..735]	0	0	0	0	0	0	0	0	0	0	0	0	0	0	0	0	0	0	0	0	0	0	0	0	0	0	0	0	0	0	0	0	0	0	0	0	0	0	0	0	0	0	0	0	0	0
xxxCorynebacterium_matruchotii_ATCC_33806	xxxCorynebacterium_matru	Prevotella_copri_NZ_GG703855_1_rna43_0029	[644..1034]	0	0	0	0	0	0	0	0	0	0	0	0	0	0	0	0	0	0	0	0	0	0	0	0	0	0	0	0	0	0	0	0	0	0	0	0	0	0	0	0	0	0	0	0	0	0
xxxCorynebacterium_matruchotii_ATCC_33806	xxxCorynebacterium_matru	Shuttleworthia_satelles_DSM_14600_NZ_GG665866_1_rna19_0005	[773..878]	0	0	0	0	0	0	0	0	0	0	0	0	0	0	0	0	0	0	0	0	0	0	0	0	0	0	0	0	0	0	0	0	0	0	0	0	0	0	0	0	0	0	0	0	0	0
xxxCorynebacterium_pseudogenitalium_ATCC_33035	xxxCorynebacterium_pseud	Bifidobacterium_angulatum_JCM_7096_GCF_0010251551_ASM102515v1_NZ_AP012322_1_rna0_0019	[23..122]	0	0	0	0	0	0	0	0	0	0	0	0	0	0	0	0	0	0	0	0	0	0	0	0	0	0	0	0	0	0	0	0	0	0	0	0	0	0	0	0	0	0	0	0	0	0
xxxCorynebacterium_pseudogenitalium_ATCC_33035	xxxCorynebacterium_pseud	Cutibacterium_acnes_J139_NZ_ADFS01000001_1_rna32_0028	[170..274]	0	0	0	0	0	0	0	0	0	0	0	0	0	0	0	0	0	0	0	0	0	0	0	0	0	0	0	0	0	0	0	0	0	0	0	0	0	0	0	0	0	0	0	0	0	0
xxxCorynebacterium_pseudogenitalium_ATCC_33035	xxxCorynebacterium_pseud	Eubacterium_siraeum_DSM_15702_GCF_0003820851_ASM38208v1_NZ_KB907544_1__0020	[315..420]	0	0	0	0	0	0	0	0	0	0	0	0	0	0	0	0	0	0	0	0	0	0	0	0	0	0	0	0	0	0	0	0	0	0	0	0	0	0	0	0	0	0	0	0	0	0
xxxCorynebacterium_pseudogenitalium_ATCC_33035	xxxCorynebacterium_pseud	Shuttleworthia_satelles_DSM_14600_NZ_GG665866_1_rna19_0005	[466..570]	0	0	0	0	0	0	0	0	0	0	0	0	0	0	0	0	0	0	0	0	0	0	0	0	0	0	0	0	0	0	0	0	0	0	0	0	0	0	0	0	0	0	0	0	0	0
xxxCorynebacterium_striatum_ATCC_6940	xxxCorynebacterium_stria	Bifidobacterium_angulatum_JCM_7096_GCF_0010251551_ASM102515v1_NZ_AP012322_1_rna0_0019	[23..122]	0	0	0	0	0	0	0	0	0	0	0	0	0	0	0	0	0	0	0	0	0	0	0	0	0	0	0	0	0	0	0	0	0	0	0	0	0	0	0	0	0	0	0	0	0	0
xxxCorynebacterium_striatum_ATCC_6940	xxxCorynebacterium_stria	Cutibacterium_acnes_J139_NZ_ADFS01000001_1_rna32_0028	[170..273]	0	0	0	0	0	0	0	0	0	0	0	0	0	0	0	0	0	0	0	0	0	0	0	0	0	0	0	0	0	0	0	0	0	0	0	0	0	0	0	0	0	0	0	0	0	0
xxxCorynebacterium_striatum_ATCC_6940	xxxCorynebacterium_stria	Eubacterium_siraeum_DSM_15702_GCF_0003820851_ASM38208v1_NZ_KB907544_1__0020	[314..420]	0	0	0	0	0	0	0	0	0	0	0	0	0	0	0	0	0	0	0	0	0	0	0	0	0	0	0	0	0	0	0	0	0	0	0	0	0	0	0	0	0	0	0	0	0	0
xxxCorynebacterium_striatum_ATCC_6940	xxxCorynebacterium_stria	Faecalibacterium_prausnitzii_NZ_DS483500_1_rna34_0106	[460..566]	0	0	0	0	0	0	0	0	0	0	0	0	0	0	0	0	0	0	0	0	0	0	0	0	0	0	0	0	0	0	0	0	0	0	0	0	0	0	0	0	0	0	0	0	0	0
xxxCorynebacterium_striatum_ATCC_6940	xxxCorynebacterium_stria	Mageeibacillus_indolicus_NC_013895_2_rna7_0011	[474..716]	0	0	0	0	0	0	0	0	0	0	0	0	0	0	0	0	0	0	0	0	0	0	0	0	0	0	0	0	0	0	0	0	0	0	0	0	0	0	0	0	0	0	0	0	0	0
xxxCorynebacterium_striatum_ATCC_6940	xxxCorynebacterium_stria	Shuttleworthia_satelles_DSM_14600_NZ_GG665866_1_rna19_0005	[768..872]	0	0	0	0	0	0	0	0	0	0	0	0	0	0	0	0	0	0	0	0	0	0	0	0	0	0	0	0	0	0	0	0	0	0	0	0	0	0	0	0	0	0	0	0	0	0
xxxCorynebacterium_tuberculostearicum_SK141	xxxCorynebacterium_tuber	Bifidobacterium_angulatum_JCM_7096_GCF_0010251551_ASM102515v1_NZ_AP012322_1_rna0_0019	[27..129]	0	0	0	0	0	0	0	0	0	0	0	0	0	0	0	0	0	0	0	0	0	0	0	0	0	0	0	0	0	0	0	0	0	0	0	0	0	0	0	0	0	0	0	0	0	0
xxxCorynebacterium_tuberculostearicum_SK141	xxxCorynebacterium_tuber	Cutibacterium_acnes_J139_NZ_ADFS01000001_1_rna32_0028	[170..275]	0	0	0	0	0	0	0	0	0	0	0	0	0	0	0	0	0	0	0	0	0	0	0	0	0	0	0	0	0	0	0	0	0	0	0	0	0	0	0	0	0	0	0	0	0	0
xxxCorynebacterium_tuberculostearicum_SK141	xxxCorynebacterium_tuber	Eubacterium_siraeum_DSM_15702_GCF_0003820851_ASM38208v1_NZ_KB907544_1__0020	[321..425]	0	0	0	0	0	0	0	0	0	0	0	0	0	0	0	0	0	0	0	0	0	0	0	0	0	0	0	0	0	0	0	0	0	0	0	0	0	0	0	0	0	0	0	0	0	0
xxxCorynebacterium_tuberculostearicum_SK141	xxxCorynebacterium_tuber	Faecalibacterium_prausnitzii_NZ_DS483500_1_rna34_0106	[477..583]	0	0	0	0	0	0	0	0	0	0	0	0	0	0	0	0	0	0	0	0	0	0	0	0	0	0	0	0	0	0	0	0	0	0	0	0	0	0	0	0	0	0	0	0	0	0
xxxCorynebacterium_tuberculostearicum_SK141	xxxCorynebacterium_tuber	Mageeibacillus_indolicus_NC_013895_2_rna7_0011	[490..735]	0	0	0	0	0	0	0	0	0	0	0	0	0	0	0	0	0	0	0	0	0	0	0	0	0	0	0	0	0	0	0	0	0	0	0	0	0	0	0	0	0	0	0	0	0	0
xxxCorynebacterium_tuberculostearicum_SK141	xxxCorynebacterium_tuber	Prevotella_copri_NZ_GG703855_1_rna43_0029	[772..876]	0	0	0	0	0	0	0	0	0	0	0	0	0	0	0	0	0	0	0	0	0	0	0	0	0	0	0	0	0	0	0	0	0	0	0	0	0	0	0	0	0	0	0	0	0	0
xxxCorynebacterium_tuberculostearicum_SK141	xxxCorynebacterium_tuber	Shuttleworthia_satelles_DSM_14600_NZ_GG665866_1_rna19_0005	[924..1023]	0	0	0	0	0	0	0	0	0	0	0	0	0	0	0	0	0	0	0	0	0	0	0	0	0	0	0	0	0	0	0	0	0	0	0	0	0	0	0	0	0	0	0	0	0	0
xxxCorynebacterium_urealyticum	xxxCorynebacterium_ureal	Bifidobacterium_angulatum_JCM_7096_GCF_0010251551_ASM102515v1_NZ_AP012322_1_rna0_0019	[27..131]	0	0	0	0	0	0	0	0	0	0	0	0	0	0	0	0	0	0	0	0	0	0	0	0	0	0	0	0	0	0	0	0	0	0	0	0	0	0	0	0	0	0	0	0	0	0
xxxCorynebacterium_urealyticum	xxxCorynebacterium_ureal	Cutibacterium_acnes_J139_NZ_ADFS01000001_1_rna32_0028	[174..278]	0	0	0	0	0	0	0	0	0	0	0	0	0	0	0	0	0	0	0	0	0	0	0	0	0	0	0	0	0	0	0	0	0	0	0	0	0	0	0	0	0	0	0	0	0	0
xxxCorynebacterium_urealyticum	xxxCorynebacterium_ureal	Eubacterium_siraeum_DSM_15702_GCF_0003820851_ASM38208v1_NZ_KB907544_1__0020	[319..424]	0	0	0	0	0	0	0	0	0	0	0	0	0	0	0	0	0	0	0	0	0	0	0	0	0	0	0	0	0	0	0	0	0	0	0	0	0	0	0	0	0	0	0	0	0	0
xxxCorynebacterium_urealyticum	xxxCorynebacterium_ureal	Faecalibacterium_prausnitzii_NZ_DS483500_1_rna34_0106	[439..736]	0	0	0	0	0	0	0	0	0	0	0	0	0	0	0	0	0	0	0	0	0	0	0	0	0	0	0	0	0	0	0	0	0	0	0	0	0	0	0	0	0	0	0	0	0	0
xxxCorynebacterium_urealyticum	xxxCorynebacterium_ureal	Mageeibacillus_indolicus_NC_013895_2_rna7_0011	[476..582]	0	0	0	0	0	0	0	0	0	0	0	0	0	0	0	0	0	0	0	0	0	0	0	0	1	0	0	0	0	0	0	0	0	0	0	0	0	0	0	0	0	0	0	0	0	0
xxxCorynebacterium_urealyticum	xxxCorynebacterium_ureal	Prevotella_copri_NZ_GG703855_1_rna43_0029	[773..877]	0	0	0	0	0	0	0	0	0	0	0	0	0	0	0	0	0	0	0	0	0	0	0	0	0	0	0	0	0	0	0	0	0	0	0	0	0	0	0	0	0	0	0	0	0	0
xxxCorynebacterium_urealyticum	xxxCorynebacterium_ureal	Shuttleworthia_satelles_DSM_14600_NZ_GG665866_1_rna19_0005	[925..1024]	0	0	0	0	0	0	0	0	0	0	0	0	0	0	0	0	0	0	0	0	0	0	0	0	0	0	0	0	0	0	0	0	0	0	0	0	0	0	0	0	0	0	0	0	0	0
xxxCorynebacterium_vitaeruminis	xxxCorynebacterium_vitae	Bifidobacterium_angulatum_JCM_7096_GCF_0010251551_ASM102515v1_NZ_AP012322_1_rna0_0019	[25..128]	0	0	0	0	0	0	0	0	0	0	0	0	0	0	0	0	0	0	0	0	0	0	0	0	0	0	0	0	0	0	0	0	0	0	0	0	0	0	0	0	0	0	0	0	0	0
xxxCorynebacterium_vitaeruminis	xxxCorynebacterium_vitae	Cutibacterium_acnes_J139_NZ_ADFS01000001_1_rna32_0028	[174..278]	0	0	0	0	0	0	0	0	0	0	0	0	0	0	0	0	0	0	0	0	0	0	0	0	0	0	0	0	0	0	0	0	0	0	0	0	0	0	0	0	0	0	0	0	0	0
xxxCorynebacterium_vitaeruminis	xxxCorynebacterium_vitae	Eubacterium_siraeum_DSM_15702_GCF_0003820851_ASM38208v1_NZ_KB907544_1__0020	[321..425]	0	0	0	0	0	0	0	0	0	0	0	0	0	0	0	0	0	0	0	0	0	0	0	0	0	0	0	0	0	0	0	0	0	0	0	0	0	0	0	0	0	0	0	0	0	0
xxxCorynebacterium_vitaeruminis	xxxCorynebacterium_vitae	Faecalibacterium_prausnitzii_NZ_DS483500_1_rna34_0106	[469..576]	0	0	0	0	0	0	0	0	0	0	0	0	0	0	0	0	0	0	0	0	0	0	0	0	0	0	0	0	0	0	0	0	0	0	0	0	0	0	0	0	0	0	0	0	0	0
xxxCorynebacterium_vitaeruminis	xxxCorynebacterium_vitae	Mageeibacillus_indolicus_NC_013895_2_rna7_0011	[617..722]	0	0	0	0	0	0	0	0	0	0	0	0	0	0	0	0	0	0	0	0	0	0	0	0	0	0	0	0	0	0	0	0	0	0	0	0	0	0	0	0	0	0	0	0	0	0
xxxCorynebacterium_vitaeruminis	xxxCorynebacterium_vitae	Prevotella_copri_NZ_GG703855_1_rna43_0029	[737..884]	0	0	0	0	0	0	0	0	0	0	0	0	0	0	0	0	0	0	0	0	0	0	0	0	0	0	0	0	0	0	0	0	0	0	0	0	0	0	0	0	0	0	0	0	0	0
xxxCorynebacterium_vitaeruminis	xxxCorynebacterium_vitae	Shuttleworthia_satelles_DSM_14600_NZ_GG665866_1_rna19_0005	[925..1027]	0	0	0	0	0	0	0	0	0	0	0	0	0	0	0	0	0	0	0	0	0	0	0	0	0	0	0	0	0	0	0	0	0	0	0	0	0	0	0	0	0	0	0	0	0	0
xxxCryptobacterium_curtum_DSM_15641	xxxCryptobacterium_curtu	Bifidobacterium_angulatum_JCM_7096_GCF_0010251551_ASM102515v1_NZ_AP012322_1_rna0_0019	[19..122]	0	0	0	0	0	0	0	0	0	0	0	0	0	0	0	0	0	0	0	0	0	0	0	0	0	0	0	0	0	0	0	0	0	0	0	0	0	0	0	0	0	0	0	0	0	0
xxxCryptobacterium_curtum_DSM_15641	xxxCryptobacterium_curtu	Cutibacterium_acnes_J139_NZ_ADFS01000001_1_rna32_0028	[175..277]	2	0	0	0	0	0	0	0	0	0	0	6	0	0	2	0	0	0	0	0	0	0	0	0	0	0	0	0	0	0	0	0	0	0	0	0	0	0	0	0	0	0	0	0	0	0
xxxCryptobacterium_curtum_DSM_15641	xxxCryptobacterium_curtu	Faecalibacterium_prausnitzii_NZ_DS483500_1_rna34_0106	[319..420]	0	0	0	0	0	0	0	0	0	0	0	0	0	0	0	0	0	0	0	0	0	0	0	0	0	0	0	0	0	0	0	0	0	0	0	0	0	0	0	0	0	0	0	0	0	0
xxxCutibacterium_acnes_J165	xxxCutibacterium_acnes_J	Bifidobacterium_angulatum_JCM_7096_GCF_0010251551_ASM102515v1_NZ_AP012322_1_rna0_0019	[24..128]	0	0	0	0	0	0	0	0	0	0	0	0	0	0	0	0	0	0	0	0	0	0	0	0	0	0	0	0	0	0	0	0	0	0	0	0	0	0	0	0	0	0	0	0	0	0
xxxCutibacterium_acnes_J165	xxxCutibacterium_acnes_J	Cutibacterium_acnes_J139_NZ_ADFS01000001_1_rna32_0028	[179..286]	0	0	0	0	0	0	0	0	0	0	0	0	0	0	0	0	0	0	0	0	0	0	0	0	0	0	0	0	0	0	0	0	0	0	0	0	0	0	0	0	0	0	0	0	0	0
xxxCutibacterium_acnes_J165	xxxCutibacterium_acnes_J	Eubacterium_siraeum_DSM_15702_GCF_0003820851_ASM38208v1_NZ_KB907544_1__0020	[323..429]	0	0	0	0	0	0	0	0	0	0	0	0	0	0	0	0	0	0	0	0	0	0	0	0	0	0	0	0	0	0	0	0	0	0	0	0	0	0	0	0	0	0	0	0	0	0
xxxCutibacterium_acnes_J165	xxxCutibacterium_acnes_J	Mageeibacillus_indolicus_NC_013895_2_rna7_0011	[482..586]	0	0	0	0	0	0	0	0	0	0	0	0	0	0	0	0	0	0	0	0	0	0	0	0	0	0	0	0	0	0	0	0	0	0	0	0	0	0	0	0	0	0	0	0	0	0
xxxCutibacterium_acnes_J165	xxxCutibacterium_acnes_J	Shuttleworthia_satelles_DSM_14600_NZ_GG665866_1_rna19_0005	[628..733]	0	0	0	0	0	0	0	0	0	0	0	0	0	0	0	0	0	0	0	0	0	0	0	0	0	0	0	0	0	0	0	0	0	0	0	0	0	0	0	0	0	0	0	0	0	0
xxxCutibacterium_acnes_J165	xxxCutibacterium_acnes_J	Streptococcus_macedonicus_NC_016749_1_rna66_0143	[776..881]	0	0	0	0	0	0	0	0	0	0	0	0	0	0	0	0	0	0	0	0	0	0	0	0	0	0	0	0	0	0	0	0	0	0	0	0	0	0	0	0	0	0	0	0	0	0
xxxCutibacterium_acnes_J165	xxxCutibacterium_acnes_J	Veillonella_seminalis_NZ_JH992937_1_rna41_0017	[926..1026]	0	0	0	0	0	0	0	0	0	0	0	0	0	0	0	0	0	0	0	0	0	0	0	0	0	0	0	0	0	0	0	0	0	0	0	0	0	0	0	0	0	0	0	0	0	0
xxxCutibacterium_acnes_J139	xxxCutibacterium_acnes_J	Bifidobacterium_angulatum_JCM_7096_GCF_0010251551_ASM102515v1_NZ_AP012322_1_rna0_0019	[23..123]	0	0	0	0	0	0	0	0	0	0	0	0	0	0	0	0	0	0	0	0	0	0	0	0	0	0	0	0	0	0	0	0	0	0	0	0	0	0	0	0	0	0	0	0	0	0
xxxCutibacterium_acnes_J139	xxxCutibacterium_acnes_J	Cutibacterium_acnes_J139_NZ_ADFS01000001_1_rna32_0028	[168..273]	0	0	0	0	0	0	0	0	0	0	0	0	0	0	0	0	0	0	0	0	0	0	0	0	0	0	0	0	0	0	0	0	0	0	0	0	0	0	0	0	0	0	0	0	0	0
xxxCutibacterium_acnes_J139	xxxCutibacterium_acnes_J	Eubacterium_siraeum_DSM_15702_GCF_0003820851_ASM38208v1_NZ_KB907544_1__0020	[320..426]	0	0	0	0	0	0	0	0	0	2	0	0	0	0	0	0	0	0	0	0	0	0	0	0	0	0	0	0	0	0	0	0	18	0	0	0	0	0	0	0	0	0	0	0	0	0
xxxCutibacterium_acnes_J139	xxxCutibacterium_acnes_J	Mageeibacillus_indolicus_NC_013895_2_rna7_0011	[463..570]	0	0	0	0	0	0	0	0	0	0	0	0	0	0	0	0	0	0	0	0	0	0	0	0	0	0	0	0	0	0	0	0	0	0	0	0	0	0	0	0	0	0	0	0	0	0
xxxCutibacterium_acnes_J139	xxxCutibacterium_acnes_J	Prevotella_copri_NZ_GG703855_1_rna43_0029	[618..722]	0	0	0	0	0	0	0	0	0	0	0	0	0	0	0	0	0	0	0	0	0	0	0	0	0	0	0	0	0	0	0	0	0	0	0	0	0	0	0	0	0	0	0	0	0	0
xxxCutibacterium_acnes_J139	xxxCutibacterium_acnes_J	Shuttleworthia_satelles_DSM_14600_NZ_GG665866_1_rna19_0005	[771..875]	0	0	0	0	0	0	0	0	0	0	0	0	0	0	0	0	0	0	0	0	0	0	0	0	0	0	0	0	0	0	0	0	0	0	0	0	0	0	0	0	0	0	0	0	0	0
xxxCutibacterium_acnes_SK137	xxxCutibacterium_acnes_S	Bifidobacterium_angulatum_JCM_7096_GCF_0010251551_ASM102515v1_NZ_AP012322_1_rna0_0019	[23..123]	0	0	0	0	0	0	0	0	0	0	0	0	0	0	0	0	0	0	0	0	0	0	0	0	0	0	0	0	0	0	0	0	0	0	0	0	0	0	0	0	0	0	0	0	0	0
xxxCutibacterium_acnes_SK137	xxxCutibacterium_acnes_S	Cutibacterium_acnes_J139_NZ_ADFS01000001_1_rna32_0028	[171..277]	0	0	0	0	0	0	0	0	0	0	0	0	0	0	0	0	0	0	0	0	0	0	0	0	0	0	0	0	0	0	0	0	0	0	0	0	0	0	0	0	0	0	0	0	0	0
xxxCutibacterium_acnes_SK137	xxxCutibacterium_acnes_S	Eubacterium_siraeum_DSM_15702_GCF_0003820851_ASM38208v1_NZ_KB907544_1__0020	[323..427]	0	0	0	0	0	0	0	0	0	0	0	0	0	0	0	0	0	0	0	0	0	0	0	0	0	0	0	0	0	0	0	0	0	0	0	0	0	0	0	0	0	0	0	0	0	0
xxxCutibacterium_acnes_SK137	xxxCutibacterium_acnes_S	Mageeibacillus_indolicus_NC_013895_2_rna7_0011	[470..574]	0	0	0	0	0	0	0	0	0	0	0	0	0	0	0	0	0	0	0	0	0	0	0	0	0	0	0	0	0	0	0	0	0	0	0	0	0	0	0	0	0	0	0	0	0	0
xxxCutibacterium_acnes_SK137	xxxCutibacterium_acnes_S	Prevotella_copri_NZ_GG703855_1_rna43_0029	[625..732]	0	0	0	0	0	0	0	0	0	0	0	0	0	0	0	0	0	0	0	0	0	0	0	0	0	0	0	0	0	0	0	0	0	0	0	0	0	0	0	0	0	0	0	0	0	0
xxxCutibacterium_acnes_SK137	xxxCutibacterium_acnes_S	Shuttleworthia_satelles_DSM_14600_NZ_GG665866_1_rna19_0005	[772..877]	0	0	0	0	0	0	0	0	0	0	0	0	0	0	0	0	0	0	0	0	0	0	0	0	0	0	0	0	0	0	0	0	0	0	0	0	0	0	0	0	0	0	0	0	0	0
xxxCutibacterium_acnes_SK187	xxxCutibacterium_acnes_S	Bifidobacterium_angulatum_JCM_7096_GCF_0010251551_ASM102515v1_NZ_AP012322_1_rna0_0019	[27..131]	0	0	0	0	0	0	0	0	0	0	0	0	0	0	0	0	0	0	0	0	0	0	0	0	0	0	0	0	0	0	0	0	0	0	0	0	0	0	0	0	0	0	0	0	0	0
xxxCutibacterium_acnes_SK187	xxxCutibacterium_acnes_S	Cutibacterium_acnes_J139_NZ_ADFS01000001_1_rna32_0028	[174..278]	0	0	0	0	0	0	0	0	0	0	0	0	0	0	0	0	0	0	0	0	0	0	0	0	0	0	0	0	0	0	0	0	0	0	0	0	0	0	0	0	0	0	0	0	0	0
xxxCutibacterium_acnes_SK187	xxxCutibacterium_acnes_S	Eubacterium_siraeum_DSM_15702_GCF_0003820851_ASM38208v1_NZ_KB907544_1__0020	[329..436]	0	0	0	0	0	0	0	0	0	0	0	0	0	0	0	0	0	0	0	0	0	0	0	0	0	0	0	0	0	0	0	0	0	0	0	0	0	0	0	0	0	0	0	0	0	0
xxxCutibacterium_acnes_SK187	xxxCutibacterium_acnes_S	Mageeibacillus_indolicus_NC_013895_2_rna7_0011	[473..579]	0	0	0	0	0	0	0	0	0	0	0	0	0	0	0	0	0	0	0	0	0	0	0	0	0	0	0	0	0	0	0	0	0	0	0	0	0	0	0	0	0	0	0	0	0	0
xxxCutibacterium_acnes_SK187	xxxCutibacterium_acnes_S	Prevotella_copri_NZ_GG703855_1_rna43_0029	[626..731]	0	0	0	0	0	0	0	0	0	0	0	0	0	0	0	0	0	0	0	0	0	0	0	0	0	0	0	0	0	0	0	0	0	0	0	0	0	0	0	0	0	0	0	0	0	0
xxxCutibacterium_acnes_SK187	xxxCutibacterium_acnes_S	Shuttleworthia_satelles_DSM_14600_NZ_GG665866_1_rna19_0005	[776..876]	0	0	0	0	0	0	0	0	0	0	0	0	0	0	0	0	0	0	0	0	0	0	0	0	0	0	0	0	0	0	0	0	0	0	0	0	0	0	0	0	0	0	0	0	0	0
xxxDialister_invisus_DSM_15470	xxxDialister_invisus_DSM	Bifidobacterium_angulatum_JCM_7096_GCF_0010251551_ASM102515v1_NZ_AP012322_1_rna0_0019	[24..138]	0	0	0	14	0	0	0	2	8	0	6	84	0	2	2	0	0	0	0	0	0	0	0	0	32	10	0	0	0	0	0	6	0	2	0	0	0	46	0	0	0	0	0	0	0	0
xxxDialister_invisus_DSM_15470	xxxDialister_invisus_DSM	Cutibacterium_acnes_J139_NZ_ADFS01000001_1_rna32_0028	[181..288]	32	0	0	10	0	0	0	10	2	2	40	92	0	0	0	2	0	0	0	0	0	0	0	12	20	4	0	0	0	0	0	4	0	0	0	0	0	72	0	0	0	0	0	0	0	0
xxxDialister_invisus_DSM_15470	xxxDialister_invisus_DSM	Eubacterium_siraeum_DSM_15702_GCF_0003820851_ASM38208v1_NZ_KB907544_1__0016	[340..445]	18	0	0	0	0	0	0	0	0	0	0	0	0	0	0	0	0	0	0	0	0	0	0	0	0	0	0	0	0	0	0	0	0	0	0	0	0	0	0	0	0	0	0	0	0	0
xxxDialister_invisus_DSM_15470	xxxDialister_invisus_DSM	Faecalibacterium_prausnitzii_NZ_DS483500_1_rna34_0106	[488..593]	0	0	0	0	0	0	0	0	0	0	0	0	0	0	0	0	0	0	0	0	0	0	0	0	0	0	0	0	0	0	0	0	0	0	0	0	0	0	0	0	0	0	0	0	0	0
xxxDialister_invisus_DSM_15470	xxxDialister_invisus_DSM	Veillonella_seminalis_NZ_JH992937_1_rna41_0017	[637..737]	0	0	0	0	0	0	0	0	0	0	0	0	0	0	0	0	0	0	0	0	0	0	0	0	0	0	0	0	0	0	0	0	0	0	0	0	0	0	0	0	0	0	0	0	0	0
xxxDialister_micraerophilus	xxxDialister_micraerophi	Bifidobacterium_angulatum_JCM_7096_GCF_0010251551_ASM102515v1_NZ_AP012322_1_rna0_0019	[23..123]	0	0	0	583	0	0	14	522	424	46	282	1125	0	58	46	10	0	4	0	0	0	0	0	184	218	148	0	0	2	0	0	90	0	16	0	2	0	2097	0	16	2	2	26	2	0	0
xxxDialister_micraerophilus	xxxDialister_micraerophi	Cutibacterium_acnes_J139_NZ_ADFS01000001_1_rna32_0028	[167..271]	12	0	0	0	0	0	0	0	0	0	0	2	0	0	0	0	0	0	0	0	0	0	0	0	0	0	0	0	0	0	0	0	0	0	0	0	0	0	0	0	0	0	0	0	0	0
xxxDialister_micraerophilus	xxxDialister_micraerophi	Eubacterium_siraeum_DSM_15702_GCF_0003820851_ASM38208v1_NZ_KB907544_1__0016	[320..427]	54	0	0	12	0	0	0	16	2	0	0	104	0	0	0	0	0	0	2	0	0	0	0	2	8	6	0	0	0	0	0	2	0	2	0	0	0	136	0	2	0	0	0	0	0	0
xxxDialister_micraerophilus	xxxDialister_micraerophi	Eubacterium_siraeum_DSM_15702_GCF_0003820851_ASM38208v1_NZ_KB907544_1__0020	[465..570]	60	0	0	14	0	0	0	13	12	0	14	26	0	0	0	0	0	0	0	0	0	0	0	0	10	0	0	0	0	0	0	0	0	0	0	0	0	40	0	0	0	0	0	0	0	0
xxxDialister_micraerophilus	xxxDialister_micraerophi	Faecalibacterium_prausnitzii_NZ_DS483500_1_rna34_0106	[621..737]	8	0	0	60	0	0	0	184	4	0	16	86	0	2	0	0	0	0	0	0	0	0	0	4	10	8	0	0	0	0	0	2	0	6	0	0	0	302	0	0	0	0	4	0	0	0
xxxDialister_micraerophilus	xxxDialister_micraerophi	Veillonella_seminalis_NZ_JH992937_1_rna41_0017	[783..886]	316	0	0	23	0	0	0	106	64	0	82	148	0	2	23	0	0	2	0	0	0	0	0	23	17	30	0	0	0	0	0	6	0	2	0	0	0	207	0	4	0	0	0	0	0	0
xxxDorea_formicigenerans_ATCC_27755	xxxDorea_formicigenerans	Bifidobacterium_angulatum_JCM_7096_GCF_0010251551_ASM102515v1_NZ_AP012322_1_rna0_0019	[23..123]	0	0	0	0	0	0	0	0	0	0	0	0	0	0	0	0	0	0	0	0	0	0	0	0	0	0	0	0	0	0	0	0	0	0	0	0	0	0	0	0	0	0	0	0	0	0
xxxDorea_formicigenerans_ATCC_27755	xxxDorea_formicigenerans	Clostridium_bolteae_ATCC_BAA_613_GCF_0001543651_ASM15436v1_NZ_DS480694_1_rna30_0007	[171..276]	0	0	0	0	0	0	2	0	0	0	0	0	0	0	0	0	0	0	0	0	0	0	0	0	0	0	0	0	0	0	0	0	0	0	0	0	0	0	0	0	0	0	0	0	0	0
xxxDorea_formicigenerans_ATCC_27755	xxxDorea_formicigenerans	Cutibacterium_acnes_J139_NZ_ADFS01000001_1_rna32_0028	[315..419]	0	0	0	0	0	0	0	0	0	0	0	0	0	0	0	0	0	0	0	0	0	0	0	0	0	0	0	0	0	0	0	0	0	0	0	0	0	0	0	0	0	0	0	0	0	0
xxxDorea_formicigenerans_ATCC_27755	xxxDorea_formicigenerans	Eubacterium_siraeum_DSM_15702_GCF_0003820851_ASM38208v1_NZ_KB907544_1__0016	[464..568]	12	0	0	0	0	0	0	0	0	0	0	0	0	0	0	0	0	0	0	0	0	0	0	0	0	0	0	0	0	0	0	0	0	0	0	0	0	0	0	0	0	0	0	0	0	0
xxxDorea_formicigenerans_ATCC_27755	xxxDorea_formicigenerans	Eubacterium_siraeum_DSM_15702_GCF_0003820851_ASM38208v1_NZ_KB907544_1__0020	[619..733]	0	0	0	0	0	0	0	0	0	0	0	0	0	0	0	0	0	0	0	0	0	0	0	0	0	0	0	0	0	0	0	0	0	0	0	0	0	0	0	0	0	0	0	0	0	0
xxxDorea_formicigenerans_ATCC_27755	xxxDorea_formicigenerans	Faecalibacterium_prausnitzii_NZ_DS483500_1_rna34_0106	[779..883]	0	0	0	2	0	0	0	2	4	0	0	18	0	0	0	0	0	0	0	0	0	0	0	0	0	0	0	0	0	0	0	0	0	0	0	0	0	6	0	0	0	0	2	0	0	0
xxxDorea_formicigenerans_ATCC_27755	xxxDorea_formicigenerans	Prevotella_copri_NZ_GG703855_1_rna43_0029	[929..1034]	0	0	0	0	0	0	0	0	0	0	0	0	0	0	0	0	0	0	0	0	0	0	0	0	0	0	0	0	0	0	0	0	0	0	0	0	0	0	0	0	0	0	0	0	0	0
xxxDorea_formicigenerans_ATCC_27755	xxxDorea_formicigenerans	Shuttleworthia_satelles_DSM_14600_NZ_GG665866_1_rna19_0005	[1075..1178]	0	0	0	0	0	0	0	0	0	0	0	0	0	0	0	0	0	0	0	0	0	0	0	0	0	0	0	0	0	0	0	0	0	0	0	0	0	0	0	0	0	0	0	0	0	0
xxxDorea_longicatena_DSM_13814	xxxDorea_longicatena_DSM	Bifidobacterium_angulatum_JCM_7096_GCF_0010251551_ASM102515v1_NZ_AP012322_1_rna0_0019	[27..131]	0	0	0	0	0	0	0	0	0	0	0	0	0	0	0	0	0	0	0	0	0	0	0	0	0	0	0	0	0	0	0	0	0	0	0	0	0	0	0	0	0	0	0	0	0	0
xxxDorea_longicatena_DSM_13814	xxxDorea_longicatena_DSM	Cutibacterium_acnes_J139_NZ_ADFS01000001_1_rna32_0028	[174..278]	0	0	0	0	0	0	0	0	0	0	0	0	0	0	0	0	0	0	0	0	0	0	0	0	0	0	0	0	0	0	0	0	0	0	0	0	0	0	0	0	0	0	0	0	0	0
xxxDorea_longicatena_DSM_13814	xxxDorea_longicatena_DSM	Eubacterium_siraeum_DSM_15702_GCF_0003820851_ASM38208v1_NZ_KB907544_1__0016	[324..440]	0	0	0	164	0	0	0	4	0	0	0	0	0	0	0	0	0	0	0	0	0	0	0	0	74	16	0	0	0	0	0	16	4	0	0	0	0	0	0	0	0	0	0	0	0	0
xxxDorea_longicatena_DSM_13814	xxxDorea_longicatena_DSM	Eubacterium_siraeum_DSM_15702_GCF_0003820851_ASM38208v1_NZ_KB907544_1__0020	[491..595]	0	0	0	0	0	0	0	0	0	0	0	0	0	0	0	0	0	0	0	0	0	0	0	0	0	0	0	0	0	0	0	0	0	0	0	0	0	0	0	0	0	0	0	0	0	0
xxxDorea_longicatena_DSM_13814	xxxDorea_longicatena_DSM	Faecalibacterium_prausnitzii_NZ_DS483500_1_rna34_0106	[633..738]	0	0	0	0	0	0	0	0	0	0	0	0	0	0	0	0	0	0	0	0	0	0	0	0	0	0	0	0	0	0	0	0	0	0	0	0	0	0	0	0	0	0	0	0	0	0
xxxDorea_longicatena_DSM_13814	xxxDorea_longicatena_DSM	Prevotella_copri_NZ_GG703855_1_rna43_0029	[785..890]	0	0	0	0	0	0	0	0	0	0	0	0	0	0	0	0	0	0	0	0	0	0	0	0	0	0	0	0	0	0	0	0	0	0	0	0	0	0	0	0	0	0	0	0	0	0
xxxDorea_longicatena_DSM_13814	xxxDorea_longicatena_DSM	Shuttleworthia_satelles_DSM_14600_NZ_GG665866_1_rna19_0005	[935..1035]	0	0	0	0	0	0	0	0	0	0	0	0	0	0	0	0	0	0	0	0	0	0	0	0	0	0	0	0	0	0	0	0	0	0	0	0	0	0	0	0	0	0	0	0	0	0
xxxEnhydrobacter_aerosaccus_SK60	xxxEnhydrobacter_aerosac	Bifidobacterium_angulatum_JCM_7096_GCF_0010251551_ASM102515v1_NZ_AP012322_1_rna0_0019	[23..121]	0	0	0	0	0	0	0	0	0	0	0	0	0	0	0	0	0	0	0	0	0	0	0	0	0	0	0	0	0	0	0	0	2	0	0	0	0	0	0	0	0	0	0	0	0	0
xxxEnhydrobacter_aerosaccus_SK60	xxxEnhydrobacter_aerosac	Cutibacterium_acnes_J139_NZ_ADFS01000001_1_rna32_0028	[169..274]	0	0	0	0	0	0	0	0	0	0	0	0	0	0	0	0	0	0	0	0	0	0	0	0	0	0	0	0	0	0	0	0	0	0	0	0	0	0	0	0	0	0	0	0	0	0
xxxEnhydrobacter_aerosaccus_SK60	xxxEnhydrobacter_aerosac	Faecalibacterium_prausnitzii_NZ_DS483500_1_rna34_0106	[311..416]	0	0	0	0	0	0	0	0	0	0	0	0	0	0	0	0	0	0	0	0	0	0	0	0	0	0	0	0	0	0	0	0	0	0	0	0	0	0	0	0	0	0	0	0	0	0
xxxEnhydrobacter_aerosaccus_SK60	xxxEnhydrobacter_aerosac	Mageeibacillus_indolicus_NC_013895_2_rna7_0011	[325..565]	0	0	0	0	0	0	0	0	0	0	0	0	0	0	0	0	0	0	0	0	0	0	0	0	0	0	0	0	0	0	0	0	0	0	0	0	0	0	0	0	0	0	0	0	0	0
xxxEntamoeba_histolytica	xxxEntamoeba_histolytica	Aspergillus_tubingensis_KT326815_1_product_18S_0002	[25..130]	4	0	0	4	0	0	0	0	0	0	2	0	0	0	0	0	0	0	0	0	0	0	0	0	0	0	0	0	0	0	0	0	0	0	0	0	0	0	0	0	0	0	0	0	0	0
xxxEntamoeba_histolytica	xxxEntamoeba_histolytica	Coprinus_comatus_Coprinus_comatus_product_18S_0002	[168..271]	0	0	0	0	0	0	0	0	0	0	0	0	0	0	0	0	0	0	0	0	0	0	0	0	0	0	0	0	0	0	0	0	0	0	0	0	0	0	0	0	0	0	0	0	0	0
xxxEntamoeba_histolytica	xxxEntamoeba_histolytica	Cutibacterium_acnes_J139_NZ_ADFS01000001_1_rna32_0028	[321..432]	0	0	0	0	0	0	0	0	0	0	0	0	0	0	0	0	0	0	0	0	0	0	0	0	0	0	0	0	0	0	0	0	0	0	0	0	0	0	0	0	0	0	0	0	0	0
xxxEntamoeba_histolytica	xxxEntamoeba_histolytica	Faecalibacterium_prausnitzii_NZ_DS483500_1_rna34_0106	[479..583]	0	6	46	26	20	2	0	8	0	4	80	58	2	0	4	8	8	4	10	0	0	0	0	0	234	32	4	4	4	8	28	8	56	6	44	6	12	16	6	10	6	8	0	0	0	6
xxxEntamoeba_histolytica	xxxEntamoeba_histolytica	Prevotella_copri_NZ_GG703855_1_rna43_0029	[623..725]	0	0	0	0	0	0	0	0	0	0	0	0	0	0	0	0	0	0	0	0	0	0	0	0	0	0	0	0	0	0	0	0	0	0	0	0	0	0	0	0	0	0	0	0	0	0
xxxEnterococcus_durans	xxxEnterococcus_durans	Bifidobacterium_angulatum_JCM_7096_GCF_0010251551_ASM102515v1_NZ_AP012322_1_rna0_0019	[27..129]	2	0	0	0	0	0	0	0	0	0	0	0	0	0	0	0	0	0	0	0	0	0	0	0	0	0	0	0	0	0	0	0	0	0	0	0	0	0	0	0	0	0	0	0	0	0
xxxEnterococcus_durans	xxxEnterococcus_durans	Cutibacterium_acnes_J139_NZ_ADFS01000001_1_rna32_0028	[172..276]	0	0	0	0	0	0	0	0	0	0	0	0	0	0	0	0	0	0	0	0	0	0	0	0	0	0	0	0	0	0	0	0	0	0	0	0	0	0	0	0	0	0	0	0	0	0
xxxEnterococcus_durans	xxxEnterococcus_durans	Eubacterium_siraeum_DSM_15702_GCF_0003820851_ASM38208v1_NZ_KB907544_1__0016	[322..436]	0	0	0	0	0	0	0	0	0	0	0	0	0	0	0	0	2	0	0	0	0	0	0	0	0	0	0	0	0	0	8	0	0	0	0	2	0	0	0	0	2	0	0	0	0	0
xxxEnterococcus_durans	xxxEnterococcus_durans	Eubacterium_siraeum_DSM_15702_GCF_0003820851_ASM38208v1_NZ_KB907544_1__0020	[488..594]	0	0	0	0	0	0	0	0	0	0	0	0	0	0	0	0	0	0	0	0	0	0	0	0	0	0	0	0	0	0	0	0	0	0	0	0	0	0	0	0	0	0	0	0	0	0
xxxEnterococcus_durans	xxxEnterococcus_durans	Faecalibacterium_prausnitzii_NZ_DS483500_1_rna34_0106	[639..744]	0	0	0	0	0	0	0	0	0	0	0	0	0	0	0	0	0	0	0	0	0	0	0	0	0	0	0	0	0	0	0	0	0	0	0	0	0	0	0	0	0	0	0	0	0	0
xxxEnterococcus_durans	xxxEnterococcus_durans	Mageeibacillus_indolicus_NC_013895_2_rna7_0011	[652..895]	0	0	0	0	0	0	0	0	0	0	0	0	0	0	0	0	0	0	0	0	0	0	0	0	0	0	0	0	0	0	0	0	0	0	0	0	0	0	0	0	0	0	0	0	0	0
xxxEnterococcus_durans	xxxEnterococcus_durans	Prevotella_copri_NZ_GG703855_1_rna43_0029	[932..1037]	0	0	0	0	0	0	0	0	0	0	0	0	0	0	0	0	0	0	0	0	0	0	0	0	0	0	0	0	0	0	0	0	0	0	0	0	0	0	0	0	0	0	0	0	0	0
xxxEnterococcus_durans	xxxEnterococcus_durans	Shuttleworthia_satelles_DSM_14600_NZ_GG665866_1_rna19_0005	[1084..1189]	0	0	0	0	0	0	0	0	0	0	0	0	0	0	0	0	0	0	0	0	0	0	0	0	0	0	0	0	0	0	0	0	0	0	0	0	0	0	0	0	0	0	0	0	0	0
xxxEnterococcus_durans	xxxEnterococcus_durans	Streptococcus_macedonicus_NC_016749_1_rna66_0143	[1235..1339]	0	0	0	0	0	0	0	0	0	0	0	0	0	0	0	0	0	0	0	0	0	0	0	0	0	0	0	0	0	0	0	0	0	0	0	0	0	0	0	0	0	0	0	0	0	0
xxxEnterococcus_durans	xxxEnterococcus_durans	Veillonella_seminalis_NZ_JH992937_1_rna41_0017	[1383..1483]	2	0	0	0	0	0	0	0	0	0	0	0	0	0	0	0	0	0	0	0	0	0	0	0	0	0	0	0	0	0	0	0	0	0	0	0	0	0	0	0	0	0	0	0	0	0
xxxEnterococcus_faecalis	xxxEnterococcus_faecalis	Bifidobacterium_angulatum_JCM_7096_GCF_0010251551_ASM102515v1_NZ_AP012322_1_rna0_0019	[23..124]	0	0	0	0	0	0	0	0	0	0	0	0	0	0	0	0	0	0	0	0	0	0	0	0	0	0	0	0	0	0	0	0	0	0	0	0	0	0	0	0	0	0	0	0	0	0
xxxEnterococcus_faecalis	xxxEnterococcus_faecalis	Cutibacterium_acnes_J139_NZ_ADFS01000001_1_rna32_0028	[168..272]	0	0	0	0	0	0	6	0	0	0	0	0	0	0	0	0	0	0	2	0	0	0	0	0	0	0	0	0	0	0	0	0	0	0	0	0	0	0	0	0	0	0	0	0	0	0
xxxEnterococcus_faecalis	xxxEnterococcus_faecalis	Eubacterium_siraeum_DSM_15702_GCF_0003820851_ASM38208v1_NZ_KB907544_1__0016	[320..434]	0	0	0	0	0	0	0	0	0	0	0	0	0	0	0	0	0	0	0	0	0	0	0	0	0	0	0	0	0	0	0	0	0	0	0	0	0	0	0	0	0	0	0	0	0	0
xxxEnterococcus_faecalis	xxxEnterococcus_faecalis	Eubacterium_siraeum_DSM_15702_GCF_0003820851_ASM38208v1_NZ_KB907544_1__0020	[486..592]	0	0	0	0	0	0	0	0	0	0	2	0	0	0	0	0	0	0	0	0	0	0	0	0	0	0	0	0	0	0	0	0	0	0	0	0	0	0	0	0	0	0	0	0	0	0
xxxEnterococcus_faecalis	xxxEnterococcus_faecalis	Mageeibacillus_indolicus_NC_013895_2_rna7_0011	[636..742]	0	0	0	0	0	0	2	0	0	0	0	0	0	0	0	0	0	0	2	0	0	0	0	0	0	0	0	0	0	0	0	0	0	0	0	0	0	0	0	0	0	0	0	0	0	0
xxxEnterococcus_faecalis	xxxEnterococcus_faecalis	Prevotella_copri_NZ_GG703855_1_rna43_0029	[779..884]	0	0	0	0	0	0	0	0	0	0	0	0	0	0	0	0	0	0	2	0	0	0	0	0	0	0	0	0	0	0	0	0	0	0	0	0	0	0	0	0	0	0	0	0	0	0
xxxEnterococcus_faecalis	xxxEnterococcus_faecalis	Streptococcus_macedonicus_NC_016749_1_rna66_0143	[931..1036]	0	0	0	0	0	0	0	0	0	0	0	0	0	0	0	0	0	0	0	0	0	0	0	0	0	0	0	0	0	0	0	0	0	0	0	0	0	0	0	0	0	0	0	0	0	0
xxxEnterococcus_faecalis	xxxEnterococcus_faecalis	Veillonella_seminalis_NZ_JH992937_1_rna41_0017	[1077..1179]	6	0	0	0	0	0	0	0	0	0	0	0	0	0	0	0	0	0	0	0	0	0	0	0	0	0	0	0	0	0	0	0	0	0	0	0	0	0	0	0	0	0	0	0	0	0
xxxEnterococcus_faecium	xxxEnterococcus_faecium	Cutibacterium_acnes_J139_NZ_ADFS01000001_1_rna32_0028	[25..130]	0	0	0	0	0	0	0	0	0	0	0	0	0	0	0	0	0	0	0	0	0	0	0	0	0	0	0	0	0	0	0	0	0	0	0	0	0	0	0	0	0	0	0	0	0	0
xxxEnterococcus_faecium	xxxEnterococcus_faecium	Eubacterium_siraeum_DSM_15702_GCF_0003820851_ASM38208v1_NZ_KB907544_1__0016	[171..276]	0	0	0	0	0	0	0	0	0	0	0	0	0	0	0	0	0	0	0	0	0	0	0	0	0	0	0	0	0	0	0	0	0	0	0	0	0	0	0	0	0	0	0	0	0	0
xxxEnterococcus_faecium	xxxEnterococcus_faecium	Eubacterium_siraeum_DSM_15702_GCF_0003820851_ASM38208v1_NZ_KB907544_1__0020	[319..423]	0	0	0	0	0	0	0	0	0	0	0	0	0	0	0	0	0	0	0	0	0	0	0	0	0	0	0	0	0	0	0	0	0	0	0	0	0	0	0	0	0	0	0	0	0	0
xxxEnterococcus_faecium	xxxEnterococcus_faecium	Faecalibacterium_prausnitzii_NZ_DS483500_1_rna34_0106	[465..571]	0	0	0	0	0	0	0	0	0	0	0	0	0	0	0	0	0	0	0	0	0	0	0	0	0	0	0	0	0	0	0	0	0	0	0	0	0	0	0	0	0	0	0	0	0	0
xxxEnterococcus_faecium	xxxEnterococcus_faecium	Mageeibacillus_indolicus_NC_013895_2_rna7_0011	[479..721]	0	0	0	0	0	0	0	0	0	0	0	0	0	0	0	0	0	0	0	0	0	0	0	0	0	0	0	0	0	0	0	0	0	0	0	0	0	0	0	0	0	0	0	0	0	0
xxxEnterococcus_faecium	xxxEnterococcus_faecium	Prevotella_copri_NZ_GG703855_1_rna43_0029	[766..872]	0	0	0	0	0	0	0	0	0	0	0	0	0	0	0	0	0	0	0	0	0	0	0	0	0	0	0	0	0	0	0	0	0	0	0	0	0	0	0	0	0	0	0	0	0	0
xxxEnterococcus_faecium	xxxEnterococcus_faecium	Streptococcus_macedonicus_NC_016749_1_rna66_0143	[924..1038]	0	0	0	0	0	0	0	0	0	0	0	0	0	0	0	0	0	0	0	0	0	0	0	0	0	0	0	0	0	0	0	0	0	0	0	0	0	0	0	0	0	0	0	0	0	0
xxxEnterococcus_faecium	xxxEnterococcus_faecium	Veillonella_seminalis_NZ_JH992937_1_rna41_0017	[1081..1183]	2	0	0	0	0	0	0	0	0	0	0	0	0	0	0	0	0	0	0	0	0	0	0	0	0	0	0	0	0	0	0	0	0	0	0	0	0	0	0	0	0	0	0	0	0	0
xxxEnterococcus_hirae	xxxEnterococcus_hirae	Bifidobacterium_angulatum_JCM_7096_GCF_0010251551_ASM102515v1_NZ_AP012322_1_rna0_0019	[23..123]	0	0	0	0	0	0	0	0	0	0	0	0	0	0	0	0	0	0	0	0	0	0	0	0	0	0	0	0	0	0	0	0	0	0	0	0	0	0	0	0	0	0	0	0	0	0
xxxEnterococcus_hirae	xxxEnterococcus_hirae	Cutibacterium_acnes_J139_NZ_ADFS01000001_1_rna32_0028	[168..273]	0	0	0	0	0	0	0	0	0	0	0	0	0	0	0	0	0	0	2	0	0	0	0	0	0	0	0	0	0	0	2	0	0	0	0	0	0	0	0	0	0	0	0	0	0	0
xxxEnterococcus_hirae	xxxEnterococcus_hirae	Eubacterium_siraeum_DSM_15702_GCF_0003820851_ASM38208v1_NZ_KB907544_1__0016	[313..419]	0	0	0	0	0	0	0	0	0	0	0	0	0	0	0	0	0	0	0	0	0	0	0	0	0	0	0	0	0	0	0	0	0	0	0	0	0	0	0	0	0	0	0	0	0	0
xxxEnterococcus_hirae	xxxEnterococcus_hirae	Eubacterium_siraeum_DSM_15702_GCF_0003820851_ASM38208v1_NZ_KB907544_1__0020	[471..585]	0	0	0	0	0	0	0	0	0	0	0	0	0	0	0	0	0	0	0	0	0	0	0	0	0	0	0	0	0	0	0	0	0	0	0	0	0	0	0	0	0	0	0	0	0	0
xxxEnterococcus_hirae	xxxEnterococcus_hirae	Shuttleworthia_satelles_DSM_14600_NZ_GG665866_1_rna19_0005	[631..735]	0	0	0	0	0	0	0	0	0	0	0	0	0	0	0	0	0	0	0	0	0	0	0	0	0	0	0	0	0	0	0	0	0	0	0	0	0	0	0	0	0	0	0	0	0	0
xxxEnterococcus_hirae	xxxEnterococcus_hirae	Streptococcus_macedonicus_NC_016749_1_rna66_0143	[778..883]	0	0	0	0	0	0	0	0	0	0	0	0	0	0	0	0	0	0	0	0	0	0	0	0	0	0	0	0	0	0	0	0	0	0	0	0	0	0	0	0	0	0	0	0	0	0
xxxEnterococcus_hirae	xxxEnterococcus_hirae	Veillonella_seminalis_NZ_JH992937_1_rna41_0017	[932..1036]	2	0	0	0	0	0	0	0	0	0	0	0	0	0	0	0	0	0	0	0	0	0	0	0	0	0	0	0	0	0	0	0	0	0	0	0	0	0	0	0	0	0	0	0	0	0
xxxEnterococcus_mundtii	xxxEnterococcus_mundtii	Bifidobacterium_angulatum_JCM_7096_GCF_0010251551_ASM102515v1_NZ_AP012322_1_rna0_0019	[27..129]	0	0	0	0	0	0	0	0	0	0	0	0	0	0	0	0	0	0	0	0	0	0	0	0	2	0	0	0	0	0	0	0	0	0	0	0	0	0	0	0	0	0	0	0	0	0
xxxEnterococcus_mundtii	xxxEnterococcus_mundtii	Cutibacterium_acnes_J139_NZ_ADFS01000001_1_rna32_0028	[170..275]	0	0	0	0	0	0	0	0	0	0	0	0	0	0	0	0	0	0	0	0	0	0	0	0	0	0	0	0	0	0	0	0	0	0	0	0	0	0	0	0	0	0	0	0	0	0
xxxEnterococcus_mundtii	xxxEnterococcus_mundtii	Eubacterium_siraeum_DSM_15702_GCF_0003820851_ASM38208v1_NZ_KB907544_1__0016	[321..425]	0	0	0	0	0	0	0	0	0	0	0	0	0	0	0	0	0	0	0	0	0	0	0	0	0	0	0	0	0	0	0	0	0	0	0	0	0	0	0	0	0	0	0	0	0	0
xxxEnterococcus_mundtii	xxxEnterococcus_mundtii	Eubacterium_siraeum_DSM_15702_GCF_0003820851_ASM38208v1_NZ_KB907544_1__0020	[471..585]	0	0	0	0	0	0	0	0	0	0	0	0	0	0	0	0	0	0	0	0	0	0	0	0	0	0	0	0	0	0	0	0	0	0	0	0	0	0	0	0	0	0	0	0	0	0
xxxEnterococcus_mundtii	xxxEnterococcus_mundtii	Faecalibacterium_prausnitzii_NZ_DS483500_1_rna34_0106	[636..741]	0	0	0	0	0	0	0	0	0	0	0	0	0	0	0	0	0	0	0	0	0	0	0	0	0	0	0	0	0	0	0	0	0	0	0	0	0	0	0	0	0	0	0	0	0	0
xxxEnterococcus_mundtii	xxxEnterococcus_mundtii	Mageeibacillus_indolicus_NC_013895_2_rna7_0011	[649..892]	0	0	0	0	0	0	0	0	0	0	0	0	0	0	0	0	0	0	0	0	0	0	0	0	0	0	0	0	0	0	0	0	0	0	0	0	0	0	0	0	0	0	0	0	0	0
xxxEnterococcus_mundtii	xxxEnterococcus_mundtii	Prevotella_copri_NZ_GG703855_1_rna43_0029	[929..1034]	0	0	0	0	0	0	0	0	0	0	0	0	0	0	0	0	0	0	0	0	0	0	0	0	0	0	0	0	0	0	0	0	0	0	0	0	0	0	0	0	0	0	0	0	0	0
xxxEnterococcus_mundtii	xxxEnterococcus_mundtii	Shuttleworthia_satelles_DSM_14600_NZ_GG665866_1_rna19_0005	[1082..1183]	0	0	0	0	0	0	0	0	0	0	0	0	0	0	0	0	0	0	0	0	0	0	0	0	0	0	0	0	0	0	0	0	0	0	0	0	0	0	0	0	0	0	0	0	0	0
xxxEnterococcus_raffinosus	xxxEnterococcus_raffinos	Bifidobacterium_angulatum_JCM_7096_GCF_0010251551_ASM102515v1_NZ_AP012322_1_rna0_0019	[23..123]	0	0	0	2	0	0	0	0	0	0	0	0	0	0	0	0	0	0	0	0	0	0	0	0	0	0	0	0	0	0	0	0	0	0	0	0	0	0	0	0	0	0	0	0	0	0
xxxEnterococcus_raffinosus	xxxEnterococcus_raffinos	Cutibacterium_acnes_J139_NZ_ADFS01000001_1_rna32_0028	[173..275]	0	0	0	0	0	0	0	0	0	0	0	0	0	0	0	0	0	0	0	0	0	0	0	0	0	0	0	0	0	0	0	0	0	0	0	0	0	0	0	0	0	0	0	0	0	0
xxxEnterococcus_raffinosus	xxxEnterococcus_raffinos	Eubacterium_siraeum_DSM_15702_GCF_0003820851_ASM38208v1_NZ_KB907544_1__0016	[316..421]	0	0	0	0	0	0	0	0	0	0	0	0	0	0	0	0	0	0	0	0	0	0	0	0	0	0	0	0	0	0	0	0	0	0	0	0	0	0	0	0	0	0	0	0	0	0
xxxEnterococcus_raffinosus	xxxEnterococcus_raffinos	Eubacterium_siraeum_DSM_15702_GCF_0003820851_ASM38208v1_NZ_KB907544_1__0020	[461..567]	0	0	0	0	0	0	0	0	0	0	0	0	0	0	0	0	0	0	0	0	0	0	0	0	0	0	0	0	0	0	0	0	0	0	0	0	0	0	0	0	0	0	0	0	0	0
xxxEnterococcus_raffinosus	xxxEnterococcus_raffinos	Faecalibacterium_prausnitzii_NZ_DS483500_1_rna34_0106	[475..1017]	0	0	0	0	0	0	0	0	0	0	0	0	0	0	0	0	0	0	2	0	0	0	0	0	0	0	0	0	0	0	2	0	0	0	0	0	0	0	0	0	0	0	0	0	0	0
xxxEnterococcus_raffinosus	xxxEnterococcus_raffinos	Mageeibacillus_indolicus_NC_013895_2_rna7_0011	[611..715]	0	0	0	0	0	0	0	0	0	0	0	0	0	0	0	0	0	0	0	0	0	0	0	0	0	0	0	0	0	0	0	0	0	0	0	0	0	0	0	0	0	0	0	0	0	0
xxxEnterococcus_raffinosus	xxxEnterococcus_raffinos	Prevotella_copri_NZ_GG703855_1_rna43_0029	[764..869]	0	0	0	0	0	0	0	0	0	0	0	0	0	0	0	0	0	0	0	0	0	0	0	0	0	0	0	0	0	0	0	0	0	0	0	0	0	0	0	0	0	0	0	0	0	0
xxxEnterococcus_raffinosus	xxxEnterococcus_raffinos	Shuttleworthia_satelles_DSM_14600_NZ_GG665866_1_rna19_0005	[1068..1182]	0	0	0	0	0	0	0	0	0	0	0	0	0	0	0	0	0	0	0	0	0	0	0	0	0	0	0	0	0	0	0	0	0	0	0	0	0	0	0	0	0	0	0	0	0	0
xxxEnterococcus_raffinosus	xxxEnterococcus_raffinos	Streptococcus_macedonicus_NC_016749_1_rna66_0143	[1228..1332]	0	0	0	0	0	0	0	0	0	0	0	0	0	0	0	0	0	0	0	0	0	0	0	0	0	0	0	0	0	0	0	0	0	0	0	0	0	0	0	0	0	0	0	0	0	0
xxxEnterococcus_raffinosus	xxxEnterococcus_raffinos	Veillonella_seminalis_NZ_JH992937_1_rna41_0017	[1375..1480]	2	0	0	0	0	0	0	0	0	0	0	0	0	0	0	0	0	0	0	0	0	0	0	0	0	0	0	0	0	0	0	0	0	0	0	0	0	0	0	0	0	0	0	0	0	0
xxxEnterococcus_ratti	xxxEnterococcus_ratti	Bifidobacterium_angulatum_JCM_7096_GCF_0010251551_ASM102515v1_NZ_AP012322_1_rna0_0019	[23..123]	0	0	0	0	0	0	0	0	0	0	0	0	0	0	0	0	0	0	0	0	0	0	0	0	0	0	0	0	0	0	0	0	0	0	0	0	0	0	0	0	0	0	0	0	0	0
xxxEnterococcus_ratti	xxxEnterococcus_ratti	Cutibacterium_acnes_J139_NZ_ADFS01000001_1_rna32_0028	[171..276]	0	0	0	0	0	0	0	0	0	0	0	0	0	0	0	0	0	0	0	0	0	0	0	0	0	0	0	0	0	0	0	0	0	0	0	0	0	0	0	0	0	0	0	0	0	0
xxxEnterococcus_ratti	xxxEnterococcus_ratti	Eubacterium_siraeum_DSM_15702_GCF_0003820851_ASM38208v1_NZ_KB907544_1__0016	[316..420]	0	0	0	0	0	0	0	0	0	0	0	0	0	0	0	0	2	0	0	0	0	0	0	0	0	0	0	0	0	0	0	0	0	0	0	0	0	0	0	0	0	0	0	0	0	0
xxxEnterococcus_ratti	xxxEnterococcus_ratti	Eubacterium_siraeum_DSM_15702_GCF_0003820851_ASM38208v1_NZ_KB907544_1__0020	[462..568]	0	0	0	0	0	0	0	0	0	0	0	0	0	0	0	0	0	0	0	0	0	0	0	0	0	0	0	0	0	0	0	0	0	0	0	0	0	0	0	0	0	0	0	0	0	0
xxxEnterococcus_ratti	xxxEnterococcus_ratti	Mageeibacillus_indolicus_NC_013895_2_rna7_0011	[612..718]	0	0	0	0	0	0	0	0	0	0	0	0	0	0	0	0	0	0	0	0	0	0	0	0	0	0	0	0	0	0	0	0	0	0	0	0	0	0	0	0	0	0	0	0	0	0
xxxEnterococcus_ratti	xxxEnterococcus_ratti	Prevotella_copri_NZ_GG703855_1_rna43_0029	[770..884]	0	0	0	0	0	0	0	0	0	0	0	0	0	0	0	0	0	0	0	0	0	0	0	0	0	0	0	0	0	0	0	0	0	0	0	0	0	0	0	0	0	0	0	0	0	0
xxxEnterococcus_ratti	xxxEnterococcus_ratti	Streptococcus_macedonicus_NC_016749_1_rna66_0143	[930..1035]	0	0	0	0	0	0	0	0	0	0	0	0	0	0	0	0	0	0	0	0	0	0	0	0	0	0	0	0	0	0	0	0	0	0	0	0	0	0	0	0	0	0	0	0	0	0
xxxEnterococcus_ratti	xxxEnterococcus_ratti	Veillonella_seminalis_NZ_JH992937_1_rna41_0017	[1076..1178]	0	0	0	0	0	0	0	0	0	0	0	0	0	0	0	0	0	0	0	0	0	0	0	0	0	0	0	0	0	0	0	0	0	0	0	0	0	0	0	0	0	0	0	0	0	0
xxxEnterococcus_rivorum	xxxEnterococcus_rivorum	Bifidobacterium_angulatum_JCM_7096_GCF_0010251551_ASM102515v1_NZ_AP012322_1_rna0_0019	[23..124]	0	0	0	0	0	0	0	0	0	0	0	0	0	0	0	0	0	0	0	0	0	0	0	0	0	0	0	0	0	0	0	0	0	0	0	0	0	0	0	0	0	0	0	0	0	0
xxxEnterococcus_rivorum	xxxEnterococcus_rivorum	Cutibacterium_acnes_J139_NZ_ADFS01000001_1_rna32_0028	[172..277]	0	0	0	0	0	0	0	0	0	0	0	0	0	0	0	0	0	0	0	0	0	0	0	0	0	0	0	0	0	0	0	0	0	0	0	0	0	0	0	0	0	0	0	0	0	0
xxxEnterococcus_rivorum	xxxEnterococcus_rivorum	Eubacterium_siraeum_DSM_15702_GCF_0003820851_ASM38208v1_NZ_KB907544_1__0016	[317..421]	0	0	0	0	0	0	0	0	0	0	2	0	0	0	0	0	0	0	0	0	0	0	0	0	0	0	0	0	0	0	0	0	0	0	0	0	0	0	0	0	0	0	0	0	0	0
xxxEnterococcus_rivorum	xxxEnterococcus_rivorum	Eubacterium_siraeum_DSM_15702_GCF_0003820851_ASM38208v1_NZ_KB907544_1__0020	[463..569]	0	0	0	0	0	0	0	0	0	0	0	0	0	0	0	0	0	0	0	0	0	0	0	0	0	0	0	0	0	0	0	0	0	0	0	0	0	0	0	0	0	0	0	0	0	0
xxxEnterococcus_rivorum	xxxEnterococcus_rivorum	Mageeibacillus_indolicus_NC_013895_2_rna7_0011	[613..719]	0	0	0	0	0	0	0	0	0	0	0	0	0	0	0	0	0	0	0	0	0	0	0	0	0	0	0	0	0	0	0	0	0	0	0	0	0	0	0	0	0	0	0	0	0	0
xxxEnterococcus_rivorum	xxxEnterococcus_rivorum	Prevotella_copri_NZ_GG703855_1_rna43_0029	[771..885]	0	0	0	0	0	0	0	0	0	0	0	0	0	0	0	0	0	0	2	0	0	0	0	0	0	0	0	0	0	0	0	0	0	0	0	0	0	0	0	0	0	0	0	0	0	0
xxxEnterococcus_rivorum	xxxEnterococcus_rivorum	Shuttleworthia_satelles_DSM_14600_NZ_GG665866_1_rna19_0005	[931..1035]	0	0	0	0	0	0	0	0	0	0	0	0	0	0	0	0	0	0	0	0	0	0	0	0	0	0	0	0	0	0	0	0	0	0	0	0	0	0	0	0	0	0	0	0	0	0
xxxEnterococcus_rivorum	xxxEnterococcus_rivorum	Streptococcus_macedonicus_NC_016749_1_rna66_0143	[1081..1186]	0	0	0	0	0	0	0	0	0	0	0	0	0	0	0	0	0	0	0	0	0	0	0	0	0	0	0	0	0	0	0	0	0	0	0	0	0	0	0	0	0	0	0	0	0	0
xxxEnterococcus_rivorum	xxxEnterococcus_rivorum	Veillonella_seminalis_NZ_JH992937_1_rna41_0017	[1227..1329]	0	0	0	0	0	0	0	0	0	0	0	0	0	0	0	0	0	0	0	0	0	0	0	0	0	0	0	0	0	0	0	0	0	0	0	0	0	0	0	0	0	0	0	0	0	0
xxxEnterococcus_thailandicus	xxxEnterococcus_thailand	Bifidobacterium_angulatum_JCM_7096_GCF_0010251551_ASM102515v1_NZ_AP012322_1_rna0_0019	[23..124]	0	0	0	0	0	0	0	0	0	0	0	0	0	0	0	0	0	0	0	0	0	0	0	0	0	0	0	0	0	0	0	0	0	0	0	0	0	0	0	0	0	0	0	0	0	0
xxxEnterococcus_thailandicus	xxxEnterococcus_thailand	Cutibacterium_acnes_J139_NZ_ADFS01000001_1_rna32_0028	[172..277]	0	0	0	0	0	0	0	0	0	0	0	0	0	0	0	0	0	0	0	0	0	0	0	0	0	0	0	0	0	0	0	0	0	0	0	0	0	0	0	0	0	0	0	0	0	0
xxxEnterococcus_thailandicus	xxxEnterococcus_thailand	Eubacterium_siraeum_DSM_15702_GCF_0003820851_ASM38208v1_NZ_KB907544_1__0016	[317..421]	0	0	0	0	0	0	0	0	0	0	0	0	0	0	0	0	0	0	0	0	0	0	0	0	0	0	0	0	0	0	0	0	0	0	0	0	0	0	0	0	0	0	0	0	0	0
xxxEnterococcus_thailandicus	xxxEnterococcus_thailand	Eubacterium_siraeum_DSM_15702_GCF_0003820851_ASM38208v1_NZ_KB907544_1__0020	[463..569]	0	0	0	0	0	0	0	0	0	0	0	0	0	0	0	0	0	0	0	0	0	0	0	0	0	0	0	0	0	0	0	0	0	0	0	0	0	0	0	0	0	0	0	0	0	0
xxxEnterococcus_thailandicus	xxxEnterococcus_thailand	Faecalibacterium_prausnitzii_NZ_DS483500_1_rna34_0106	[477..719]	0	0	0	0	0	0	0	0	0	0	0	0	0	0	0	0	0	0	0	0	0	0	0	0	0	0	0	0	0	0	0	0	0	0	0	0	0	0	0	0	0	0	0	0	0	0
xxxEnterococcus_thailandicus	xxxEnterococcus_thailand	Mageeibacillus_indolicus_NC_013895_2_rna7_0011	[764..870]	0	0	0	0	0	0	0	0	0	0	0	0	0	0	0	0	0	0	0	0	0	0	0	0	0	0	0	0	0	0	0	0	0	0	0	0	0	0	0	0	0	0	0	0	0	0
xxxEnterococcus_thailandicus	xxxEnterococcus_thailand	Prevotella_copri_NZ_GG703855_1_rna43_0029	[922..1036]	0	0	0	0	0	0	0	0	0	0	0	0	0	0	0	0	0	0	0	0	0	0	0	0	0	0	0	0	0	0	0	0	0	0	0	0	0	0	0	0	0	0	0	0	0	0
xxxEnterococcus_thailandicus	xxxEnterococcus_thailand	Shuttleworthia_satelles_DSM_14600_NZ_GG665866_1_rna19_0005	[1082..1186]	0	0	0	0	0	0	0	0	0	0	0	0	0	0	0	0	0	0	0	0	0	0	0	0	0	0	0	0	0	0	0	0	0	0	0	0	0	0	0	0	0	0	0	0	0	0
xxxEnterococcus_thailandicus	xxxEnterococcus_thailand	Streptococcus_macedonicus_NC_016749_1_rna66_0143	[1232..1337]	0	0	0	0	0	0	0	0	0	0	0	0	0	0	0	0	0	0	0	0	0	0	0	0	0	0	0	0	0	0	0	0	0	0	0	0	0	0	0	0	0	0	0	0	0	0
xxxEnterococcus_thailandicus	xxxEnterococcus_thailand	Veillonella_seminalis_NZ_JH992937_1_rna41_0017	[1378..1480]	2	0	0	0	0	0	0	0	0	0	0	0	0	0	0	0	0	0	0	0	0	0	0	0	0	0	0	0	0	0	0	0	0	0	0	0	0	0	0	0	0	0	0	0	0	0
xxxEnterococcus_villorum	xxxEnterococcus_villorum	Bifidobacterium_angulatum_JCM_7096_GCF_0010251551_ASM102515v1_NZ_AP012322_1_rna0_0019	[27..129]	0	0	0	0	0	0	0	0	0	0	0	0	0	0	0	0	0	0	0	0	0	0	0	0	0	0	0	0	0	0	0	0	0	0	0	0	0	0	0	0	0	0	0	0	0	0
xxxEnterococcus_villorum	xxxEnterococcus_villorum	Cutibacterium_acnes_J139_NZ_ADFS01000001_1_rna32_0028	[169..273]	0	0	0	0	0	0	0	0	0	0	0	0	0	0	0	0	0	0	0	0	0	0	0	0	0	0	0	0	0	0	0	0	0	0	0	0	0	0	0	0	0	0	0	0	0	0
xxxEnterococcus_villorum	xxxEnterococcus_villorum	Eubacterium_siraeum_DSM_15702_GCF_0003820851_ASM38208v1_NZ_KB907544_1__0016	[315..421]	0	0	0	0	0	0	0	0	0	0	0	0	0	0	0	0	0	0	2	0	0	0	0	0	0	0	0	0	0	0	2	0	0	0	0	0	0	0	0	0	0	0	0	0	0	0
xxxEnterococcus_villorum	xxxEnterococcus_villorum	Eubacterium_siraeum_DSM_15702_GCF_0003820851_ASM38208v1_NZ_KB907544_1__0020	[329..571]	0	0	0	0	0	0	0	0	0	0	0	0	0	0	0	0	0	0	0	0	0	0	0	0	0	0	0	0	0	0	0	0	0	0	0	0	0	0	0	0	0	0	0	0	0	0
xxxEnterococcus_villorum	xxxEnterococcus_villorum	Faecalibacterium_prausnitzii_NZ_DS483500_1_rna34_0106	[616..722]	0	0	0	0	0	0	0	0	0	0	0	0	0	0	0	0	0	0	0	0	0	0	0	0	0	0	0	0	0	0	0	0	0	0	0	0	0	0	0	0	0	0	0	0	0	0
xxxEnterococcus_villorum	xxxEnterococcus_villorum	Mageeibacillus_indolicus_NC_013895_2_rna7_0011	[774..888]	0	0	0	0	0	0	0	0	0	0	0	0	0	0	0	0	0	0	0	0	0	0	0	0	0	0	0	0	0	0	0	0	0	0	0	0	0	0	0	0	0	0	0	0	0	0
xxxEnterococcus_villorum	xxxEnterococcus_villorum	Prevotella_copri_NZ_GG703855_1_rna43_0029	[934..1038]	0	0	0	0	0	0	0	0	0	0	0	0	0	0	0	0	0	0	0	0	0	0	0	0	0	0	0	0	0	0	0	0	0	0	0	0	0	0	0	0	0	0	0	0	0	0
xxxEnterococcus_villorum	xxxEnterococcus_villorum	Shuttleworthia_satelles_DSM_14600_NZ_GG665866_1_rna19_0005	[1081..1186]	0	0	0	0	0	0	0	0	0	0	0	0	0	0	0	0	0	0	0	0	0	0	0	0	0	0	0	0	0	0	0	0	0	0	0	0	0	0	0	0	0	0	0	0	0	0
xxxEnterococcus_villorum	xxxEnterococcus_villorum	Streptococcus_macedonicus_NC_016749_1_rna66_0143	[1233..1338]	0	0	0	0	0	0	0	0	0	0	0	0	0	0	0	0	0	0	0	0	0	0	0	0	0	0	0	0	0	0	0	0	0	0	0	0	0	0	0	0	0	0	0	0	0	0
xxxEnterococcus_villorum	xxxEnterococcus_villorum	Veillonella_seminalis_NZ_JH992937_1_rna41_0017	[1383..1483]	0	0	0	0	0	0	0	0	0	0	0	0	0	0	0	0	0	0	0	0	0	0	0	0	0	0	0	0	0	0	0	0	0	0	0	0	0	0	0	0	0	0	0	0	0	0
xxxEscherichia_coli	xxxEscherichia_coli	Cutibacterium_acnes_J139_NZ_ADFS01000001_1_rna32_0028	[25..130]	0	0	0	0	0	0	0	0	0	0	0	0	0	0	0	0	0	0	0	0	0	0	0	0	0	0	0	0	0	0	0	0	0	0	0	0	0	0	0	0	0	0	0	0	0	0
xxxEscherichia_coli	xxxEscherichia_coli	Prevotella_copri_NZ_GG703855_1_rna43_0029	[174..278]	0	0	0	0	0	0	6	0	0	0	0	0	0	0	0	0	0	0	0	0	0	0	0	0	0	0	0	0	0	0	0	0	0	0	0	0	0	0	0	0	0	0	0	0	0	0
xxxEscherichia_coli	xxxEscherichia_coli	Shuttleworthia_satelles_DSM_14600_NZ_GG665866_1_rna19_0005	[321..424]	0	0	0	0	0	0	0	0	0	0	0	0	0	0	0	0	0	0	0	0	0	0	0	0	0	0	0	0	0	0	0	0	0	0	0	0	0	0	0	0	0	0	0	0	0	0
xxxEubacterium_eligens_ATCC_27750_GCF_000146185.1_ASM14618v1	xxxEubacterium_eligens_A	Bifidobacterium_angulatum_JCM_7096_GCF_0010251551_ASM102515v1_NZ_AP012322_1_rna0_0019	[23..121]	0	0	0	0	0	0	0	0	0	0	0	0	0	0	0	0	0	0	0	0	0	0	0	0	0	0	0	0	0	0	0	0	0	0	0	0	0	0	0	0	0	0	0	0	0	0
xxxEubacterium_eligens_ATCC_27750_GCF_000146185.1_ASM14618v1	xxxEubacterium_eligens_A	Cutibacterium_acnes_J139_NZ_ADFS01000001_1_rna32_0028	[166..271]	0	0	0	0	0	0	0	0	0	0	0	0	0	0	0	0	0	0	0	0	0	0	0	0	0	0	0	0	0	0	0	0	0	0	0	0	0	0	0	0	0	0	0	0	0	0
xxxEubacterium_eligens_ATCC_27750_GCF_000146185.1_ASM14618v1	xxxEubacterium_eligens_A	Eubacterium_siraeum_DSM_15702_GCF_0003820851_ASM38208v1_NZ_KB907544_1__0016	[318..424]	0	0	0	0	0	0	0	0	0	0	0	0	0	0	0	0	0	0	0	0	0	0	0	0	0	0	0	0	0	0	0	0	0	0	0	0	0	0	0	0	0	0	0	0	0	0
xxxEubacterium_eligens_ATCC_27750_GCF_000146185.1_ASM14618v1	xxxEubacterium_eligens_A	Eubacterium_siraeum_DSM_15702_GCF_0003820851_ASM38208v1_NZ_KB907544_1__0020	[462..567]	0	0	0	0	0	0	0	0	0	0	0	0	0	0	0	0	0	0	0	0	0	0	0	0	0	0	0	0	0	0	0	0	2	0	0	0	0	0	0	0	0	0	0	0	0	0
xxxEubacterium_eligens_ATCC_27750_GCF_000146185.1_ASM14618v1	xxxEubacterium_eligens_A	Faecalibacterium_prausnitzii_NZ_DS483500_1_rna34_0106	[618..734]	0	0	0	0	0	0	0	0	0	0	0	0	0	0	0	0	0	0	0	0	0	0	0	0	0	0	0	0	0	0	0	0	0	0	0	0	0	0	0	0	0	0	0	0	0	0
xxxEubacterium_eligens_ATCC_27750_GCF_000146185.1_ASM14618v1	xxxEubacterium_eligens_A	Prevotella_copri_NZ_GG703855_1_rna43_0029	[780..884]	0	0	0	0	0	0	0	0	0	0	0	2	0	0	0	0	0	0	0	0	0	0	0	0	0	2	0	0	0	0	0	0	0	0	0	0	0	0	0	0	0	0	0	0	0	0
xxxEubacterium_eligens_ATCC_27750_GCF_000146185.1_ASM14618v1	xxxEubacterium_eligens_A	Shuttleworthia_satelles_DSM_14600_NZ_GG665866_1_rna19_0005	[927..1029]	4	0	0	0	0	0	0	0	0	0	0	0	0	0	0	0	0	0	0	0	0	0	0	0	0	0	0	0	0	0	0	0	0	0	0	0	0	0	0	0	0	0	0	0	0	0
xxxEubacterium_rectale_ATCC_33656_GCF_000020605.1_ASM2060v1	xxxEubacterium_rectale_A	Bifidobacterium_angulatum_JCM_7096_GCF_0010251551_ASM102515v1_NZ_AP012322_1_rna0_0019	[18..117]	0	0	0	0	0	0	0	0	0	0	0	0	0	0	0	0	0	0	0	0	0	0	0	0	0	0	0	0	0	0	0	0	0	0	0	0	0	0	0	0	0	0	0	0	0	0
xxxEubacterium_rectale_ATCC_33656_GCF_000020605.1_ASM2060v1	xxxEubacterium_rectale_A	Cutibacterium_acnes_J139_NZ_ADFS01000001_1_rna32_0028	[168..268]	0	0	0	0	0	0	0	0	0	0	0	0	0	0	0	2	0	0	0	0	0	0	0	0	0	0	0	0	0	0	0	0	0	0	0	0	0	0	0	0	0	0	0	0	0	0
xxxEubacterium_rectale_ATCC_33656_GCF_000020605.1_ASM2060v1	xxxEubacterium_rectale_A	Eubacterium_siraeum_DSM_15702_GCF_0003820851_ASM38208v1_NZ_KB907544_1__0020	[316..421]	0	0	0	0	0	0	0	0	0	0	0	0	0	0	0	0	0	0	0	0	0	0	0	0	0	0	0	0	0	0	0	0	0	0	0	0	0	0	0	0	0	0	0	0	0	0
xxxEubacterium_rectale_ATCC_33656_GCF_000020605.1_ASM2060v1	xxxEubacterium_rectale_A	Faecalibacterium_prausnitzii_NZ_DS483500_1_rna34_0106	[459..563]	0	0	0	0	0	0	0	0	0	0	0	0	0	0	0	0	0	0	0	0	0	0	0	0	0	0	0	0	0	0	0	0	0	0	0	0	0	0	0	0	0	0	0	0	0	0
xxxEubacterium_rectale_ATCC_33656_GCF_000020605.1_ASM2060v1	xxxEubacterium_rectale_A	Prevotella_copri_NZ_GG703855_1_rna43_0029	[615..719]	0	0	0	4	0	0	0	0	0	0	0	0	0	0	0	0	0	0	0	0	0	0	0	0	4	2	0	0	0	0	0	0	0	0	0	0	0	0	0	0	0	0	0	0	0	0
xxxEubacterium_rectale_ATCC_33656_GCF_000020605.1_ASM2060v1	xxxEubacterium_rectale_A	Shuttleworthia_satelles_DSM_14600_NZ_GG665866_1_rna19_0005	[765..870]	0	0	0	0	0	0	0	0	0	0	0	0	0	0	0	0	0	0	0	0	0	0	0	0	0	0	0	0	0	0	0	0	0	0	0	0	0	0	0	0	0	0	0	0	0	0
xxxEubacterium_rectale_ATCC_33656_GCF_000020605.1_ASM2060v1	xxxEubacterium_rectale_A	Streptococcus_macedonicus_NC_016749_1_rna66_0143	[911..1014]	0	0	0	0	0	0	0	0	0	0	0	0	0	0	0	0	0	0	0	0	0	0	0	0	0	0	0	0	0	0	0	0	0	0	0	0	0	0	0	0	0	0	0	0	0	0
xxxEubacterium_siraeum_DSM_15702_GCF_000382085.1_ASM38208v1	xxxEubacterium_siraeum_D	Eubacterium_siraeum_DSM_15702_GCF_0003820851_ASM38208v1_NZ_KB907544_1__0016	[24..129]	0	0	0	0	0	0	0	0	0	0	0	0	0	0	0	0	0	0	0	0	0	0	0	0	0	0	0	0	0	0	0	0	0	0	0	0	0	0	0	0	0	0	0	0	0	0
xxxEubacterium_siraeum_DSM_15702_GCF_000382085.1_ASM38208v1	xxxEubacterium_siraeum_D	Eubacterium_siraeum_DSM_15702_GCF_0003820851_ASM38208v1_NZ_KB907544_1__0020	[172..278]	0	0	0	0	0	0	0	0	0	0	0	0	0	0	0	0	0	0	0	0	0	0	0	0	0	0	0	0	0	0	0	0	0	0	0	0	0	0	0	0	0	0	0	0	0	0
xxxEubacterium_ventriosum_ATCC_27560	xxxEubacterium_ventriosu	Bifidobacterium_angulatum_JCM_7096_GCF_0010251551_ASM102515v1_NZ_AP012322_1_rna0_0019	[23..123]	0	0	0	2	0	0	0	0	0	0	0	0	0	0	0	0	0	0	0	0	0	0	0	0	0	0	0	0	0	0	0	0	0	0	0	0	0	0	0	0	0	0	0	0	0	0
xxxEubacterium_ventriosum_ATCC_27560	xxxEubacterium_ventriosu	Clostridium_bolteae_ATCC_BAA_613_GCF_0001543651_ASM15436v1_NZ_DS480694_1_rna30_0007	[168..273]	0	0	0	0	0	0	0	0	0	0	0	0	0	0	0	0	0	0	0	0	0	0	0	0	0	0	0	0	0	0	0	0	0	0	0	0	0	0	0	0	0	0	0	0	0	0
xxxEubacterium_ventriosum_ATCC_27560	xxxEubacterium_ventriosu	Cutibacterium_acnes_J139_NZ_ADFS01000001_1_rna32_0028	[322..425]	0	0	0	0	0	0	0	0	0	0	0	0	0	0	0	0	0	0	0	0	0	0	0	0	0	0	0	0	0	0	0	0	0	0	0	0	0	0	0	0	0	0	0	0	0	0
xxxEubacterium_ventriosum_ATCC_27560	xxxEubacterium_ventriosu	Eubacterium_siraeum_DSM_15702_GCF_0003820851_ASM38208v1_NZ_KB907544_1__0016	[468..572]	0	0	0	0	0	0	0	0	0	0	0	0	0	0	0	0	0	0	0	0	0	0	0	0	0	0	0	0	0	0	0	0	0	0	0	0	0	0	0	0	0	0	0	0	0	0
xxxEubacterium_ventriosum_ATCC_27560	xxxEubacterium_ventriosu	Eubacterium_siraeum_DSM_15702_GCF_0003820851_ASM38208v1_NZ_KB907544_1__0020	[618..734]	0	0	0	0	0	0	0	0	0	0	0	0	0	0	0	0	0	0	0	0	0	0	0	0	0	0	0	0	0	0	0	0	0	0	0	0	0	0	0	0	0	0	0	0	0	0
xxxEubacterium_ventriosum_ATCC_27560	xxxEubacterium_ventriosu	Faecalibacterium_prausnitzii_NZ_DS483500_1_rna34_0106	[785..890]	0	0	0	0	0	0	0	0	0	0	0	0	0	0	0	0	0	0	0	0	0	0	0	0	0	0	0	0	0	0	0	0	0	0	0	0	0	0	0	0	0	0	0	0	0	0
xxxEubacterium_ventriosum_ATCC_27560	xxxEubacterium_ventriosu	Prevotella_copri_NZ_GG703855_1_rna43_0029	[935..1039]	0	0	0	0	0	0	0	0	0	0	0	0	0	0	0	0	0	0	0	0	0	0	0	0	0	0	0	0	0	0	0	0	2	0	0	0	0	0	0	0	0	0	0	0	0	0
xxxEubacterium_ventriosum_ATCC_27560	xxxEubacterium_ventriosu	Shuttleworthia_satelles_DSM_14600_NZ_GG665866_1_rna19_0005	[1078..1183]	0	0	0	0	0	0	0	0	0	0	0	0	0	0	0	0	0	0	0	0	0	0	0	0	0	0	0	0	0	0	0	0	0	0	0	0	0	0	0	0	0	0	0	0	0	0
xxxEubacterium_yurii_subsp_margaretiae_ATCC	xxxEubacterium_yurii_sub	Bifidobacterium_angulatum_JCM_7096_GCF_0010251551_ASM102515v1_NZ_AP012322_1_rna0_0019	[27..131]	0	0	0	0	0	0	0	0	0	0	0	0	0	0	0	0	0	0	0	0	0	0	0	0	0	0	0	0	0	0	0	0	0	0	0	0	0	0	0	0	0	0	0	0	0	0
xxxEubacterium_yurii_subsp_margaretiae_ATCC	xxxEubacterium_yurii_sub	Cutibacterium_acnes_J139_NZ_ADFS01000001_1_rna32_0028	[172..284]	0	0	0	0	0	0	0	0	0	0	0	0	0	0	0	0	0	0	0	0	0	0	0	0	0	0	0	0	0	0	0	0	0	0	0	0	0	0	0	0	0	0	0	0	0	0
xxxEubacterium_yurii_subsp_margaretiae_ATCC	xxxEubacterium_yurii_sub	Eubacterium_siraeum_DSM_15702_GCF_0003820851_ASM38208v1_NZ_KB907544_1__0020	[331..437]	0	0	0	34	0	0	0	4	0	0	0	0	0	0	0	0	0	0	0	0	0	0	0	0	0	0	0	0	0	0	0	0	0	0	0	0	0	0	0	0	0	0	0	0	0	0
xxxEubacterium_yurii_subsp_margaretiae_ATCC	xxxEubacterium_yurii_sub	Prevotella_copri_NZ_GG703855_1_rna43_0029	[482..580]	0	0	0	0	0	0	0	0	0	0	0	0	0	0	0	0	0	0	0	0	0	0	0	0	0	0	0	0	0	0	0	0	0	0	0	0	0	0	0	0	0	0	0	0	0	0
xxxFaecalibacterium_prausnitzii	xxxFaecalibacterium_prau	Cutibacterium_acnes_J139_NZ_ADFS01000001_1_rna32_0028	[25..128]	0	0	0	0	0	0	0	0	0	0	0	0	0	0	0	0	0	0	0	0	0	0	0	0	0	0	0	0	0	0	0	0	0	0	0	0	0	0	0	0	0	0	0	0	0	0
xxxFaecalibacterium_prausnitzii	xxxFaecalibacterium_prau	Eubacterium_siraeum_DSM_15702_GCF_0003820851_ASM38208v1_NZ_KB907544_1__0016	[171..276]	0	0	0	4	0	0	0	0	0	0	0	0	0	0	0	0	0	0	0	0	0	0	0	0	0	0	0	0	0	0	0	0	0	0	0	0	0	0	0	0	0	0	0	0	0	0
xxxFaecalibacterium_prausnitzii	xxxFaecalibacterium_prau	Faecalibacterium_prausnitzii_NZ_DS483500_1_rna34_0106	[327..431]	0	0	0	0	0	0	0	0	0	0	0	0	0	0	0	0	0	0	0	0	0	0	0	0	0	0	0	0	0	0	0	0	0	0	0	0	0	0	0	0	0	0	0	0	0	0
xxxFaecalibacterium_prausnitzii	xxxFaecalibacterium_prau	Prevotella_copri_NZ_GG703855_1_rna43_0029	[469..566]	0	0	0	0	0	0	0	0	0	0	0	0	0	0	0	0	0	0	0	0	0	0	0	0	0	0	0	0	0	0	0	0	0	0	0	0	0	0	0	0	0	0	0	0	0	0
xxxFaecalibacterium_prausnitzii_A2-165	xxxFaecalibacterium_prau	Cutibacterium_acnes_J139_NZ_ADFS01000001_1_rna32_0028	[27..124]	0	0	0	0	0	0	0	0	0	0	0	0	0	0	0	0	0	0	0	0	0	0	0	0	0	0	0	0	0	0	0	0	0	0	0	0	0	0	0	0	0	0	0	0	0	0
xxxFaecalibacterium_prausnitzii_A2-165	xxxFaecalibacterium_prau	Eubacterium_siraeum_DSM_15702_GCF_0003820851_ASM38208v1_NZ_KB907544_1__0016	[167..272]	0	0	0	0	0	0	0	0	0	0	0	0	0	0	0	0	0	0	0	0	0	0	0	0	0	0	0	0	0	0	0	0	0	0	0	0	0	0	0	0	0	0	0	0	0	0
xxxFaecalibacterium_prausnitzii_A2-165	xxxFaecalibacterium_prau	Faecalibacterium_prausnitzii_NZ_DS483500_1_rna34_0106	[323..427]	0	0	0	0	0	0	0	0	0	0	0	0	0	0	0	0	0	0	0	0	0	0	0	0	0	0	0	0	0	0	0	0	0	0	0	0	0	0	0	0	0	0	0	0	0	0
xxxFaecalibacterium_prausnitzii_A2-165	xxxFaecalibacterium_prau	Mageeibacillus_indolicus_NC_013895_2_rna7_0011	[336..577]	0	0	0	0	0	0	0	0	0	0	0	0	0	0	0	0	0	0	0	0	0	0	0	0	0	0	0	0	0	0	0	0	0	0	0	0	0	0	0	0	0	0	0	0	0	0
xxxFaecalibacterium_prausnitzii_A2-165	xxxFaecalibacterium_prau	Prevotella_copri_NZ_GG703855_1_rna43_0029	[614..717]	0	0	0	0	0	0	0	0	0	0	0	0	0	0	0	0	0	0	0	0	0	0	0	0	0	0	0	0	0	0	0	0	0	0	0	0	0	0	0	0	0	0	0	0	0	0
xxxFenollaria_massiliensis	xxxFenollaria_massiliens	Bifidobacterium_angulatum_JCM_7096_GCF_0010251551_ASM102515v1_NZ_AP012322_1_rna0_0019	[23..123]	0	0	0	0	0	0	0	0	0	0	0	0	0	0	0	0	0	0	0	0	0	0	0	0	0	0	0	0	0	0	0	0	0	0	0	0	0	0	0	0	0	0	0	0	0	0
xxxFenollaria_massiliensis	xxxFenollaria_massiliens	Cutibacterium_acnes_J139_NZ_ADFS01000001_1_rna32_0028	[165..267]	0	0	0	0	0	0	0	2	0	0	0	0	0	0	0	0	0	0	0	0	0	0	0	0	0	0	0	0	0	0	0	0	0	0	0	0	0	0	0	0	0	0	0	0	0	0
xxxFenollaria_massiliensis	xxxFenollaria_massiliens	Eubacterium_siraeum_DSM_15702_GCF_0003820851_ASM38208v1_NZ_KB907544_1__0020	[316..422]	0	0	0	8	0	0	0	64	0	0	0	0	0	0	0	0	0	0	0	0	0	0	0	0	0	0	0	0	0	0	0	0	0	0	0	0	0	0	0	0	0	0	0	0	0	0
xxxFenollaria_massiliensis	xxxFenollaria_massiliens	Faecalibacterium_prausnitzii_NZ_DS483500_1_rna34_0106	[469..578]	0	0	0	2	0	0	0	14	0	0	0	0	0	0	0	0	0	0	0	0	0	0	0	0	0	0	0	0	0	0	0	0	0	0	0	0	0	0	0	0	0	0	0	0	0	0
xxxFenollaria_massiliensis	xxxFenollaria_massiliens	Prevotella_copri_NZ_GG703855_1_rna43_0029	[619..723]	0	0	0	0	0	0	0	0	0	0	0	0	0	0	0	0	0	0	0	0	0	0	0	0	0	0	0	0	0	0	0	0	0	0	0	0	0	0	0	0	0	0	0	0	0	0
xxxFilifactor_alocis_ATCC_35896	xxxFilifactor_alocis_ATC	Bifidobacterium_angulatum_JCM_7096_GCF_0010251551_ASM102515v1_NZ_AP012322_1_rna0_0019	[27..129]	0	0	0	2	0	0	0	0	0	0	0	0	0	0	0	0	0	0	0	0	0	0	0	0	0	0	0	0	0	0	0	0	0	0	0	0	0	0	0	0	0	0	0	0	0	0
xxxFilifactor_alocis_ATCC_35896	xxxFilifactor_alocis_ATC	Cutibacterium_acnes_J139_NZ_ADFS01000001_1_rna32_0028	[170..281]	0	0	0	0	0	0	0	0	0	0	0	0	0	0	0	0	0	0	0	0	0	0	0	0	0	0	0	0	0	0	0	0	0	0	0	0	0	0	0	0	0	0	0	0	0	0
xxxFilifactor_alocis_ATCC_35896	xxxFilifactor_alocis_ATC	Eubacterium_siraeum_DSM_15702_GCF_0003820851_ASM38208v1_NZ_KB907544_1__0020	[328..434]	0	0	0	2	0	0	0	0	0	0	0	0	0	0	0	0	0	0	0	0	0	0	0	0	0	0	0	0	0	0	0	0	0	0	0	0	0	0	0	0	0	0	0	0	0	0
xxxFilifactor_alocis_ATCC_35896	xxxFilifactor_alocis_ATC	Prevotella_copri_NZ_GG703855_1_rna43_0029	[479..579]	0	0	0	0	0	0	0	0	0	0	0	0	0	0	0	0	0	0	0	0	0	0	0	0	0	0	0	0	0	0	0	0	0	0	0	0	0	0	0	0	0	0	0	0	0	0
xxxFinegoldia_magna	xxxFinegoldia_magna	Bifidobacterium_angulatum_JCM_7096_GCF_0010251551_ASM102515v1_NZ_AP012322_1_rna0_0019	[24..127]	0	0	0	0	0	0	0	0	0	0	0	0	0	0	0	0	0	0	0	0	0	0	0	0	0	0	0	0	0	0	0	0	0	0	0	0	0	0	0	0	0	0	0	0	0	0
xxxFinegoldia_magna	xxxFinegoldia_magna	Cutibacterium_acnes_J139_NZ_ADFS01000001_1_rna32_0028	[171..277]	0	0	0	0	0	0	10	2	0	0	0	0	0	0	0	0	0	0	0	0	0	0	0	0	0	0	0	0	4	0	0	0	0	0	2	0	0	0	0	0	0	0	0	0	0	0
xxxFinegoldia_magna	xxxFinegoldia_magna	Eubacterium_siraeum_DSM_15702_GCF_0003820851_ASM38208v1_NZ_KB907544_1__0020	[326..430]	2	0	0	0	0	0	0	0	0	0	0	0	0	0	0	0	0	0	0	0	0	0	0	0	0	0	0	0	0	0	0	0	0	0	0	0	0	0	0	0	0	0	0	0	0	0
xxxFinegoldia_magna	xxxFinegoldia_magna	Faecalibacterium_prausnitzii_NZ_DS483500_1_rna34_0106	[474..581]	0	0	0	0	0	0	0	0	0	0	0	0	0	0	0	0	0	0	0	0	0	0	0	0	0	0	0	0	0	0	0	0	0	0	0	0	0	0	0	0	0	0	0	0	0	0
xxxFinegoldia_magna	xxxFinegoldia_magna	Prevotella_copri_NZ_GG703855_1_rna43_0029	[619..720]	0	0	0	0	0	0	2	30	0	0	0	0	0	0	0	0	0	0	0	0	0	0	0	0	0	0	0	0	0	0	0	0	0	0	0	0	0	0	0	0	0	0	0	0	0	0
xxxFinegoldia_magna	xxxFinegoldia_magna	Shuttleworthia_satelles_DSM_14600_NZ_GG665866_1_rna19_0005	[0..0]	0	0	0	8	0	0	0	8	0	0	2	2	0	0	0	0	0	0	0	0	0	0	0	0	0	0	0	0	0	0	0	2	0	0	0	0	0	0	0	0	0	0	6	0	0	0
xxxFinegoldia_magna_ACS-171-V-Col3	xxxFinegoldia_magna_ACS-	Cutibacterium_acnes_J139_NZ_ADFS01000001_1_rna32_0028	[19..120]	0	0	0	0	0	0	8	2	0	0	0	0	0	0	0	0	0	2	0	0	0	0	0	0	0	0	0	0	0	0	0	0	0	0	2	0	0	0	0	0	0	0	0	0	0	2
xxxFinegoldia_magna_ACS-171-V-Col3	xxxFinegoldia_magna_ACS-	Eubacterium_siraeum_DSM_15702_GCF_0003820851_ASM38208v1_NZ_KB907544_1__0020	[169..275]	2	0	0	6	0	0	0	4	0	0	0	0	0	0	0	0	0	0	0	0	0	0	0	0	0	0	0	0	0	0	0	0	0	0	0	0	0	0	0	0	0	0	2	0	0	0
xxxFinegoldia_magna_ACS-171-V-Col3	xxxFinegoldia_magna_ACS-	Faecalibacterium_prausnitzii_NZ_DS483500_1_rna34_0106	[322..429]	0	0	0	0	0	0	2	32	0	0	0	0	0	0	0	0	0	0	0	0	0	0	0	0	0	0	0	0	0	0	0	0	0	0	0	0	0	0	0	0	0	0	0	0	0	0
xxxFinegoldia_magna_ACS-171-V-Col3	xxxFinegoldia_magna_ACS-	Prevotella_copri_NZ_GG703855_1_rna43_0029	[475..579]	0	0	0	0	0	0	0	0	0	0	0	0	0	0	0	0	0	0	0	0	0	0	0	0	0	0	0	0	0	0	0	0	0	0	0	0	0	0	0	0	0	0	0	0	0	0
xxxFinegoldia_magna_ACS-171-V-Col3	xxxFinegoldia_magna_ACS-	Shuttleworthia_satelles_DSM_14600_NZ_GG665866_1_rna19_0005	[622..725]	0	0	0	0	0	0	0	0	0	0	0	0	0	0	0	0	0	0	0	0	0	0	0	0	0	0	0	0	0	0	0	0	0	0	0	0	0	0	0	0	0	0	0	0	0	0
xxxFinegoldia_magna_ATCC_53516	xxxFinegoldia_magna_ATCC	Bifidobacterium_angulatum_JCM_7096_GCF_0010251551_ASM102515v1_NZ_AP012322_1_rna0_0019	[24..127]	0	0	0	0	0	0	0	0	0	0	0	0	0	0	0	0	0	0	0	0	0	0	0	0	0	0	0	0	0	0	0	0	0	0	0	0	0	0	0	0	0	0	0	0	0	0
xxxFinegoldia_magna_ATCC_53516	xxxFinegoldia_magna_ATCC	Cutibacterium_acnes_J139_NZ_ADFS01000001_1_rna32_0028	[176..280]	0	0	0	0	0	0	0	0	0	0	0	0	0	0	0	0	0	0	0	0	0	0	0	0	0	0	0	0	0	0	0	0	0	0	0	0	0	0	0	0	0	0	0	0	0	0
xxxFinegoldia_magna_ATCC_53516	xxxFinegoldia_magna_ATCC	Eubacterium_siraeum_DSM_15702_GCF_0003820851_ASM38208v1_NZ_KB907544_1__0020	[324..431]	0	0	0	0	0	0	2	32	0	0	0	0	0	0	0	0	0	0	0	0	0	0	0	0	0	0	0	0	0	0	0	0	0	0	0	0	0	0	0	0	0	0	0	0	0	0
xxxFinegoldia_magna_ATCC_53516	xxxFinegoldia_magna_ATCC	Prevotella_copri_NZ_GG703855_1_rna43_0029	[472..578]	0	0	0	0	0	0	0	302	0	0	0	0	0	0	0	0	0	0	0	0	0	0	0	0	0	0	0	0	0	0	0	0	0	0	0	0	0	0	0	0	0	0	0	0	0	2
xxxFinegoldia_magna_ATCC_53516	xxxFinegoldia_magna_ATCC	Shuttleworthia_satelles_DSM_14600_NZ_GG665866_1_rna19_0005	[623..717]	0	0	0	0	0	0	0	0	0	0	0	0	0	0	0	0	0	0	0	0	0	0	0	0	0	0	0	0	0	0	0	0	0	0	0	0	0	0	0	0	0	0	0	0	0	0
xxxFusobacterium_equinum	xxxFusobacterium_equinum	Cutibacterium_acnes_J139_NZ_ADFS01000001_1_rna32_0028	[22..124]	0	0	0	0	0	0	0	0	0	0	0	0	0	0	0	0	0	0	0	0	0	0	0	0	0	0	0	0	0	0	0	0	0	0	0	0	0	0	0	0	0	0	0	0	0	0
xxxFusobacterium_equinum	xxxFusobacterium_equinum	Eubacterium_siraeum_DSM_15702_GCF_0003820851_ASM38208v1_NZ_KB907544_1__0020	[170..274]	0	0	0	132	0	0	0	0	0	0	0	0	0	0	0	0	0	0	0	0	0	0	0	10	20	0	0	0	0	0	0	0	0	0	0	0	0	0	0	0	0	0	0	0	0	0
xxxFusobacterium_equinum	xxxFusobacterium_equinum	Faecalibacterium_prausnitzii_NZ_DS483500_1_rna34_0106	[318..427]	0	0	0	12	0	0	0	0	0	0	0	0	0	0	0	0	0	0	0	0	0	0	0	2	2	0	0	0	0	0	0	0	0	0	0	0	0	0	0	0	0	0	0	0	0	0
xxxFusobacterium_equinum	xxxFusobacterium_equinum	Shuttleworthia_satelles_DSM_14600_NZ_GG665866_1_rna19_0005	[479..580]	0	0	0	2	0	0	0	0	0	0	0	0	0	0	0	0	0	0	0	0	0	0	0	0	0	0	0	0	0	0	0	0	0	0	0	0	0	0	0	0	0	0	0	0	0	0
xxxFusobacterium_gonidiaformans	xxxFusobacterium_gonidia	Cutibacterium_acnes_J139_NZ_ADFS01000001_1_rna32_0028	[27..129]	0	0	0	0	0	0	0	0	0	0	0	0	0	0	0	0	0	0	0	0	0	0	0	0	0	0	0	0	0	0	0	0	0	0	0	0	0	0	0	0	0	0	0	0	0	0
xxxFusobacterium_gonidiaformans	xxxFusobacterium_gonidia	Eubacterium_siraeum_DSM_15702_GCF_0003820851_ASM38208v1_NZ_KB907544_1__0020	[172..276]	0	0	0	0	0	0	0	0	0	0	0	0	0	0	0	0	0	0	0	0	0	0	0	0	0	0	0	0	0	0	0	0	0	0	0	0	0	0	0	0	0	0	0	0	0	0
xxxFusobacterium_gonidiaformans	xxxFusobacterium_gonidia	Faecalibacterium_prausnitzii_NZ_DS483500_1_rna34_0106	[320..429]	0	0	0	12	0	0	0	0	0	0	0	0	0	0	0	0	0	0	0	0	0	0	0	2	2	0	0	0	0	0	0	0	0	0	0	0	0	0	0	0	0	0	0	0	0	0
xxxFusobacterium_gonidiaformans	xxxFusobacterium_gonidia	Prevotella_copri_NZ_GG703855_1_rna43_0029	[481..582]	0	0	0	16	0	0	0	0	0	0	0	0	0	0	0	0	0	0	0	0	0	0	0	4	0	0	0	0	0	0	0	0	0	0	0	0	0	0	0	0	0	0	0	0	0	0
xxxFusobacterium_gonidiaformans	xxxFusobacterium_gonidia	Shuttleworthia_satelles_DSM_14600_NZ_GG665866_1_rna19_0005	[623..725]	0	0	0	160	0	0	0	0	0	0	0	0	0	0	0	0	0	0	0	0	0	0	0	16	28	0	0	0	0	0	0	0	0	0	0	0	0	0	0	0	0	0	0	0	0	0
xxxFusobacterium_gonidiaformans_ATCC_25563	xxxFusobacterium_gonidia	Cutibacterium_acnes_J139_NZ_ADFS01000001_1_rna32_0028	[22..131]	0	0	0	0	0	0	0	0	0	0	0	0	0	0	0	0	0	0	0	0	0	0	0	0	0	0	0	0	0	0	0	0	0	0	0	0	0	0	0	0	0	0	0	0	0	0
xxxFusobacterium_gonidiaformans_ATCC_25563	xxxFusobacterium_gonidia	Faecalibacterium_prausnitzii_NZ_DS483500_1_rna34_0106	[183..284]	0	0	0	8	0	0	0	0	0	0	0	0	0	0	0	0	0	0	0	0	0	0	0	2	2	0	0	0	0	0	0	0	0	0	0	0	0	0	0	0	0	0	0	0	0	0
xxxFusobacterium_mortiferum_ATCC_9817	xxxFusobacterium_mortife	Cutibacterium_acnes_J139_NZ_ADFS01000001_1_rna32_0028	[19..120]	0	0	0	0	0	0	0	0	0	0	0	0	0	0	0	0	0	0	0	0	0	0	0	0	0	0	0	0	0	0	0	0	0	0	0	0	0	0	0	0	0	0	0	0	0	0
xxxFusobacterium_mortiferum_ATCC_9817	xxxFusobacterium_mortife	Faecalibacterium_prausnitzii_NZ_DS483500_1_rna34_0106	[172..281]	0	0	0	0	0	0	0	0	0	0	0	0	0	0	0	0	0	0	0	0	0	0	0	0	0	0	0	0	0	0	0	0	0	0	0	0	0	0	0	0	0	0	0	0	0	0
xxxFusobacterium_mortiferum_ATCC_9817	xxxFusobacterium_mortife	Prevotella_copri_NZ_GG703855_1_rna43_0029	[325..429]	0	0	0	0	0	0	0	0	0	0	0	0	0	0	0	0	0	0	0	0	0	0	0	0	0	0	0	0	0	0	0	0	0	0	0	0	0	0	0	0	0	0	0	0	0	0
xxxFusobacterium_mortiferum_ATCC_9817	xxxFusobacterium_mortife	Shuttleworthia_satelles_DSM_14600_NZ_GG665866_1_rna19_0005	[472..574]	0	0	0	0	0	0	0	0	0	0	0	0	0	0	0	0	0	0	0	0	0	0	0	0	0	0	0	0	0	0	0	0	0	0	0	0	0	0	0	0	0	0	0	0	0	0
xxxFusobacterium_nucleatum	xxxFusobacterium_nucleat	Cutibacterium_acnes_J139_NZ_ADFS01000001_1_rna32_0028	[22..124]	0	0	0	0	0	0	0	0	0	0	0	0	0	0	0	0	0	0	0	0	0	0	0	0	0	0	0	0	0	0	0	0	0	0	0	0	0	0	0	0	0	0	0	0	0	0
xxxFusobacterium_nucleatum	xxxFusobacterium_nucleat	Eubacterium_siraeum_DSM_15702_GCF_0003820851_ASM38208v1_NZ_KB907544_1__0020	[171..280]	0	0	0	0	0	0	0	0	0	0	0	0	0	0	0	0	0	0	0	0	0	0	0	0	0	0	0	0	0	0	0	0	0	0	0	0	0	0	0	0	0	0	0	0	0	0
xxxFusobacterium_nucleatum	xxxFusobacterium_nucleat	Faecalibacterium_prausnitzii_NZ_DS483500_1_rna34_0106	[324..428]	0	0	0	0	0	0	0	0	0	0	0	0	0	0	0	0	0	0	0	0	0	0	0	0	0	0	0	0	0	0	0	0	0	0	0	0	0	0	0	0	0	0	0	0	0	0
xxxFusobacterium_nucleatum	xxxFusobacterium_nucleat	Prevotella_copri_NZ_GG703855_1_rna43_0029	[471..573]	0	0	0	0	0	0	0	0	0	0	0	2	0	0	0	0	0	0	0	0	0	0	0	0	0	0	0	0	0	0	0	0	0	0	0	0	0	0	0	0	0	0	0	0	0	0
xxxFusobacterium_nucleatum	xxxFusobacterium_nucleat	Shuttleworthia_satelles_DSM_14600_NZ_GG665866_1_rna19_0005	[627..728]	0	0	0	0	0	0	0	0	0	0	0	0	0	0	0	0	0	0	0	0	0	0	0	0	0	0	0	0	0	0	0	0	0	0	0	0	0	0	0	0	0	0	0	0	0	0
xxxFusobacterium_nucleatum_subsp_animalis_3_1_33	xxxFusobacterium_nucleat	Cutibacterium_acnes_J139_NZ_ADFS01000001_1_rna32_0028	[22..124]	0	0	0	4	0	0	0	0	0	0	0	66	0	0	0	0	0	0	0	0	0	0	0	0	0	0	0	0	0	0	0	0	0	0	0	0	0	0	0	0	0	0	0	0	0	0
xxxFusobacterium_nucleatum_subsp_animalis_3_1_33	xxxFusobacterium_nucleat	Eubacterium_siraeum_DSM_15702_GCF_0003820851_ASM38208v1_NZ_KB907544_1__0020	[165..266]	0	0	0	10	0	0	0	0	0	0	0	72	0	0	0	0	0	0	0	0	0	0	0	0	0	0	0	0	0	0	0	0	0	0	0	0	0	2	0	0	0	0	0	0	0	0
xxxFusobacterium_nucleatum_subsp_animalis_3_1_33	xxxFusobacterium_nucleat	Faecalibacterium_prausnitzii_NZ_DS483500_1_rna34_0106	[315..424]	0	0	0	0	0	0	0	0	0	0	0	29	0	0	0	0	0	0	0	0	0	0	0	0	0	0	0	0	0	0	0	0	0	0	0	0	0	0	0	0	0	0	0	0	0	0
xxxFusobacterium_nucleatum_subsp_animalis_3_1_33	xxxFusobacterium_nucleat	Prevotella_copri_NZ_GG703855_1_rna43_0029	[471..575]	0	0	0	0	0	0	0	0	0	0	0	4	0	0	0	0	0	0	0	0	0	0	0	0	0	0	0	0	0	0	0	0	0	0	0	0	0	0	0	0	0	0	0	0	0	0
xxxFusobacterium_nucleatum_subsp_animalis_3_1_33	xxxFusobacterium_nucleat	Shuttleworthia_satelles_DSM_14600_NZ_GG665866_1_rna19_0005	[618..720]	0	0	0	0	0	0	0	0	0	0	0	2	0	0	0	0	0	0	0	0	0	0	0	0	0	0	0	0	0	0	0	0	0	0	0	0	0	0	0	0	0	0	0	0	0	0
xxxFusobacterium_nucleatum_subsp_animalis_7_1	xxxFusobacterium_nucleat	Cutibacterium_acnes_J139_NZ_ADFS01000001_1_rna32_0028	[19..120]	0	0	0	2	0	0	0	0	0	0	0	44	0	0	0	0	0	0	0	0	0	0	0	0	0	0	0	0	0	0	0	0	0	0	0	0	0	0	0	0	0	0	0	0	0	0
xxxFusobacterium_nucleatum_subsp_animalis_7_1	xxxFusobacterium_nucleat	Eubacterium_siraeum_DSM_15702_GCF_0003820851_ASM38208v1_NZ_KB907544_1__0020	[172..281]	0	0	0	4	0	0	0	0	0	0	0	62	0	0	0	0	0	0	0	0	0	0	0	0	0	0	0	0	0	0	0	0	0	0	0	0	0	0	0	0	0	0	0	0	0	0
xxxFusobacterium_nucleatum_subsp_animalis_7_1	xxxFusobacterium_nucleat	Faecalibacterium_prausnitzii_NZ_DS483500_1_rna34_0106	[325..429]	0	0	0	0	0	0	0	0	0	0	0	4	0	0	0	0	0	0	0	0	0	0	0	0	0	0	0	0	0	0	0	0	0	0	0	0	0	0	0	0	0	0	0	0	0	0
xxxFusobacterium_nucleatum_subsp_animalis_7_1	xxxFusobacterium_nucleat	Prevotella_copri_NZ_GG703855_1_rna43_0029	[472..574]	0	0	0	0	0	0	0	0	0	0	0	2	0	0	0	0	0	0	0	0	0	0	0	0	0	0	0	0	0	0	0	0	0	0	0	0	0	0	0	0	0	0	0	0	0	0
xxxFusobacterium_nucleatum_subsp_animalis_7_1	xxxFusobacterium_nucleat	Shuttleworthia_satelles_DSM_14600_NZ_GG665866_1_rna19_0005	[623..725]	0	0	0	2	0	0	0	0	0	0	0	26	0	0	0	0	0	0	0	0	0	0	0	0	0	0	0	0	0	0	0	0	0	0	0	0	0	0	0	0	0	0	0	0	0	0
xxxFusobacterium_nucleatum_subsp_animalis_D11	xxxFusobacterium_nucleat	Cutibacterium_acnes_J139_NZ_ADFS01000001_1_rna32_0028	[27..129]	0	0	0	0	0	0	0	0	0	0	0	4	0	0	0	0	0	0	0	0	0	0	0	0	0	0	0	0	0	0	0	0	0	0	0	0	0	0	0	0	0	0	0	0	0	0
xxxFusobacterium_nucleatum_subsp_animalis_D11	xxxFusobacterium_nucleat	Faecalibacterium_prausnitzii_NZ_DS483500_1_rna34_0106	[172..276]	0	0	0	0	0	0	0	0	0	0	0	2	0	0	0	0	0	0	0	0	0	0	0	0	0	0	0	0	0	0	0	0	0	0	0	0	0	0	0	0	0	0	0	0	0	0
xxxFusobacterium_nucleatum_subsp_animalis_D11	xxxFusobacterium_nucleat	Prevotella_copri_NZ_GG703855_1_rna43_0029	[320..429]	0	0	0	2	0	0	0	0	0	0	0	46	0	0	0	0	0	0	0	0	0	0	0	0	0	0	0	0	0	0	0	0	0	0	0	0	0	0	0	0	0	0	0	0	0	0
xxxFusobacterium_nucleatum_subsp_animalis_D11	xxxFusobacterium_nucleat	Shuttleworthia_satelles_DSM_14600_NZ_GG665866_1_rna19_0005	[481..582]	0	0	0	0	0	0	0	0	0	0	0	2	0	0	0	0	0	0	0	0	0	0	0	0	0	0	0	0	0	0	0	0	0	0	0	0	0	0	0	0	0	0	0	0	0	0
xxxFusobacterium_nucleatum_subsp_nucleatum_ATCC_23726	xxxFusobacterium_nucleat	Cutibacterium_acnes_J139_NZ_ADFS01000001_1_rna32_0028	[22..124]	0	0	0	0	0	0	0	0	0	0	0	2	0	0	0	0	0	0	0	0	0	0	0	0	0	0	0	0	0	0	0	0	0	0	0	0	0	0	0	0	0	0	0	0	0	0
xxxFusobacterium_nucleatum_subsp_nucleatum_ATCC_23726	xxxFusobacterium_nucleat	Eubacterium_siraeum_DSM_15702_GCF_0003820851_ASM38208v1_NZ_KB907544_1__0020	[173..275]	0	0	0	0	0	0	0	0	0	0	0	0	0	0	0	0	0	0	0	0	0	0	0	0	0	0	0	0	0	0	0	0	0	0	0	0	0	0	0	0	0	0	0	0	0	0
xxxFusobacterium_nucleatum_subsp_nucleatum_ATCC_23726	xxxFusobacterium_nucleat	Faecalibacterium_prausnitzii_NZ_DS483500_1_rna34_0106	[318..422]	0	0	0	0	0	0	0	0	0	0	0	0	0	0	0	0	0	0	0	0	0	0	0	0	0	0	0	0	0	0	0	0	0	0	0	0	0	0	0	0	0	0	0	0	0	0
xxxFusobacterium_nucleatum_subsp_nucleatum_ATCC_23726	xxxFusobacterium_nucleat	Prevotella_copri_NZ_GG703855_1_rna43_0029	[466..575]	0	0	0	0	0	0	0	0	0	0	0	0	0	0	0	0	0	0	0	0	0	0	0	0	0	0	0	0	0	0	0	0	0	0	0	0	0	0	0	0	0	0	0	0	0	0
xxxFusobacterium_nucleatum_subsp_nucleatum_ATCC_23726	xxxFusobacterium_nucleat	Shuttleworthia_satelles_DSM_14600_NZ_GG665866_1_rna19_0005	[627..728]	0	0	0	0	0	0	0	0	0	0	0	0	0	0	0	0	0	0	0	0	0	0	0	0	0	0	0	0	0	0	0	0	0	0	0	0	0	0	0	0	0	0	0	0	0	0
xxxFusobacterium_nucleatum_subsp_polymorphum_ATCC_10953	xxxFusobacterium_nucleat	Cutibacterium_acnes_J139_NZ_ADFS01000001_1_rna32_0028	[19..120]	0	0	0	0	0	0	0	0	0	0	0	0	0	0	0	0	0	0	0	0	0	0	0	0	0	0	0	0	0	0	0	0	0	0	0	0	0	0	0	0	0	0	0	0	0	0
xxxFusobacterium_nucleatum_subsp_polymorphum_ATCC_10953	xxxFusobacterium_nucleat	Faecalibacterium_prausnitzii_NZ_DS483500_1_rna34_0106	[172..281]	0	0	0	0	0	0	0	0	0	0	0	0	0	0	0	0	0	0	0	0	0	0	0	0	0	0	0	0	0	0	0	0	0	0	0	0	0	0	0	0	0	0	0	0	0	0
xxxFusobacterium_nucleatum_subsp_polymorphum_ATCC_10953	xxxFusobacterium_nucleat	Prevotella_copri_NZ_GG703855_1_rna43_0029	[322..424]	0	0	0	0	0	0	0	0	0	0	0	0	0	0	0	0	0	0	0	0	0	0	0	0	0	0	0	0	0	0	0	0	0	0	0	0	0	0	0	0	0	0	0	0	0	0
xxxFusobacterium_nucleatum_subsp_vincentii_3_1_27	xxxFusobacterium_nucleat	Cutibacterium_acnes_J139_NZ_ADFS01000001_1_rna32_0028	[22..124]	0	0	0	0	0	0	0	0	0	0	0	0	0	0	0	0	0	0	0	0	0	0	0	0	0	0	0	0	0	0	0	0	0	0	0	0	0	0	0	0	0	0	0	0	0	0
xxxFusobacterium_nucleatum_subsp_vincentii_3_1_27	xxxFusobacterium_nucleat	Eubacterium_siraeum_DSM_15702_GCF_0003820851_ASM38208v1_NZ_KB907544_1__0020	[165..266]	0	0	0	2	0	0	0	0	0	0	0	2	0	0	0	0	0	0	0	0	0	0	0	0	0	0	0	0	0	0	0	0	0	0	0	0	0	0	0	0	0	0	0	0	0	0
xxxFusobacterium_nucleatum_subsp_vincentii_3_1_27	xxxFusobacterium_nucleat	Faecalibacterium_prausnitzii_NZ_DS483500_1_rna34_0106	[320..422]	0	0	0	0	0	0	0	0	0	0	0	2	0	0	0	0	0	0	0	0	0	0	0	0	0	0	0	0	0	0	0	0	0	0	0	0	0	0	0	0	0	0	0	0	0	0
xxxFusobacterium_nucleatum_subsp_vincentii_3_1_27	xxxFusobacterium_nucleat	Prevotella_copri_NZ_GG703855_1_rna43_0029	[463..572]	0	0	0	0	0	0	0	0	0	0	0	0	0	0	0	0	0	0	0	0	0	0	0	0	0	0	0	0	0	0	0	0	0	0	0	0	0	0	0	0	0	0	0	0	0	0
xxxFusobacterium_nucleatum_subsp_vincentii_3_1_27	xxxFusobacterium_nucleat	Shuttleworthia_satelles_DSM_14600_NZ_GG665866_1_rna19_0005	[619..723]	0	0	0	0	0	0	0	0	0	0	0	0	0	0	0	0	0	0	0	0	0	0	0	0	0	0	0	0	0	0	0	0	0	0	0	0	0	0	0	0	0	0	0	0	0	0
xxxFusobacterium_nucleatum_subsp_vincentii_3_1_36A2	xxxFusobacterium_nucleat	Cutibacterium_acnes_J139_NZ_ADFS01000001_1_rna32_0028	[22..124]	0	0	0	0	0	0	0	0	0	0	0	0	0	0	0	0	0	0	0	0	0	0	0	0	0	0	0	0	0	0	0	0	0	0	0	0	0	0	0	0	0	0	0	0	0	0
xxxFusobacterium_nucleatum_subsp_vincentii_3_1_36A2	xxxFusobacterium_nucleat	Eubacterium_siraeum_DSM_15702_GCF_0003820851_ASM38208v1_NZ_KB907544_1__0020	[165..266]	0	0	0	8	0	0	0	0	0	0	0	74	0	0	0	0	0	0	0	0	0	0	0	0	0	0	0	0	0	0	0	0	0	0	0	0	0	2	0	0	0	0	0	0	0	0
xxxFusobacterium_nucleatum_subsp_vincentii_3_1_36A2	xxxFusobacterium_nucleat	Faecalibacterium_prausnitzii_NZ_DS483500_1_rna34_0106	[318..427]	0	0	0	0	0	0	0	0	0	0	0	0	0	0	0	0	0	0	0	0	0	0	0	0	0	0	0	0	0	0	0	0	0	0	0	0	0	0	0	0	0	0	0	0	0	0
xxxFusobacterium_nucleatum_subsp_vincentii_3_1_36A2	xxxFusobacterium_nucleat	Prevotella_copri_NZ_GG703855_1_rna43_0029	[471..575]	0	0	0	0	0	0	0	0	0	0	0	0	0	0	0	0	0	0	0	0	0	0	0	0	0	0	0	0	0	0	0	0	0	0	0	0	0	0	0	0	0	0	0	0	0	0
xxxFusobacterium_nucleatum_subsp_vincentii_3_1_36A2	xxxFusobacterium_nucleat	Shuttleworthia_satelles_DSM_14600_NZ_GG665866_1_rna19_0005	[618..720]	0	0	0	0	0	0	0	0	0	0	0	2	0	0	0	0	0	0	0	0	0	0	0	0	0	0	0	0	0	0	0	0	0	0	0	0	0	0	0	0	0	0	0	0	0	0
xxxFusobacterium_nucleatum_subsp_vincentii_4_1_13	xxxFusobacterium_nucleat	Cutibacterium_acnes_J139_NZ_ADFS01000001_1_rna32_0028	[19..120]	0	0	0	0	0	0	0	0	0	0	0	0	0	0	0	0	0	0	0	0	0	0	0	0	0	0	0	0	0	0	0	0	0	0	0	0	0	0	0	0	0	0	0	0	0	0
xxxFusobacterium_nucleatum_subsp_vincentii_4_1_13	xxxFusobacterium_nucleat	Faecalibacterium_prausnitzii_NZ_DS483500_1_rna34_0106	[172..281]	0	0	0	0	0	0	0	0	0	0	0	0	0	0	0	0	0	0	0	0	0	0	0	0	0	0	0	0	0	0	0	0	0	0	0	0	0	0	0	0	0	0	0	0	0	0
xxxFusobacterium_nucleatum_subsp_vincentii_4_1_13	xxxFusobacterium_nucleat	Prevotella_copri_NZ_GG703855_1_rna43_0029	[325..429]	0	0	0	0	0	0	0	0	0	0	0	0	0	0	0	0	0	0	0	0	0	0	0	0	0	0	0	0	0	0	0	0	0	0	0	0	0	0	0	0	0	0	0	0	0	0
xxxFusobacterium_nucleatum_subsp_vincentii_4_1_13	xxxFusobacterium_nucleat	Shuttleworthia_satelles_DSM_14600_NZ_GG665866_1_rna19_0005	[472..574]	0	0	0	0	0	0	0	0	0	0	0	2	0	0	0	0	0	0	0	0	0	0	0	0	0	0	0	0	0	0	0	0	0	0	0	0	0	0	0	0	0	0	0	0	0	0
xxxFusobacterium_nucleatum_subsp_vincentii_ATCC_49256	xxxFusobacterium_nucleat	Cutibacterium_acnes_J139_NZ_ADFS01000001_1_rna32_0028	[19..120]	0	0	0	0	0	0	0	0	0	0	0	2	0	0	0	0	0	0	0	0	0	0	0	0	0	0	0	0	0	0	0	0	0	0	0	0	0	0	0	0	0	0	0	0	0	0
xxxFusobacterium_nucleatum_subsp_vincentii_ATCC_49256	xxxFusobacterium_nucleat	Eubacterium_siraeum_DSM_15702_GCF_0003820851_ASM38208v1_NZ_KB907544_1__0020	[174..276]	0	0	0	0	0	0	0	0	0	0	0	0	0	0	0	0	0	0	0	0	0	0	0	0	0	0	0	0	0	0	0	0	0	0	0	0	0	0	0	0	0	0	0	0	0	0
xxxFusobacterium_nucleatum_subsp_vincentii_ATCC_49256	xxxFusobacterium_nucleat	Faecalibacterium_prausnitzii_NZ_DS483500_1_rna34_0106	[319..423]	0	0	0	0	0	0	0	0	0	0	0	0	0	0	0	0	0	0	0	0	0	0	0	0	0	0	0	0	0	0	0	0	0	0	0	0	0	0	0	0	0	0	0	0	0	0
xxxFusobacterium_nucleatum_subsp_vincentii_ATCC_49256	xxxFusobacterium_nucleat	Prevotella_copri_NZ_GG703855_1_rna43_0029	[467..576]	0	0	0	0	0	0	0	0	0	0	0	0	0	0	0	0	0	0	0	0	0	0	0	0	0	0	0	0	0	0	0	0	0	0	0	0	0	0	0	0	0	0	0	0	0	0
xxxFusobacterium_nucleatum_subsp_vincentii_ATCC_49256	xxxFusobacterium_nucleat	Shuttleworthia_satelles_DSM_14600_NZ_GG665866_1_rna19_0005	[623..725]	0	0	0	2	0	0	0	2	0	0	0	70	0	0	0	0	0	0	0	0	0	0	0	0	0	0	0	0	0	0	0	0	0	0	0	0	0	2	0	0	0	0	0	0	0	0
xxxFusobacterium_periodonticum_1_1_41FAA	xxxFusobacterium_periodo	Eubacterium_siraeum_DSM_15702_GCF_0003820851_ASM38208v1_NZ_KB907544_1__0020	[22..124]	0	0	0	0	0	0	0	0	0	0	0	0	0	0	0	0	0	0	0	0	0	0	0	0	0	0	0	0	0	0	0	0	0	0	0	0	0	0	0	0	0	0	0	0	0	0
xxxFusobacterium_periodonticum_1_1_41FAA	xxxFusobacterium_periodo	Faecalibacterium_prausnitzii_NZ_DS483500_1_rna34_0106	[165..266]	0	0	0	0	0	0	0	0	0	0	0	0	0	0	0	0	0	0	0	0	0	0	0	0	0	0	0	0	0	0	0	0	0	0	0	0	0	0	0	0	0	0	0	0	0	0
xxxFusobacterium_periodonticum_1_1_41FAA	xxxFusobacterium_periodo	Prevotella_copri_NZ_GG703855_1_rna43_0029	[318..422]	0	0	0	0	0	0	0	0	0	0	0	0	0	0	0	0	0	0	0	0	0	0	0	0	0	0	0	0	0	0	0	0	0	0	0	0	0	0	0	0	0	0	0	0	0	0
xxxFusobacterium_periodonticum_1_1_41FAA	xxxFusobacterium_periodo	Shuttleworthia_satelles_DSM_14600_NZ_GG665866_1_rna19_0005	[465..567]	0	0	0	0	0	0	0	0	0	0	0	0	0	0	0	0	0	0	0	0	0	0	0	0	0	0	0	0	0	0	0	0	0	0	0	0	0	0	0	0	0	0	0	0	0	0
xxxFusobacterium_periodonticum_2_1_31	xxxFusobacterium_periodo	Cutibacterium_acnes_J139_NZ_ADFS01000001_1_rna32_0028	[27..129]	0	0	0	0	0	0	0	0	0	0	0	0	0	0	0	0	0	0	0	0	0	0	0	0	0	0	0	0	0	0	0	0	0	0	0	0	0	0	0	0	0	0	0	0	0	0
xxxFusobacterium_periodonticum_2_1_31	xxxFusobacterium_periodo	Eubacterium_siraeum_DSM_15702_GCF_0003820851_ASM38208v1_NZ_KB907544_1__0020	[172..276]	0	0	0	0	0	0	0	0	0	0	0	0	0	0	0	0	0	0	0	0	0	0	0	0	0	0	0	0	0	0	0	0	0	0	0	0	0	0	0	0	0	0	0	0	0	0
xxxFusobacterium_periodonticum_2_1_31	xxxFusobacterium_periodo	Faecalibacterium_prausnitzii_NZ_DS483500_1_rna34_0106	[320..429]	0	0	0	0	0	0	0	0	0	0	0	0	0	0	0	0	0	0	0	0	0	0	0	0	0	0	0	0	0	0	0	0	0	0	0	0	0	0	0	0	0	0	0	0	0	0
xxxFusobacterium_periodonticum_2_1_31	xxxFusobacterium_periodo	Prevotella_copri_NZ_GG703855_1_rna43_0029	[481..582]	0	0	0	0	0	0	0	0	0	0	0	0	0	0	0	0	0	0	0	0	0	0	0	0	0	0	0	0	0	0	0	0	0	0	0	0	0	0	0	0	0	0	0	0	0	0
xxxFusobacterium_periodonticum_2_1_31	xxxFusobacterium_periodo	Shuttleworthia_satelles_DSM_14600_NZ_GG665866_1_rna19_0005	[623..725]	0	0	0	0	0	0	0	0	0	0	0	0	0	0	0	0	0	0	0	0	0	0	0	0	0	0	0	0	0	0	0	0	0	0	0	0	0	0	0	0	0	0	0	0	0	0
xxxFusobacterium_periodonticum_ATCC_33693	xxxFusobacterium_periodo	Cutibacterium_acnes_J139_NZ_ADFS01000001_1_rna32_0028	[27..129]	0	0	0	0	0	0	0	0	0	0	0	0	0	0	0	0	0	0	0	0	0	0	0	0	0	0	0	0	0	0	0	0	0	0	0	0	0	0	0	0	0	0	0	0	0	0
xxxFusobacterium_periodonticum_ATCC_33693	xxxFusobacterium_periodo	Eubacterium_siraeum_DSM_15702_GCF_0003820851_ASM38208v1_NZ_KB907544_1__0020	[172..276]	0	0	0	0	0	0	0	0	0	0	0	0	0	0	0	0	0	0	0	0	0	0	0	0	0	0	0	0	0	0	0	0	0	0	0	0	0	0	0	0	0	0	0	0	0	0
xxxFusobacterium_periodonticum_ATCC_33693	xxxFusobacterium_periodo	Faecalibacterium_prausnitzii_NZ_DS483500_1_rna34_0106	[320..429]	0	0	0	0	0	0	0	0	0	0	0	0	0	0	0	0	0	0	0	0	0	0	0	0	0	0	0	0	0	0	0	0	0	0	0	0	0	0	0	0	0	0	0	0	0	0
xxxFusobacterium_periodonticum_ATCC_33693	xxxFusobacterium_periodo	Prevotella_copri_NZ_GG703855_1_rna43_0029	[481..582]	0	0	0	0	0	0	0	0	0	0	0	0	0	0	0	0	0	0	0	0	0	0	0	0	0	0	0	0	0	0	0	0	0	0	0	0	0	0	0	0	0	0	0	0	0	0
xxxFusobacterium_periodonticum_ATCC_33693	xxxFusobacterium_periodo	Shuttleworthia_satelles_DSM_14600_NZ_GG665866_1_rna19_0005	[623..725]	0	0	0	0	0	0	0	0	0	0	0	0	0	0	0	0	0	0	0	0	0	0	0	0	0	0	0	0	0	0	0	0	0	0	0	0	0	0	0	0	0	0	0	0	0	0
xxxGardnerella_vaginalis	xxxGardnerella_vaginalis	Cutibacterium_acnes_J139_NZ_ADFS01000001_1_rna32_0028	[27..131]	0	320	0	272	226	0	0	264	0	52	458	36	0	4	12	0	0	6	0	90	0	0	0	0	90	0	0	0	0	0	206	92	0	46	0	0	0	66	0	165	0	2	0	0	0	0
xxxGardnerella_vaginalis	xxxGardnerella_vaginalis	Mageeibacillus_indolicus_NC_013895_2_rna7_0011	[174..278]	270	2	0	2	2	0	0	6	0	0	4	6	0	0	0	0	0	0	0	0	0	0	0	0	2	0	0	0	0	0	4	8	0	0	0	0	0	2	0	2	0	0	2	0	0	0
xxxGardnerella_vaginalis	xxxGardnerella_vaginalis	Prevotella_copri_NZ_GG703855_1_rna43_0029	[318..425]	0	1084	0	512	396	0	0	1118	2	44	2125	16	0	14	78	0	0	70	0	502	0	0	2	2	802	4	0	0	0	0	150	226	0	34	2	0	0	14	0	210	0	0	2	0	0	0
xxxGardnerella_vaginalis	xxxGardnerella_vaginalis	Shuttleworthia_satelles_DSM_14600_NZ_GG665866_1_rna19_0005	[476..580]	0	722	0	362	160	0	0	448	0	4	1544	90	0	6	4	0	0	10	0	204	0	0	4	2	548	2	0	0	0	0	110	36	0	24	0	0	0	102	0	154	0	0	4	0	0	0
xxxGardnerella_vaginalis_5-1	xxxGardnerella_vaginalis	Bifidobacterium_angulatum_JCM_7096_GCF_0010251551_ASM102515v1_NZ_AP012322_1_rna0_0019	[23..125]	2	728	0	336	184	0	0	462	0	8	1550	104	0	4	2	0	0	16	0	188	0	0	2	2	514	2	0	0	0	0	106	36	0	24	0	0	0	94	0	154	0	0	2	0	0	0
xxxGardnerella_vaginalis_5-1	xxxGardnerella_vaginalis	Cutibacterium_acnes_J139_NZ_ADFS01000001_1_rna32_0028	[173..277]	0	14	0	2	2	0	0	6	0	0	0	2	0	0	0	0	0	0	0	2	0	0	0	0	14	0	0	0	0	0	2	0	0	0	2	0	0	0	0	2	0	0	8	0	0	0
xxxGardnerella_vaginalis_5-1	xxxGardnerella_vaginalis	Mageeibacillus_indolicus_NC_013895_2_rna7_0011	[314..421]	252	1020	0	488	376	0	0	1060	0	44	2048	2	0	16	74	0	0	68	0	490	0	0	2	2	780	4	0	0	0	0	148	216	0	30	2	0	0	12	0	204	0	0	0	0	0	0
xxxGardnerella_vaginalis_5-1	xxxGardnerella_vaginalis	Prevotella_copri_NZ_GG703855_1_rna43_0029	[474..578]	0	2	0	2	2	0	0	6	0	0	4	6	0	0	0	0	0	0	0	0	0	0	0	0	2	0	0	0	0	0	4	8	0	0	0	0	0	2	0	2	0	0	2	0	0	0
xxxGardnerella_vaginalis_5-1	xxxGardnerella_vaginalis	Shuttleworthia_satelles_DSM_14600_NZ_GG665866_1_rna19_0005	[621..725]	0	294	0	256	220	0	0	234	0	54	474	40	0	0	10	0	0	4	0	96	0	0	0	0	82	4	0	0	0	0	192	70	0	38	0	0	0	54	0	154	0	0	0	0	0	0
xxxGardnerella_vaginalis_AMD	xxxGardnerella_vaginalis	Bifidobacterium_angulatum_JCM_7096_GCF_0010251551_ASM102515v1_NZ_AP012322_1_rna0_0019	[23..125]	2	724	0	338	180	0	0	460	0	6	1552	104	0	0	2	0	0	16	0	188	0	0	2	2	514	2	0	0	0	0	108	34	0	26	2	0	0	88	0	150	0	0	0	0	0	0
xxxGardnerella_vaginalis_AMD	xxxGardnerella_vaginalis	Cutibacterium_acnes_J139_NZ_ADFS01000001_1_rna32_0028	[173..277]	0	14	0	2	2	0	0	6	0	0	0	2	0	0	0	0	0	0	0	2	0	0	0	0	14	0	0	0	0	0	2	0	0	0	2	0	0	0	0	2	0	0	8	0	0	0
xxxGardnerella_vaginalis_AMD	xxxGardnerella_vaginalis	Mageeibacillus_indolicus_NC_013895_2_rna7_0011	[314..421]	254	1022	0	484	374	0	0	1060	0	44	2048	2	0	14	74	0	0	70	0	488	0	0	2	2	784	4	0	0	0	0	148	218	2	30	2	0	0	12	0	202	0	0	2	0	0	0
xxxGardnerella_vaginalis_AMD	xxxGardnerella_vaginalis	Prevotella_copri_NZ_GG703855_1_rna43_0029	[474..578]	0	2	0	2	2	0	0	6	0	0	4	6	0	0	0	0	0	0	0	0	0	0	0	0	2	0	0	0	0	0	4	8	0	0	0	0	0	2	0	2	0	0	2	0	0	0
xxxGardnerella_vaginalis_AMD	xxxGardnerella_vaginalis	Shuttleworthia_satelles_DSM_14600_NZ_GG665866_1_rna19_0005	[621..725]	0	288	0	270	224	0	0	234	0	50	472	36	0	2	8	0	0	4	0	96	0	0	0	0	86	4	0	0	0	0	194	70	0	38	0	0	0	54	0	160	0	2	0	0	0	0
xxxGardnerella_vaginalis_ATCC_14019	xxxGardnerella_vaginalis	Bifidobacterium_angulatum_JCM_7096_GCF_0010251551_ASM102515v1_NZ_AP012322_1_rna0_0019	[23..125]	2	0	0	42	0	0	0	6	18	4	26	98	0	0	2	0	0	0	0	0	0	0	0	0	122	12	0	0	0	0	0	70	0	48	2	0	0	6	0	0	0	0	186	0	0	0
xxxGardnerella_vaginalis_ATCC_14019	xxxGardnerella_vaginalis	Cutibacterium_acnes_J139_NZ_ADFS01000001_1_rna32_0028	[173..277]	0	14	0	2	2	0	0	6	0	0	0	2	0	0	0	0	0	0	0	2	0	0	0	0	14	0	0	0	0	0	2	0	0	0	2	0	0	2	0	2	0	0	10	0	0	0
xxxGardnerella_vaginalis_ATCC_14019	xxxGardnerella_vaginalis	Mageeibacillus_indolicus_NC_013895_2_rna7_0011	[314..421]	0	0	0	400	0	0	0	16	214	8	10	238	0	0	0	0	0	2	0	0	0	0	2	0	18	18	0	0	0	14	0	16	0	94	26	0	0	114	0	4	0	2	164	4	0	0
xxxGardnerella_vaginalis_ATCC_14019	xxxGardnerella_vaginalis	Prevotella_copri_NZ_GG703855_1_rna43_0029	[474..578]	0	2	0	2	2	0	0	6	0	0	4	6	0	0	0	0	0	0	0	0	0	0	0	0	2	0	0	0	0	0	4	8	0	0	0	0	0	2	0	2	0	0	2	0	0	0
xxxGardnerella_vaginalis_ATCC_14019	xxxGardnerella_vaginalis	Shuttleworthia_satelles_DSM_14600_NZ_GG665866_1_rna19_0005	[621..725]	0	0	0	10	0	0	0	4	184	8	2	30	0	0	0	0	0	0	0	0	0	0	0	0	182	6	0	0	0	10	0	6	0	82	22	0	0	2	0	0	0	0	98	0	0	0
xxxGemella_asaccharolytica	xxxGemella_asaccharolyti	Bifidobacterium_angulatum_JCM_7096_GCF_0010251551_ASM102515v1_NZ_AP012322_1_rna0_0019	[23..123]	0	0	0	0	0	0	0	0	0	0	0	0	0	0	0	0	0	0	0	0	0	0	0	0	0	0	0	0	0	0	0	0	0	0	0	0	0	2	0	0	0	0	0	0	0	0
xxxGemella_asaccharolytica	xxxGemella_asaccharolyti	Cutibacterium_acnes_J139_NZ_ADFS01000001_1_rna32_0028	[168..271]	0	0	0	0	0	0	0	0	0	0	0	0	0	0	0	0	0	0	0	0	0	0	0	0	0	0	0	0	0	0	0	0	0	0	0	0	0	0	0	0	0	0	0	0	0	0
xxxGemella_asaccharolytica	xxxGemella_asaccharolyti	Eubacterium_siraeum_DSM_15702_GCF_0003820851_ASM38208v1_NZ_KB907544_1__0016	[312..415]	0	0	0	12	0	0	0	4	0	0	0	6	0	0	0	0	0	0	0	0	0	0	0	0	14	0	0	0	0	0	0	0	0	0	0	0	0	2	0	0	0	0	0	0	0	0
xxxGemella_asaccharolytica	xxxGemella_asaccharolyti	Eubacterium_siraeum_DSM_15702_GCF_0003820851_ASM38208v1_NZ_KB907544_1__0020	[463..567]	0	0	0	0	0	0	0	0	0	0	0	0	0	0	0	0	0	0	0	0	0	0	0	0	0	0	0	0	0	0	0	0	0	0	0	0	0	0	0	0	0	0	0	0	0	0
xxxGemella_asaccharolytica	xxxGemella_asaccharolyti	Faecalibacterium_prausnitzii_NZ_DS483500_1_rna34_0106	[609..715]	0	0	0	6	0	0	0	0	0	0	2	8	0	0	0	0	0	0	0	0	0	0	0	0	4	0	0	0	0	0	0	2	0	0	0	0	0	32	0	0	0	0	0	0	0	0
xxxGemella_asaccharolytica	xxxGemella_asaccharolyti	Prevotella_copri_NZ_GG703855_1_rna43_0029	[768..880]	0	0	0	1005	0	0	6	88	0	12	36	346	0	4	0	0	0	0	0	0	0	0	0	4	298	40	0	0	0	0	0	78	0	22	0	0	0	1384	0	2	0	0	0	0	0	0
xxxGemella_asaccharolytica	xxxGemella_asaccharolyti	Shuttleworthia_satelles_DSM_14600_NZ_GG665866_1_rna19_0005	[923..1037]	0	0	0	6	0	0	0	0	0	0	0	2	0	0	0	0	0	0	0	0	0	0	0	0	0	0	0	0	0	0	0	0	0	0	0	0	0	0	0	0	0	0	0	0	0	0
xxxGemella_asaccharolytica	xxxGemella_asaccharolyti	Streptococcus_macedonicus_NC_016749_1_rna66_0143	[1083..1188]	0	0	0	6	0	0	0	4	0	0	0	4	0	0	0	0	0	0	0	0	0	0	0	0	4	0	0	0	0	0	0	0	0	0	0	0	0	20	0	0	0	0	0	0	0	0
xxxGemella_asaccharolytica	xxxGemella_asaccharolyti	Veillonella_seminalis_NZ_JH992937_1_rna41_0017	[1231..1333]	0	0	0	0	0	0	0	2	0	0	0	4	0	0	0	0	0	0	0	0	0	0	0	0	10	0	0	0	0	0	0	2	0	0	0	0	0	24	0	0	0	0	0	0	0	0
xxxGemella_haemolysans	xxxGemella_haemolysans	Bifidobacterium_angulatum_JCM_7096_GCF_0010251551_ASM102515v1_NZ_AP012322_1_rna0_0019	[18..123]	0	0	0	0	0	0	0	0	0	0	0	0	0	0	0	0	0	0	0	0	0	0	0	0	0	0	0	0	0	0	0	0	0	0	0	0	0	0	0	0	0	0	0	0	0	0
xxxGemella_haemolysans	xxxGemella_haemolysans	Cutibacterium_acnes_J139_NZ_ADFS01000001_1_rna32_0028	[173..284]	0	0	0	0	0	0	0	0	0	0	0	0	0	0	0	0	0	0	0	0	0	0	0	0	0	0	0	0	0	0	0	0	0	0	0	0	0	0	0	0	0	0	0	0	0	0
xxxGemella_haemolysans	xxxGemella_haemolysans	Eubacterium_siraeum_DSM_15702_GCF_0003820851_ASM38208v1_NZ_KB907544_1__0020	[331..436]	0	0	0	0	0	0	0	0	0	0	0	0	0	0	0	0	0	0	0	0	0	0	0	0	0	0	0	0	0	0	0	0	0	0	0	0	0	0	0	0	0	0	0	0	0	0
xxxGemella_haemolysans	xxxGemella_haemolysans	Faecalibacterium_prausnitzii_NZ_DS483500_1_rna34_0106	[487..590]	0	0	0	0	0	0	0	0	0	0	0	0	0	0	0	0	0	0	0	0	0	0	0	0	0	0	0	0	0	0	0	0	0	0	0	0	0	0	0	0	0	0	0	0	0	0
xxxGemella_haemolysans	xxxGemella_haemolysans	Mageeibacillus_indolicus_NC_013895_2_rna7_0011	[500..888]	0	0	0	0	0	0	0	0	0	0	0	0	0	0	0	0	0	0	0	0	0	0	0	0	0	0	0	0	0	0	0	0	0	0	0	0	0	0	0	0	0	0	0	0	0	0
xxxGemella_haemolysans	xxxGemella_haemolysans	Prevotella_copri_NZ_GG703855_1_rna43_0029	[633..737]	0	0	0	0	0	0	0	0	0	0	0	0	0	0	0	0	0	0	0	0	0	0	0	0	0	0	0	0	0	0	0	0	0	0	0	0	0	0	0	0	0	0	0	0	0	0
xxxGemella_haemolysans	xxxGemella_haemolysans	Shuttleworthia_satelles_DSM_14600_NZ_GG665866_1_rna19_0005	[925..1027]	0	0	0	0	0	0	0	0	0	0	0	0	0	0	0	0	0	0	0	0	0	0	0	0	0	0	0	0	0	0	0	0	0	0	0	0	0	0	0	0	0	0	0	0	0	0
xxxGemella_haemolysans	xxxGemella_haemolysans	Streptococcus_macedonicus_NC_016749_1_rna66_0143	[1077..1178]	0	0	0	0	0	0	0	0	0	0	0	0	0	0	0	0	0	0	0	0	0	0	0	0	0	0	0	0	0	0	0	0	0	0	0	0	0	0	0	0	0	0	0	0	0	0
xxxGemella_haemolysans	xxxGemella_haemolysans	Veillonella_seminalis_NZ_JH992937_1_rna41_0017	[1223..1326]	0	0	0	0	0	0	0	0	0	0	0	0	0	0	0	0	0	0	0	0	0	0	0	0	0	0	0	0	0	0	0	0	0	0	0	0	0	0	0	0	0	0	0	0	0	0
xxxGemella_sanguinis	xxxGemella_sanguinis	Bifidobacterium_angulatum_JCM_7096_GCF_0010251551_ASM102515v1_NZ_AP012322_1_rna0_0019	[23..124]	0	0	0	0	0	0	0	0	0	0	0	0	0	0	0	0	0	0	0	0	0	0	0	0	0	0	0	0	0	0	0	0	0	0	0	0	0	0	0	0	0	0	0	0	0	2
xxxGemella_sanguinis	xxxGemella_sanguinis	Cutibacterium_acnes_J139_NZ_ADFS01000001_1_rna32_0028	[174..276]	0	0	0	0	0	0	0	0	0	0	0	0	0	0	0	0	0	0	0	0	0	0	0	0	0	0	0	0	0	0	0	0	0	0	0	0	0	0	0	0	0	0	0	0	0	0
xxxGemella_sanguinis	xxxGemella_sanguinis	Eubacterium_siraeum_DSM_15702_GCF_0003820851_ASM38208v1_NZ_KB907544_1__0016	[314..417]	0	0	0	0	0	0	0	0	0	0	0	0	0	0	0	0	0	0	0	0	0	0	0	0	0	0	0	0	0	0	0	0	0	0	0	0	0	0	0	0	0	0	0	0	0	0
xxxGemella_sanguinis	xxxGemella_sanguinis	Eubacterium_siraeum_DSM_15702_GCF_0003820851_ASM38208v1_NZ_KB907544_1__0020	[432..1343]	0	0	0	0	0	0	0	0	0	0	0	0	0	0	0	0	0	0	0	0	0	0	0	0	0	0	0	0	0	0	0	0	0	0	0	0	0	0	0	0	0	0	0	0	0	0
xxxGemella_sanguinis	xxxGemella_sanguinis	Faecalibacterium_prausnitzii_NZ_DS483500_1_rna34_0106	[468..573]	0	0	0	0	0	0	0	0	0	0	0	0	0	0	0	0	0	0	0	0	1	0	0	0	0	0	0	0	0	0	0	0	0	0	0	0	0	0	0	0	0	0	0	0	0	0
xxxGemella_sanguinis	xxxGemella_sanguinis	Mageeibacillus_indolicus_NC_013895_2_rna7_0011	[613..719]	0	0	0	0	0	0	0	0	0	0	0	0	0	0	0	0	0	0	0	0	0	0	0	0	0	0	0	0	0	0	0	0	0	0	0	0	0	0	0	0	0	0	0	0	0	0
xxxGemella_sanguinis	xxxGemella_sanguinis	Prevotella_copri_NZ_GG703855_1_rna43_0029	[771..885]	0	0	0	0	0	0	0	0	0	0	0	0	0	0	0	0	0	0	0	0	0	0	0	0	0	0	0	0	0	0	0	0	0	0	0	0	0	0	0	0	0	0	0	0	0	0
xxxGemella_sanguinis	xxxGemella_sanguinis	Shuttleworthia_satelles_DSM_14600_NZ_GG665866_1_rna19_0005	[928..1039]	0	0	0	0	0	0	0	0	0	0	0	0	0	0	0	0	0	0	0	0	0	0	0	0	0	0	0	0	0	0	0	0	0	0	0	0	0	0	0	0	0	0	0	0	0	0
xxxGemella_sanguinis	xxxGemella_sanguinis	Streptococcus_macedonicus_NC_016749_1_rna66_0143	[1088..1192]	0	0	0	0	0	0	0	0	0	0	0	0	0	0	0	0	0	0	0	0	0	0	0	0	0	0	0	0	0	0	0	0	0	0	0	0	0	0	0	0	0	0	0	0	0	0
xxxGemella_sanguinis	xxxGemella_sanguinis	Veillonella_seminalis_NZ_JH992937_1_rna41_0017	[1383..1486]	0	0	0	0	0	0	0	0	0	0	0	0	0	0	0	0	0	0	0	0	0	0	0	0	0	0	0	0	0	0	0	0	0	0	0	0	0	0	0	0	0	0	0	0	0	0
xxxGiardia_intestinalis	xxxGiardia_intestinalis	Coprinus_comatus_Coprinus_comatus_product_18S_0002	[23..98]	0	0	0	0	0	0	0	0	0	0	0	0	0	0	0	0	0	0	0	0	0	0	0	0	0	0	0	0	0	0	0	0	0	0	0	0	0	0	0	0	0	0	0	0	0	0
xxxGranulicatella_elegans	xxxGranulicatella_elegan	Bifidobacterium_angulatum_JCM_7096_GCF_0010251551_ASM102515v1_NZ_AP012322_1_rna0_0019	[23..123]	10	0	0	0	0	0	0	6	0	0	4	0	0	0	0	0	0	0	2	0	0	0	0	0	18	0	0	0	0	0	0	0	0	0	4	0	0	96	0	0	0	0	0	0	0	0
xxxGranulicatella_elegans	xxxGranulicatella_elegan	Cutibacterium_acnes_J139_NZ_ADFS01000001_1_rna32_0028	[171..276]	0	0	0	0	0	0	0	0	0	0	0	0	0	0	0	0	0	0	6	0	0	0	0	0	0	0	0	0	0	0	8	0	0	0	0	0	0	0	0	0	4	0	0	0	0	0
xxxGranulicatella_elegans	xxxGranulicatella_elegan	Faecalibacterium_prausnitzii_NZ_DS483500_1_rna34_0106	[316..420]	0	0	0	0	0	0	0	0	0	0	0	0	0	0	0	0	0	0	0	0	0	0	0	0	0	0	0	0	0	0	0	0	0	0	0	0	0	0	0	0	0	0	0	0	0	0
xxxGranulicatella_elegans	xxxGranulicatella_elegan	Mageeibacillus_indolicus_NC_013895_2_rna7_0011	[462..568]	0	0	0	0	0	0	0	0	0	0	0	0	0	0	0	0	0	0	0	0	0	0	0	0	0	0	0	0	0	0	0	0	0	0	0	0	0	0	0	0	0	0	0	0	0	0
xxxGranulicatella_elegans	xxxGranulicatella_elegan	Prevotella_copri_NZ_GG703855_1_rna43_0029	[476..718]	0	0	0	0	0	0	0	0	0	0	0	0	0	0	0	0	0	0	0	0	0	0	0	0	0	0	0	0	0	0	0	0	0	0	0	0	0	0	0	0	0	0	0	0	0	0
xxxGranulicatella_elegans	xxxGranulicatella_elegan	Shuttleworthia_satelles_DSM_14600_NZ_GG665866_1_rna19_0005	[769..873]	0	0	0	0	0	0	0	0	0	0	0	0	0	0	0	0	0	0	0	0	0	0	0	0	0	0	0	0	0	0	0	0	0	0	0	0	0	0	0	0	0	0	0	0	0	0
xxxGranulicatella_elegans	xxxGranulicatella_elegan	Veillonella_seminalis_NZ_JH992937_1_rna41_0017	[922..1024]	0	0	0	0	0	0	0	0	0	0	0	0	0	0	0	0	0	0	0	0	0	0	0	0	0	0	0	0	0	0	0	0	0	0	0	0	0	0	0	0	0	0	0	0	0	0
xxxHaemophilus_ducreyi_35000HP_GCF_000007945.1_ASM794v1	xxxHaemophilus_ducreyi_3	Cutibacterium_acnes_J139_NZ_ADFS01000001_1_rna32_0028	[18..121]	0	0	0	0	0	0	0	0	0	0	0	0	0	0	0	0	0	0	0	0	0	0	0	0	0	0	0	0	0	0	0	0	0	0	0	0	0	0	0	0	0	0	0	0	0	0
xxxHaemophilus_ducreyi_35000HP_GCF_000007945.1_ASM794v1	xxxHaemophilus_ducreyi_3	Faecalibacterium_prausnitzii_NZ_DS483500_1_rna34_0106	[32..268]	0	0	0	0	0	0	0	0	0	0	0	0	0	0	0	0	0	0	0	0	0	0	0	0	0	0	0	0	0	0	0	0	0	0	0	0	0	0	0	0	0	0	0	0	0	0
xxxHaemophilus_ducreyi_35000HP_GCF_000007945.1_ASM794v1	xxxHaemophilus_ducreyi_3	Mageeibacillus_indolicus_NC_013895_2_rna7_0011	[322..426]	0	0	0	0	0	0	0	0	0	0	0	0	0	0	0	0	0	0	0	0	0	0	0	0	0	0	0	0	0	0	0	0	0	0	0	0	0	0	0	0	0	0	0	0	0	0
xxxHaemophilus_ducreyi_35000HP_GCF_000007945.1_ASM794v1	xxxHaemophilus_ducreyi_3	Prevotella_copri_NZ_GG703855_1_rna43_0029	[470..574]	0	0	0	0	0	0	0	0	0	0	0	0	0	0	0	0	0	0	0	0	0	0	0	0	0	0	0	0	0	0	0	0	0	0	0	0	0	0	0	0	0	0	0	0	0	0
xxxHaemophilus_ducreyi_35000HP_GCF_000007945.1_ASM794v1	xxxHaemophilus_ducreyi_3	Shuttleworthia_satelles_DSM_14600_NZ_GG665866_1_rna19_0005	[617..722]	0	0	0	0	0	0	0	0	0	0	0	0	0	0	0	0	0	0	0	0	0	0	0	0	0	0	0	0	0	0	0	0	0	0	0	0	0	0	0	0	0	0	0	0	0	0
xxxHaemophilus_parainfluenzae	xxxHaemophilus_parainflu	Cutibacterium_acnes_J139_NZ_ADFS01000001_1_rna32_0028	[27..130]	0	0	0	0	0	0	0	0	0	0	0	0	0	0	0	0	0	0	0	0	0	0	0	0	0	0	0	0	0	0	0	0	0	0	0	0	0	0	0	0	0	0	0	0	0	0
xxxHaemophilus_parainfluenzae	xxxHaemophilus_parainflu	Eubacterium_siraeum_DSM_15702_GCF_0003820851_ASM38208v1_NZ_KB907544_1__0020	[173..277]	0	0	0	0	0	0	0	0	0	0	0	0	0	0	0	0	0	0	0	0	0	0	0	0	0	0	0	0	0	0	0	0	0	0	0	0	0	0	0	0	0	0	0	0	0	0
xxxHaemophilus_parainfluenzae	xxxHaemophilus_parainflu	Faecalibacterium_prausnitzii_NZ_DS483500_1_rna34_0106	[321..426]	0	0	0	0	0	0	2	0	0	0	0	0	0	0	0	0	0	0	0	0	0	0	0	0	0	0	0	0	0	0	2	0	0	0	0	2	0	0	0	0	0	0	0	0	0	0
xxxHaemophilus_parainfluenzae	xxxHaemophilus_parainflu	Mageeibacillus_indolicus_NC_013895_2_rna7_0011	[473..578]	0	0	0	0	0	0	0	0	0	0	0	0	0	0	0	0	0	0	0	0	0	0	0	0	0	0	0	0	0	0	0	0	0	0	0	0	0	0	0	0	0	0	0	0	0	0
xxxHaemophilus_parainfluenzae	xxxHaemophilus_parainflu	Prevotella_copri_NZ_GG703855_1_rna43_0029	[627..729]	0	0	0	0	0	0	0	0	0	0	0	0	0	0	0	0	0	0	0	0	0	0	0	0	0	0	0	0	0	0	0	0	0	0	0	0	0	0	0	0	0	0	0	0	0	0
xxxHaemophilus_parainfluenzae	xxxHaemophilus_parainflu	Shuttleworthia_satelles_DSM_14600_NZ_GG665866_1_rna19_0005	[640..877]	0	0	0	0	0	0	0	0	0	0	0	0	0	0	0	0	0	0	0	0	0	0	0	0	0	0	0	0	0	0	0	0	0	0	0	0	0	0	0	0	0	0	0	0	0	0
xxxHelicobacter_pylori_B128	xxxHelicobacter_pylori_B	Cutibacterium_acnes_J139_NZ_ADFS01000001_1_rna32_0028	[22..132]	0	0	0	0	0	0	0	0	0	0	0	0	0	0	0	0	0	0	0	0	0	0	0	0	0	0	0	0	0	0	0	0	0	0	0	0	0	0	0	0	0	0	0	0	0	0
xxxHelicobacter_pylori_B8	xxxHelicobacter_pylori_B	Cutibacterium_acnes_J139_NZ_ADFS01000001_1_rna32_0028	[25..135]	0	0	0	0	0	0	0	0	0	0	0	0	0	0	0	0	0	0	0	0	0	0	0	0	0	0	0	0	0	0	0	0	0	0	0	0	0	0	0	0	0	0	0	0	0	0
xxxHepacivirus_C	xxxHepacivirus_C	Hepacivirus_C_NC_004102_1_id2_0121	[18..122]	0	0	0	0	0	0	0	0	0	0	0	0	0	0	0	0	0	0	0	0	0	0	0	0	0	0	0	0	0	0	0	0	0	0	0	0	0	0	0	0	0	0	0	0	0	0
xxxHepatitis_B_virus	xxxHepatitis_B_virus	Hepatitis_B_virus_NC_003977_2_cds6_0017	[23..128]	0	0	0	0	0	0	0	0	0	0	0	0	0	0	0	0	0	0	0	0	0	0	0	0	0	0	0	0	0	0	0	0	0	0	0	0	0	0	0	0	0	0	0	0	0	0
xxxHerbaspirillum_seropedicae_SmR1	xxxHerbaspirillum_serope	Bifidobacterium_angulatum_JCM_7096_GCF_0010251551_ASM102515v1_NZ_AP012322_1_rna0_0019	[23..123]	0	0	0	0	0	0	0	0	0	0	0	0	0	0	0	0	0	0	0	0	0	0	0	0	0	0	0	0	0	0	0	0	0	0	0	0	0	0	0	0	0	0	0	0	0	0
xxxHerbaspirillum_seropedicae_SmR1	xxxHerbaspirillum_serope	Cutibacterium_acnes_J139_NZ_ADFS01000001_1_rna32_0028	[171..278]	0	0	0	0	0	0	0	0	0	0	0	0	0	0	0	0	0	0	0	0	0	0	0	0	0	0	0	0	0	0	0	0	0	0	0	0	0	0	0	0	0	0	0	0	0	0
xxxHerbaspirillum_seropedicae_SmR1	xxxHerbaspirillum_serope	Faecalibacterium_prausnitzii_NZ_DS483500_1_rna34_0106	[327..430]	0	0	0	0	0	0	0	0	0	0	0	0	0	0	0	0	0	0	0	0	0	0	0	0	0	0	0	0	0	0	0	0	0	0	0	0	0	0	0	0	0	0	0	0	0	0
xxxHuman_immunodeficiency_virus	xxxHuman_immunodeficienc	Human_immunodeficiency_virus_NC_001802_1_id7_0072	[24..128]	0	0	0	0	0	0	0	0	0	0	0	0	0	0	0	0	0	0	0	0	0	0	0	0	0	0	0	0	0	0	0	0	0	0	0	0	0	0	0	0	0	0	0	0	0	0
xxxHungatella_hathewayi_DSM_13479	xxxHungatella_hathewayi_	Clostridium_bolteae_ATCC_BAA_613_GCF_0001543651_ASM15436v1_NZ_DS480694_1_rna30_0007	[29..133]	0	0	0	0	0	0	0	0	0	0	0	0	0	0	0	0	0	0	0	0	0	0	0	0	0	0	0	0	0	0	0	0	0	0	0	0	0	0	0	0	0	0	0	0	0	0
xxxJonquetella_anthropi	xxxJonquetella_anthropi	Bifidobacterium_angulatum_JCM_7096_GCF_0010251551_ASM102515v1_NZ_AP012322_1_rna0_0019	[18..122]	0	0	0	0	0	0	0	0	0	0	0	0	0	0	0	0	0	0	0	0	0	0	0	0	0	0	0	0	0	0	0	0	0	0	0	0	0	0	0	0	0	0	0	0	0	0
xxxJonquetella_anthropi	xxxJonquetella_anthropi	Cutibacterium_acnes_J139_NZ_ADFS01000001_1_rna32_0028	[32..270]	0	0	0	0	0	0	0	6	0	0	0	0	0	0	0	0	0	0	0	0	0	0	0	0	0	0	0	0	0	0	0	0	0	0	0	0	0	0	0	0	0	0	0	0	0	0
xxxJonquetella_anthropi	xxxJonquetella_anthropi	Eubacterium_siraeum_DSM_15702_GCF_0003820851_ASM38208v1_NZ_KB907544_1__0020	[319..425]	0	0	0	0	0	0	0	0	0	0	0	0	0	0	0	0	0	0	0	0	0	0	0	0	0	0	0	0	0	0	0	0	0	0	0	0	0	0	0	0	0	0	0	0	0	0
xxxJonquetella_anthropi	xxxJonquetella_anthropi	Faecalibacterium_prausnitzii_NZ_DS483500_1_rna34_0106	[472..586]	0	0	0	0	0	0	0	0	0	0	0	0	0	0	0	0	0	0	0	0	0	0	0	0	0	0	0	0	0	0	0	0	0	0	0	0	0	0	0	0	0	0	0	0	0	0
xxxJonquetella_anthropi	xxxJonquetella_anthropi	Mageeibacillus_indolicus_NC_013895_2_rna7_0011	[627..731]	0	0	0	0	0	0	0	0	0	0	0	0	0	0	0	0	0	0	0	0	0	0	0	0	0	0	0	0	0	0	0	0	0	0	0	0	0	0	0	0	0	0	0	0	0	0
xxxJonquetella_anthropi	xxxJonquetella_anthropi	Prevotella_copri_NZ_GG703855_1_rna43_0029	[780..883]	0	0	0	0	0	0	0	0	0	0	0	0	0	0	0	0	0	0	0	0	0	0	0	0	0	0	0	0	0	0	0	0	0	0	0	0	0	0	0	0	0	0	0	0	0	0
xxxJonquetella_anthropi	xxxJonquetella_anthropi	Shuttleworthia_satelles_DSM_14600_NZ_GG665866_1_rna19_0005	[930..1030]	0	0	0	0	0	0	0	0	0	0	0	0	0	0	0	0	0	0	0	0	0	0	0	0	0	0	0	0	0	0	0	0	0	0	0	0	0	0	0	0	0	0	0	0	0	0
xxxLactobacillus_acidophilus	xxxLactobacillus_acidoph	Eubacterium_siraeum_DSM_15702_GCF_0003820851_ASM38208v1_NZ_KB907544_1__0016	[21..125]	0	1074	1824	2	910	290	478	804	0	1084	594	8	420	8	0	734	1475	108	1800	556	1232	372	48	16	256	0	1194	840	1910	1078	1630	480	2548	1472	2180	940	1904	114	660	684	818	1356	0	68	822	1698
xxxLactobacillus_acidophilus	xxxLactobacillus_acidoph	Faecalibacterium_prausnitzii_NZ_DS483500_1_rna34_0106	[168..273]	1596	0	0	0	174	82	100	0	0	30	0	0	52	0	0	188	326	0	214	170	0	102	0	0	0	0	274	164	538	266	774	20	0	0	0	212	0	12	110	8	112	20	0	12	156	414
xxxLactobacillus_acidophilus	xxxLactobacillus_acidoph	Prevotella_copri_NZ_GG703855_1_rna43_0029	[324..438]	0	0	0	0	0	0	0	0	0	0	0	0	0	0	0	0	0	0	0	0	0	0	0	0	0	0	0	0	0	0	0	0	0	0	0	0	0	0	0	0	0	0	0	0	0	0
xxxLactobacillus_acidophilus	xxxLactobacillus_acidoph	Veillonella_seminalis_NZ_JH992937_1_rna41_0017	[481..583]	596	0	0	0	0	0	0	0	0	0	0	0	0	0	0	0	0	0	0	0	0	0	0	0	0	0	0	0	0	0	0	0	0	0	0	0	0	0	0	0	0	0	0	0	0	0
xxxLactobacillus_acidophilus_ATCC_4796	xxxLactobacillus_acidoph	Eubacterium_siraeum_DSM_15702_GCF_0003820851_ASM38208v1_NZ_KB907544_1__0016	[21..125]	0	1022	1752	2	856	286	522	807	0	1084	590	10	420	6	0	678	1424	92	1736	516	1222	368	50	16	254	0	1170	816	1854	1086	1642	480	2526	1409	2108	926	1808	114	650	684	834	1314	0	66	780	1641
xxxLactobacillus_acidophilus_ATCC_4796	xxxLactobacillus_acidoph	Faecalibacterium_prausnitzii_NZ_DS483500_1_rna34_0106	[168..273]	1616	0	0	0	170	80	100	0	0	6	0	0	50	0	0	184	326	0	212	172	0	100	0	0	0	0	268	162	526	268	756	20	0	0	0	210	0	6	106	0	112	2	0	12	146	386
xxxLactobacillus_acidophilus_ATCC_4796	xxxLactobacillus_acidoph	Prevotella_copri_NZ_GG703855_1_rna43_0029	[324..438]	0	0	0	0	0	0	0	0	0	0	0	0	0	0	0	0	0	0	0	0	0	0	0	0	0	0	0	0	2	0	0	0	0	0	0	0	0	0	4	0	0	0	0	0	0	0
xxxLactobacillus_acidophilus_ATCC_4796	xxxLactobacillus_acidoph	Veillonella_seminalis_NZ_JH992937_1_rna41_0017	[481..583]	586	0	30	0	0	0	4	4	0	32	6	0	0	0	0	0	12	0	6	0	8	0	0	0	2	0	0	0	0	0	0	10	0	6	0	2	4	0	0	0	0	12	0	0	2	0
xxxLactobacillus_agilis	xxxLactobacillus_agilis	Cutibacterium_acnes_J139_NZ_ADFS01000001_1_rna32_0028	[25..130]	0	0	0	16	0	0	6	84	0	0	2	0	0	0	0	4	0	0	0	0	0	0	0	0	0	0	0	0	0	0	0	0	0	0	0	0	0	14	0	0	0	0	12	0	0	0
xxxLactobacillus_agilis	xxxLactobacillus_agilis	Eubacterium_siraeum_DSM_15702_GCF_0003820851_ASM38208v1_NZ_KB907544_1__0016	[173..287]	0	0	0	0	0	0	0	0	0	0	0	0	0	0	0	0	0	0	0	0	0	0	0	0	0	0	0	0	0	0	0	0	0	0	0	0	0	0	0	0	0	0	0	0	0	0
xxxLactobacillus_agilis	xxxLactobacillus_agilis	Eubacterium_siraeum_DSM_15702_GCF_0003820851_ASM38208v1_NZ_KB907544_1__0020	[338..443]	0	0	0	0	0	0	0	0	0	0	0	0	0	0	0	0	0	0	0	0	0	0	0	0	0	0	0	0	0	0	0	0	0	0	0	0	0	0	0	0	0	0	0	0	0	0
xxxLactobacillus_agilis	xxxLactobacillus_agilis	Faecalibacterium_prausnitzii_NZ_DS483500_1_rna34_0106	[351..594]	0	0	0	0	0	0	0	0	0	0	0	0	0	0	0	0	0	0	0	0	0	0	0	0	0	0	0	0	0	0	0	0	0	0	0	0	0	0	0	0	0	0	0	0	0	0
xxxLactobacillus_agilis	xxxLactobacillus_agilis	Mageeibacillus_indolicus_NC_013895_2_rna7_0011	[634..738]	0	0	0	0	0	0	0	0	0	0	0	0	0	0	0	0	0	0	0	0	0	0	0	0	0	0	0	0	0	0	0	0	0	0	0	0	0	0	0	0	0	0	0	0	0	0
xxxLactobacillus_agilis	xxxLactobacillus_agilis	Shuttleworthia_satelles_DSM_14600_NZ_GG665866_1_rna19_0005	[784..889]	0	0	0	0	0	0	0	0	0	0	0	0	0	0	0	0	0	0	0	0	0	0	0	0	0	0	0	0	0	0	0	0	0	0	0	0	0	0	0	0	0	0	0	0	0	0
xxxLactobacillus_amylolyticus_DSM_11664	xxxLactobacillus_amyloly	Cutibacterium_acnes_J139_NZ_ADFS01000001_1_rna32_0028	[24..128]	0	0	0	12	0	0	0	0	0	0	0	0	0	0	0	0	0	0	0	0	0	0	0	0	0	0	0	0	0	0	0	0	0	0	0	0	0	0	0	0	0	0	0	0	0	0
xxxLactobacillus_amylolyticus_DSM_11664	xxxLactobacillus_amyloly	Eubacterium_siraeum_DSM_15702_GCF_0003820851_ASM38208v1_NZ_KB907544_1__0016	[174..288]	0	0	0	0	0	0	0	0	0	0	0	0	0	0	0	0	0	0	0	0	0	0	0	0	0	0	0	0	0	0	0	0	0	0	0	0	0	0	0	0	0	0	0	0	0	0
xxxLactobacillus_amylolyticus_DSM_11664	xxxLactobacillus_amyloly	Eubacterium_siraeum_DSM_15702_GCF_0003820851_ASM38208v1_NZ_KB907544_1__0020	[339..444]	0	0	0	0	0	0	2	0	0	0	0	0	16	0	0	0	0	0	2	0	0	0	0	0	0	0	0	0	0	0	0	0	2	2	2	0	4	0	0	0	0	0	0	0	0	0
xxxLactobacillus_amylolyticus_DSM_11664	xxxLactobacillus_amyloly	Faecalibacterium_prausnitzii_NZ_DS483500_1_rna34_0106	[482..587]	0	0	0	0	0	0	0	0	0	0	0	0	0	0	0	0	0	0	0	0	0	0	0	0	0	0	0	0	0	0	0	0	0	0	0	0	0	0	0	0	0	0	0	0	0	0
xxxLactobacillus_amylolyticus_DSM_11664	xxxLactobacillus_amyloly	Shuttleworthia_satelles_DSM_14600_NZ_GG665866_1_rna19_0005	[634..739]	0	0	0	0	0	0	0	0	0	0	0	0	0	0	0	0	0	0	0	0	0	0	0	0	0	0	0	0	0	0	0	0	0	0	0	0	0	0	0	0	0	0	0	0	0	0
xxxLactobacillus_amylovorus	xxxLactobacillus_amylovo	Cutibacterium_acnes_J139_NZ_ADFS01000001_1_rna32_0028	[27..129]	0	0	0	0	0	0	0	0	0	0	0	0	0	0	0	0	0	0	0	0	0	0	0	0	0	0	0	0	0	0	0	0	0	0	0	0	0	0	0	0	0	0	0	0	0	0
xxxLactobacillus_amylovorus	xxxLactobacillus_amylovo	Eubacterium_siraeum_DSM_15702_GCF_0003820851_ASM38208v1_NZ_KB907544_1__0016	[170..275]	2	0	0	0	6	2	2	0	0	0	0	0	0	0	0	6	0	0	0	0	0	0	0	0	0	0	4	8	6	14	0	0	0	0	0	0	0	0	2	0	10	0	0	0	4	14
xxxLactobacillus_amylovorus	xxxLactobacillus_amylovo	Eubacterium_siraeum_DSM_15702_GCF_0003820851_ASM38208v1_NZ_KB907544_1__0020	[318..422]	0	0	0	0	0	0	0	0	0	0	0	0	0	0	0	0	0	0	0	0	0	0	0	0	0	0	0	0	0	0	0	0	0	0	0	0	0	0	0	0	0	0	0	0	0	0
xxxLactobacillus_amylovorus	xxxLactobacillus_amylovo	Faecalibacterium_prausnitzii_NZ_DS483500_1_rna34_0106	[465..570]	1592	991	1761	0	872	295	492	774	0	1098	562	8	410	6	0	746	1432	98	1728	542	1222	352	54	16	234	0	1176	760	1818	1068	1648	474	2541	1438	2095	882	1860	110	666	692	812	1310	0	68	822	1676
xxxLactobacillus_amylovorus	xxxLactobacillus_amylovo	Prevotella_copri_NZ_GG703855_1_rna43_0029	[621..735]	0	0	0	0	0	0	0	2	0	0	0	0	0	0	0	0	0	0	0	0	0	0	0	0	0	0	0	0	0	0	0	0	0	0	0	0	0	0	0	0	0	0	0	0	0	0
xxxLactobacillus_amylovorus	xxxLactobacillus_amylovo	Shuttleworthia_satelles_DSM_14600_NZ_GG665866_1_rna19_0005	[781..885]	0	0	0	0	0	0	0	0	0	0	0	0	0	0	0	0	0	0	0	0	0	0	0	0	0	0	0	0	0	0	0	0	0	0	0	0	0	0	0	0	0	0	0	0	0	0
xxxLactobacillus_amylovorus	xxxLactobacillus_amylovo	Veillonella_seminalis_NZ_JH992937_1_rna41_0017	[928..1033]	4	0	0	0	0	0	0	0	0	0	0	0	0	0	0	0	0	0	0	0	0	0	0	0	0	0	0	0	0	0	0	0	0	0	0	0	0	0	0	0	0	0	0	0	0	0
xxxLactobacillus_antri_DSM_16041	xxxLactobacillus_antri_D	Eubacterium_siraeum_DSM_15702_GCF_0003820851_ASM38208v1_NZ_KB907544_1__0016	[22..127]	0	0	0	0	0	0	0	0	0	0	0	0	0	0	0	0	0	0	0	0	0	0	0	0	0	0	0	0	0	0	0	0	0	0	0	0	0	0	0	0	0	0	0	0	0	0
xxxLactobacillus_antri_DSM_16041	xxxLactobacillus_antri_D	Eubacterium_siraeum_DSM_15702_GCF_0003820851_ASM38208v1_NZ_KB907544_1__0020	[173..287]	0	0	0	0	0	0	0	0	0	0	0	0	0	0	0	0	0	0	0	2	0	0	0	0	0	0	0	0	0	0	0	0	0	0	0	0	0	0	0	0	0	0	0	0	0	0
xxxLactobacillus_casei	xxxLactobacillus_casei	Cutibacterium_acnes_J139_NZ_ADFS01000001_1_rna32_0028	[27..129]	0	0	0	0	0	0	0	0	0	0	0	0	0	0	0	0	0	0	0	0	0	0	0	0	0	0	0	0	0	0	0	0	0	0	0	0	0	0	0	0	0	0	0	0	0	0
xxxLactobacillus_casei	xxxLactobacillus_casei	Eubacterium_siraeum_DSM_15702_GCF_0003820851_ASM38208v1_NZ_KB907544_1__0016	[166..272]	2	0	0	0	0	0	0	0	0	0	0	0	0	0	0	0	0	0	0	0	0	0	0	0	0	0	0	0	0	0	0	0	0	0	0	0	0	0	0	0	0	0	0	0	0	0
xxxLactobacillus_casei	xxxLactobacillus_casei	Eubacterium_siraeum_DSM_15702_GCF_0003820851_ASM38208v1_NZ_KB907544_1__0020	[180..422]	0	0	0	0	0	0	0	0	0	0	0	0	0	0	0	0	0	0	0	0	0	0	0	0	0	0	0	0	0	0	0	0	0	0	0	0	0	0	0	0	0	0	0	0	0	0
xxxLactobacillus_casei	xxxLactobacillus_casei	Faecalibacterium_prausnitzii_NZ_DS483500_1_rna34_0106	[473..587]	0	0	0	10	0	0	0	56	0	0	154	128	0	0	0	0	0	0	0	0	0	0	0	0	120	6	0	2	0	0	0	4	0	0	0	0	0	58	0	0	0	0	0	0	0	0
xxxLactobacillus_casei	xxxLactobacillus_casei	Mageeibacillus_indolicus_NC_013895_2_rna7_0011	[630..735]	0	0	0	0	0	0	0	0	0	0	0	0	0	0	0	0	0	0	0	0	0	0	0	0	0	0	0	0	0	0	0	0	0	0	0	0	0	0	0	0	0	0	0	0	0	0
xxxLactobacillus_casei	xxxLactobacillus_casei	Prevotella_copri_NZ_GG703855_1_rna43_0029	[782..887]	0	0	0	0	0	0	0	0	0	0	0	0	0	0	0	0	0	0	0	0	0	0	0	0	0	0	0	0	0	0	0	0	0	0	0	0	0	0	0	0	0	0	0	0	0	0
xxxLactobacillus_casei	xxxLactobacillus_casei	Veillonella_seminalis_NZ_JH992937_1_rna41_0017	[933..1037]	0	4	0	0	0	0	0	0	0	0	0	0	0	0	0	0	0	0	0	2	0	0	0	0	0	0	0	0	0	0	0	0	0	0	0	0	0	0	0	0	0	0	0	0	0	0
xxxLactobacillus_coleohominis	xxxLactobacillus_coleoho	Cutibacterium_acnes_J139_NZ_ADFS01000001_1_rna32_0028	[24..128]	0	0	0	0	82	0	42	0	0	6	0	0	0	0	0	0	40	0	0	0	0	0	0	0	0	0	0	0	0	0	0	20	0	0	0	0	0	0	0	0	0	0	0	0	0	16
xxxLactobacillus_coleohominis	xxxLactobacillus_coleoho	Eubacterium_siraeum_DSM_15702_GCF_0003820851_ASM38208v1_NZ_KB907544_1__0016	[174..288]	0	0	0	0	0	0	2	0	0	0	0	0	0	0	0	0	0	0	0	0	0	0	0	0	0	0	0	0	0	0	0	0	0	0	0	0	0	0	0	0	0	0	0	0	0	0
xxxLactobacillus_coleohominis	xxxLactobacillus_coleoho	Eubacterium_siraeum_DSM_15702_GCF_0003820851_ASM38208v1_NZ_KB907544_1__0020	[339..444]	0	0	0	0	10	0	6	0	0	0	0	0	2	0	0	12	8	0	0	16	2	0	0	0	0	0	6	0	0	2	0	0	2	0	2	8	0	0	0	0	0	0	0	0	8	10
xxxLactobacillus_coleohominis	xxxLactobacillus_coleoho	Faecalibacterium_prausnitzii_NZ_DS483500_1_rna34_0106	[482..587]	12	0	0	0	8	0	2	0	0	2	0	0	0	0	0	0	28	0	0	0	0	0	0	0	0	0	0	0	0	0	0	10	0	0	0	0	0	0	0	0	0	0	0	0	0	0
xxxLactobacillus_coleohominis	xxxLactobacillus_coleoho	Shuttleworthia_satelles_DSM_14600_NZ_GG665866_1_rna19_0005	[634..739]	0	0	0	0	16	0	4	0	0	0	0	0	0	0	0	0	2	0	0	0	0	0	0	0	0	0	0	0	0	0	0	0	0	0	0	0	0	0	0	0	0	0	0	0	0	0
xxxLactobacillus_crispatus	xxxLactobacillus_crispat	Cutibacterium_acnes_J139_NZ_ADFS01000001_1_rna32_0028	[27..129]	712	0	0	0	18	12	10	0	0	0	0	0	2	0	0	24	0	0	0	8	0	10	0	0	0	2	22	14	52	34	0	0	0	0	0	0	0	2	10	0	32	4	0	0	12	30
xxxLactobacillus_crispatus	xxxLactobacillus_crispat	Eubacterium_siraeum_DSM_15702_GCF_0003820851_ASM38208v1_NZ_KB907544_1__0016	[170..275]	338	0	0	0	6	2	2	0	0	0	0	0	0	0	0	6	0	0	0	0	0	0	0	0	0	0	4	8	8	14	0	0	0	0	0	0	0	0	2	0	12	0	0	0	4	16
xxxLactobacillus_crispatus	xxxLactobacillus_crispat	Eubacterium_siraeum_DSM_15702_GCF_0003820851_ASM38208v1_NZ_KB907544_1__0020	[321..435]	70	0	0	0	534	198	264	0	0	6	0	0	56	0	0	564	0	0	0	488	0	220	0	0	0	0	762	550	1484	870	0	0	0	0	0	0	0	6	222	0	326	4	0	34	432	950
xxxLactobacillus_crispatus	xxxLactobacillus_crispat	Faecalibacterium_prausnitzii_NZ_DS483500_1_rna34_0106	[486..591]	1640	1060	1838	2	887	294	490	794	0	1122	554	10	436	8	0	712	1472	104	1762	532	1278	352	48	16	248	0	1185	786	1906	1071	1676	478	2498	1474	2204	898	1901	126	683	714	822	1382	0	66	810	1684
xxxLactobacillus_crispatus	xxxLactobacillus_crispat	Prevotella_copri_NZ_GG703855_1_rna43_0029	[632..736]	0	0	0	0	12	6	0	0	0	0	0	0	6	0	0	24	0	0	0	8	0	2	0	0	0	0	62	16	32	30	0	0	0	0	0	0	0	0	34	0	60	0	0	0	28	16
xxxLactobacillus_crispatus	xxxLactobacillus_crispat	Shuttleworthia_satelles_DSM_14600_NZ_GG665866_1_rna19_0005	[779..884]	0	0	0	0	376	168	128	0	0	30	0	0	50	0	0	320	0	0	0	300	0	202	0	0	0	0	1120	690	2398	1264	0	0	0	0	0	0	0	8	302	0	476	34	2	10	650	1480
xxxLactobacillus_crispatus	xxxLactobacillus_crispat	Veillonella_seminalis_NZ_JH992937_1_rna41_0017	[933..1037]	0	0	0	0	0	0	0	0	0	0	0	0	0	0	0	0	0	0	0	0	0	0	0	0	0	0	0	0	2	0	0	0	0	0	0	0	0	0	0	0	0	0	0	0	0	0
xxxLactobacillus_crispatus_214-1	xxxLactobacillus_crispat	Cutibacterium_acnes_J139_NZ_ADFS01000001_1_rna32_0028	[25..130]	704	0	0	0	16	8	0	0	0	0	0	0	10	0	0	28	0	0	0	8	0	8	0	0	0	0	82	24	34	46	0	0	0	0	0	0	0	2	40	0	72	0	0	0	32	22
xxxLactobacillus_crispatus_214-1	xxxLactobacillus_crispat	Eubacterium_siraeum_DSM_15702_GCF_0003820851_ASM38208v1_NZ_KB907544_1__0016	[171..276]	337	0	0	0	6	4	2	0	0	0	0	0	0	0	0	6	0	0	0	2	0	0	0	0	0	0	8	8	8	10	0	0	0	0	0	0	0	0	4	0	16	0	0	0	0	16
xxxLactobacillus_crispatus_214-1	xxxLactobacillus_crispat	Eubacterium_siraeum_DSM_15702_GCF_0003820851_ASM38208v1_NZ_KB907544_1__0020	[319..423]	94	0	0	2	534	200	268	0	0	12	0	0	56	0	0	560	0	0	0	486	0	220	0	0	0	0	764	542	1490	862	0	0	0	0	0	0	0	2	228	0	318	4	0	34	428	940
xxxLactobacillus_crispatus_214-1	xxxLactobacillus_crispat	Faecalibacterium_prausnitzii_NZ_DS483500_1_rna34_0106	[466..571]	1610	0	0	2	378	162	128	0	0	62	0	0	50	0	0	322	0	0	0	292	0	198	0	0	0	0	1116	692	2374	1274	0	0	0	0	0	0	0	10	302	0	464	32	2	8	648	1460
xxxLactobacillus_crispatus_214-1	xxxLactobacillus_crispat	Mageeibacillus_indolicus_NC_013895_2_rna7_0011	[622..736]	0	0	0	0	22	16	14	0	0	2	0	0	0	0	0	28	0	0	0	12	0	10	0	0	0	0	44	18	64	40	0	0	0	0	0	0	0	2	14	0	30	0	0	0	20	32
xxxLactobacillus_crispatus_214-1	xxxLactobacillus_crispat	Prevotella_copri_NZ_GG703855_1_rna43_0029	[782..886]	0	0	0	0	0	0	0	0	0	0	0	0	0	0	0	0	0	0	0	0	0	0	0	0	0	0	0	2	0	0	0	0	0	0	0	0	0	0	0	0	0	0	0	0	0	0
xxxLactobacillus_crispatus_214-1	xxxLactobacillus_crispat	Shuttleworthia_satelles_DSM_14600_NZ_GG665866_1_rna19_0005	[929..1031]	0	0	0	0	0	0	0	0	0	0	0	0	0	0	0	0	0	0	0	0	0	0	0	0	0	0	0	0	0	0	0	0	0	0	0	0	0	0	0	0	0	0	0	0	0	0
xxxLactobacillus_crispatus_214-1	xxxLactobacillus_crispat	Veillonella_seminalis_NZ_JH992937_1_rna41_0017	[0..0]	4	0	0	0	22	12	14	0	0	0	0	0	2	0	0	28	0	0	0	18	0	10	0	0	0	2	40	24	66	34	0	0	0	0	0	0	0	0	22	0	28	0	0	2	18	52
xxxLactobacillus_crispatus_JV-V01	xxxLactobacillus_crispat	Cutibacterium_acnes_J139_NZ_ADFS01000001_1_rna32_0028	[25..130]	704	0	0	2	400	174	126	0	0	26	0	0	44	0	0	334	0	0	0	286	0	212	0	0	0	0	1148	714	2370	1348	0	0	0	0	0	0	0	4	316	0	490	18	2	8	676	1526
xxxLactobacillus_crispatus_JV-V01	xxxLactobacillus_crispat	Eubacterium_siraeum_DSM_15702_GCF_0003820851_ASM38208v1_NZ_KB907544_1__0016	[171..276]	338	0	0	0	0	0	0	0	0	0	0	0	0	0	0	0	0	0	0	0	0	0	0	0	0	0	0	0	0	0	0	0	0	0	0	0	0	0	0	0	0	0	0	0	0	0
xxxLactobacillus_crispatus_JV-V01	xxxLactobacillus_crispat	Eubacterium_siraeum_DSM_15702_GCF_0003820851_ASM38208v1_NZ_KB907544_1__0020	[319..423]	98	1024	1752	2	864	308	478	770	0	1104	560	10	416	8	0	684	1372	106	1764	516	1198	366	52	16	254	0	1183	786	1842	1072	1616	482	2522	1396	2110	916	1874	108	646	680	842	1312	0	68	806	1654
xxxLactobacillus_crispatus_JV-V01	xxxLactobacillus_crispat	Faecalibacterium_prausnitzii_NZ_DS483500_1_rna34_0106	[466..571]	1620	0	0	0	526	202	268	0	0	10	0	0	58	0	0	560	0	0	0	490	0	216	0	0	0	0	764	542	1488	854	0	0	0	0	0	0	0	4	222	0	316	2	0	34	426	936
xxxLactobacillus_crispatus_JV-V01	xxxLactobacillus_crispat	Prevotella_copri_NZ_GG703855_1_rna43_0029	[622..736]	0	0	0	0	16	8	0	0	0	0	0	0	10	0	0	28	0	0	0	8	0	8	0	0	0	0	80	24	34	46	0	0	0	0	0	0	0	4	40	0	72	0	0	0	32	22
xxxLactobacillus_crispatus_JV-V01	xxxLactobacillus_crispat	Shuttleworthia_satelles_DSM_14600_NZ_GG665866_1_rna19_0005	[782..886]	38	0	0	0	6	4	2	0	0	0	0	0	0	0	0	4	0	0	0	2	0	0	0	0	0	0	6	8	6	6	0	0	0	0	0	0	0	0	4	0	16	0	0	0	0	16
xxxLactobacillus_crispatus_JV-V01	xxxLactobacillus_crispat	Veillonella_seminalis_NZ_JH992937_1_rna41_0017	[929..1031]	4	0	0	0	24	12	14	0	0	0	2	0	2	0	0	28	0	0	0	18	0	10	0	0	0	2	38	22	66	34	0	0	0	0	0	0	0	6	20	0	26	2	0	2	14	46
xxxLactobacillus_crispatus_MV-1A-US	xxxLactobacillus_crispat	Cutibacterium_acnes_J139_NZ_ADFS01000001_1_rna32_0028	[27..129]	646	0	0	2	402	174	128	0	0	30	0	0	46	0	0	334	0	0	0	284	0	212	0	0	0	0	1132	708	2356	1338	0	0	0	0	0	0	2	4	320	0	490	18	2	8	684	1525
xxxLactobacillus_crispatus_MV-1A-US	xxxLactobacillus_crispat	Eubacterium_siraeum_DSM_15702_GCF_0003820851_ASM38208v1_NZ_KB907544_1__0016	[172..276]	336	0	0	0	0	0	0	0	0	0	0	0	0	0	0	0	0	0	0	0	0	0	0	0	0	0	0	0	0	0	0	0	0	0	0	0	0	0	0	0	0	0	0	0	0	0
xxxLactobacillus_crispatus_MV-1A-US	xxxLactobacillus_crispat	Eubacterium_siraeum_DSM_15702_GCF_0003820851_ASM38208v1_NZ_KB907544_1__0020	[322..436]	78	1032	1788	2	864	280	480	790	0	1088	590	6	414	8	0	704	1427	92	1766	528	1258	368	50	18	256	0	1196	814	1876	1064	1634	486	2490	1510	2144	950	1856	132	686	684	816	1332	0	66	824	1653
xxxLactobacillus_crispatus_MV-1A-US	xxxLactobacillus_crispat	Mageeibacillus_indolicus_NC_013895_2_rna7_0011	[486..592]	18	0	0	0	534	196	266	0	0	10	0	0	56	0	0	558	0	0	0	488	0	218	0	0	0	0	766	544	1488	860	0	0	0	0	0	0	0	0	226	0	314	2	0	34	430	956
xxxLactobacillus_crispatus_MV-1A-US	xxxLactobacillus_crispat	Prevotella_copri_NZ_GG703855_1_rna43_0029	[629..734]	0	0	0	0	0	0	0	0	0	0	2	0	0	0	0	0	0	0	0	4	0	0	0	0	0	0	0	0	0	0	2	0	0	0	0	0	0	0	0	0	44	2	0	4	0	4
xxxLactobacillus_crispatus_MV-1A-US	xxxLactobacillus_crispat	Shuttleworthia_satelles_DSM_14600_NZ_GG665866_1_rna19_0005	[781..886]	38	0	0	0	6	4	2	0	0	0	0	0	0	0	0	6	0	0	0	2	0	0	0	0	0	0	8	8	8	10	0	0	0	0	0	0	0	0	6	0	16	0	0	0	2	16
xxxLactobacillus_crispatus_MV-1A-US	xxxLactobacillus_crispat	Veillonella_seminalis_NZ_JH992937_1_rna41_0017	[932..1036]	0	0	2	0	0	0	0	0	0	0	2	0	0	0	0	0	0	0	0	4	0	0	0	0	0	0	0	0	0	0	2	0	0	0	0	0	0	0	0	0	44	2	0	4	0	4
xxxLactobacillus_crispatus_MV-3A-US	xxxLactobacillus_crispat	Cutibacterium_acnes_J139_NZ_ADFS01000001_1_rna32_0028	[27..129]	722	0	0	0	6	4	2	0	0	0	0	0	0	0	0	4	0	0	0	2	0	0	0	0	0	0	8	8	8	8	0	0	0	0	0	0	0	0	6	0	16	0	0	0	0	16
xxxLactobacillus_crispatus_MV-3A-US	xxxLactobacillus_crispat	Eubacterium_siraeum_DSM_15702_GCF_0003820851_ASM38208v1_NZ_KB907544_1__0016	[172..276]	338	0	0	0	536	194	268	0	0	8	0	0	56	0	0	558	0	0	0	486	0	220	0	0	0	0	766	540	1490	862	0	0	0	0	0	0	0	10	226	0	320	10	0	34	434	946
xxxLactobacillus_crispatus_MV-3A-US	xxxLactobacillus_crispat	Eubacterium_siraeum_DSM_15702_GCF_0003820851_ASM38208v1_NZ_KB907544_1__0020	[322..436]	80	4	12	0	6	2	8	8	0	4	3	0	2	0	0	486	10	2	2	2	0	0	0	0	6	0	2	6	6	4	16	4	20	12	20	10	8	122	4	4	0	12	0	0	6	820
xxxLactobacillus_crispatus_MV-3A-US	xxxLactobacillus_crispat	Faecalibacterium_prausnitzii_NZ_DS483500_1_rna34_0106	[487..592]	1610	0	0	0	352	154	108	0	0	20	0	0	44	0	0	294	0	0	0	256	0	190	0	0	0	0	1022	620	2124	1212	0	0	0	0	0	0	0	6	288	0	446	14	2	8	604	1376
xxxLactobacillus_crispatus_MV-3A-US	xxxLactobacillus_crispat	Prevotella_copri_NZ_GG703855_1_rna43_0029	[630..735]	0	0	0	0	22	16	14	0	0	0	0	0	0	0	0	30	0	0	0	12	0	10	0	0	0	0	46	18	66	42	0	0	0	0	0	0	0	0	18	0	26	0	0	0	18	32
xxxLactobacillus_crispatus_MV-3A-US	xxxLactobacillus_crispat	Shuttleworthia_satelles_DSM_14600_NZ_GG665866_1_rna19_0005	[782..887]	38	0	0	0	0	0	0	0	0	0	0	0	0	0	0	0	0	0	0	0	0	0	0	0	0	0	0	2	0	0	0	0	0	0	0	0	0	0	0	0	0	0	0	0	0	0
xxxLactobacillus_crispatus_MV-3A-US	xxxLactobacillus_crispat	Veillonella_seminalis_NZ_JH992937_1_rna41_0017	[933..1037]	0	0	2	0	0	0	0	0	0	0	2	0	0	0	0	0	0	0	0	4	0	0	0	0	0	0	0	0	0	0	2	0	0	0	0	0	0	0	0	0	44	4	0	2	0	4
xxxLactobacillus_crispatus_125-2-CHN	xxxLactobacillus_crispat	Cutibacterium_acnes_J139_NZ_ADFS01000001_1_rna32_0028	[27..129]	704	0	0	0	6	4	2	0	0	0	0	0	0	0	0	4	0	0	0	2	0	0	0	0	0	0	8	8	8	10	0	0	0	0	0	0	0	0	6	0	16	0	0	0	0	16
xxxLactobacillus_crispatus_125-2-CHN	xxxLactobacillus_crispat	Eubacterium_siraeum_DSM_15702_GCF_0003820851_ASM38208v1_NZ_KB907544_1__0016	[172..276]	334	0	0	0	534	192	268	0	0	10	0	0	58	0	0	560	0	0	0	484	0	218	0	0	0	0	764	548	1482	860	0	0	0	0	0	0	0	8	226	0	318	0	0	34	434	952
xxxLactobacillus_crispatus_125-2-CHN	xxxLactobacillus_crispat	Eubacterium_siraeum_DSM_15702_GCF_0003820851_ASM38208v1_NZ_KB907544_1__0020	[322..436]	76	1048	1794	0	864	298	476	766	0	1058	556	10	406	8	0	711	1414	98	1746	528	1212	346	60	14	230	0	1128	762	1846	1102	1640	474	2508	1390	2108	898	1817	120	652	674	808	1312	0	62	796	1668
xxxLactobacillus_crispatus_125-2-CHN	xxxLactobacillus_crispat	Prevotella_copri_NZ_GG703855_1_rna43_0029	[479..584]	0	0	0	2	406	176	130	0	0	54	0	0	54	0	0	350	0	0	0	308	0	204	0	0	0	0	1140	704	2414	1366	0	0	0	0	0	0	0	18	328	0	492	58	2	8	662	1564
xxxLactobacillus_crispatus_125-2-CHN	xxxLactobacillus_crispat	Shuttleworthia_satelles_DSM_14600_NZ_GG665866_1_rna19_0005	[631..736]	0	0	0	0	22	18	14	0	0	0	0	0	0	0	0	28	0	0	0	12	0	14	0	0	0	0	46	18	66	38	0	0	0	0	0	0	0	0	16	0	26	0	0	0	22	36
xxxLactobacillus_crispatus_125-2-CHN	xxxLactobacillus_crispat	Veillonella_seminalis_NZ_JH992937_1_rna41_0017	[782..886]	0	0	0	0	0	0	0	0	0	0	0	0	0	0	0	0	0	0	0	0	0	0	0	0	0	0	0	2	0	0	0	0	0	0	0	0	0	0	0	0	0	0	0	0	0	0
xxxLactobacillus_curieae	xxxLactobacillus_curieae	Cutibacterium_acnes_J139_NZ_ADFS01000001_1_rna32_0028	[25..129]	0	0	0	0	0	0	0	0	0	0	0	0	0	0	0	0	0	0	0	0	0	0	0	0	0	0	0	0	0	0	0	0	0	0	0	0	0	0	0	0	0	0	0	0	0	0
xxxLactobacillus_curieae	xxxLactobacillus_curieae	Eubacterium_siraeum_DSM_15702_GCF_0003820851_ASM38208v1_NZ_KB907544_1__0016	[170..275]	0	0	0	0	0	0	0	0	0	0	0	0	0	0	0	0	0	0	0	0	0	0	0	0	0	0	0	0	0	0	0	0	0	0	0	0	0	0	0	0	0	0	0	0	0	0
xxxLactobacillus_curieae	xxxLactobacillus_curieae	Eubacterium_siraeum_DSM_15702_GCF_0003820851_ASM38208v1_NZ_KB907544_1__0020	[318..422]	0	0	0	0	0	0	0	0	0	0	0	0	0	0	0	0	0	0	0	0	0	0	0	0	0	0	0	0	0	0	0	0	0	0	0	0	0	0	0	0	0	0	0	0	0	0
xxxLactobacillus_curieae	xxxLactobacillus_curieae	Faecalibacterium_prausnitzii_NZ_DS483500_1_rna34_0106	[470..584]	0	0	0	0	0	0	2	0	0	0	0	0	0	0	0	0	0	0	0	0	0	0	0	0	0	0	0	0	0	0	0	0	0	0	0	0	0	0	0	0	0	0	0	0	0	0
xxxLactobacillus_curieae	xxxLactobacillus_curieae	Mageeibacillus_indolicus_NC_013895_2_rna7_0011	[636..742]	0	0	0	0	0	0	0	0	0	0	0	0	0	0	0	0	0	0	0	0	0	0	0	0	0	0	0	0	0	0	0	0	0	0	0	0	0	0	0	0	0	0	0	0	0	0
xxxLactobacillus_curieae	xxxLactobacillus_curieae	Prevotella_copri_NZ_GG703855_1_rna43_0029	[787..892]	0	0	0	0	0	0	0	0	0	0	0	0	0	0	0	0	0	0	0	0	0	0	0	0	0	0	0	0	0	0	0	0	0	0	0	0	0	0	0	0	0	0	0	0	0	0
xxxLactobacillus_curieae	xxxLactobacillus_curieae	Streptococcus_macedonicus_NC_016749_1_rna66_0143	[800..1043]	0	0	0	0	0	0	0	0	0	0	0	0	0	0	0	0	0	0	0	0	0	0	0	0	0	0	0	0	0	0	0	0	0	0	0	0	0	0	0	0	0	0	0	0	0	0
xxxLactobacillus_curieae	xxxLactobacillus_curieae	Veillonella_seminalis_NZ_JH992937_1_rna41_0017	[1080..1182]	0	0	0	0	0	0	0	0	0	0	0	0	0	0	0	0	0	0	0	0	0	0	0	0	0	0	0	0	0	0	0	0	0	0	0	0	0	0	0	0	0	0	0	0	0	0
xxxLactobacillus_delbrueckii	xxxLactobacillus_delbrue	Eubacterium_siraeum_DSM_15702_GCF_0003820851_ASM38208v1_NZ_KB907544_1__0016	[24..138]	0	0	0	12	0	0	0	0	0	0	0	2	0	0	0	0	0	0	0	0	0	0	0	0	2	0	0	0	0	0	0	0	0	0	0	0	0	2	0	0	0	0	0	0	0	0
xxxLactobacillus_delbrueckii	xxxLactobacillus_delbrue	Eubacterium_siraeum_DSM_15702_GCF_0003820851_ASM38208v1_NZ_KB907544_1__0020	[188..294]	0	2	0	0	0	0	0	0	0	0	0	0	0	0	0	0	0	0	0	0	0	0	0	0	0	0	0	0	0	0	0	0	2	0	0	0	0	0	0	0	0	0	0	0	0	0
xxxLactobacillus_delbrueckii	xxxLactobacillus_delbrue	Mageeibacillus_indolicus_NC_013895_2_rna7_0011	[334..439]	0	0	0	0	0	0	0	0	0	0	0	0	0	0	0	0	0	0	0	0	0	0	0	0	0	0	0	0	0	0	0	0	0	0	0	0	0	0	0	0	0	0	0	0	0	0
xxxLactobacillus_delbrueckii	xxxLactobacillus_delbrue	Prevotella_copri_NZ_GG703855_1_rna43_0029	[485..589]	0	0	0	0	0	0	0	0	0	0	0	0	0	0	0	0	0	0	0	0	0	0	0	0	0	0	0	0	0	0	0	0	0	0	0	0	0	0	0	0	0	0	0	0	0	0
xxxLactobacillus_delbrueckii	xxxLactobacillus_delbrue	Veillonella_seminalis_NZ_JH992937_1_rna41_0017	[629..731]	2	0	0	0	0	0	0	0	0	0	0	0	0	0	0	0	0	0	0	0	0	0	0	0	0	0	0	0	0	0	0	0	0	0	0	0	0	0	0	0	0	0	0	0	0	0
xxxLactobacillus_delbrueckii_subsp_bulgaricus_ATCC_11842	xxxLactobacillus_delbrue	Cutibacterium_acnes_J139_NZ_ADFS01000001_1_rna32_0028	[25..130]	0	2	0	0	0	0	0	0	0	0	0	0	0	0	0	0	0	0	0	0	0	0	0	0	0	0	0	0	0	0	0	0	2	0	0	0	0	0	0	0	0	0	0	0	0	0
xxxLactobacillus_delbrueckii_subsp_bulgaricus_ATCC_11842	xxxLactobacillus_delbrue	Eubacterium_siraeum_DSM_15702_GCF_0003820851_ASM38208v1_NZ_KB907544_1__0016	[173..287]	0	0	0	0	0	0	0	0	0	0	0	0	0	0	0	0	0	0	0	0	0	0	0	0	0	0	0	0	0	0	0	0	0	0	0	0	0	0	0	0	0	0	0	0	0	0
xxxLactobacillus_delbrueckii_subsp_bulgaricus_ATCC_11842	xxxLactobacillus_delbrue	Eubacterium_siraeum_DSM_15702_GCF_0003820851_ASM38208v1_NZ_KB907544_1__0020	[337..443]	0	0	0	0	0	0	0	0	0	0	0	0	0	0	0	0	0	0	0	0	0	0	0	0	0	0	0	0	0	0	0	0	0	0	0	0	0	0	0	0	0	0	0	0	0	0
xxxLactobacillus_delbrueckii_subsp_bulgaricus_ATCC_11842	xxxLactobacillus_delbrue	Mageeibacillus_indolicus_NC_013895_2_rna7_0011	[483..588]	0	0	0	0	0	0	0	0	0	0	0	0	0	0	0	0	0	0	0	0	0	0	0	0	0	0	0	0	0	0	0	0	0	0	0	0	0	0	0	0	0	0	0	0	0	0
xxxLactobacillus_delbrueckii_subsp_bulgaricus_ATCC_11842	xxxLactobacillus_delbrue	Veillonella_seminalis_NZ_JH992937_1_rna41_0017	[634..738]	2	0	0	0	0	0	0	0	0	0	0	0	0	0	0	0	0	0	0	0	0	0	0	0	0	0	0	0	0	0	0	0	0	0	0	0	0	0	0	0	0	0	0	0	0	0
xxxLactobacillus_delbrueckii_subsp_bulgaricus_PB2003_044-T3-4	xxxLactobacillus_delbrue	Cutibacterium_acnes_J139_NZ_ADFS01000001_1_rna32_0028	[27..129]	0	0	0	0	0	0	0	0	0	0	0	0	0	0	0	0	0	0	0	0	0	0	0	0	0	0	0	0	0	0	0	0	0	0	0	0	0	0	0	0	0	0	0	0	0	0
xxxLactobacillus_delbrueckii_subsp_bulgaricus_PB2003_044-T3-4	xxxLactobacillus_delbrue	Eubacterium_siraeum_DSM_15702_GCF_0003820851_ASM38208v1_NZ_KB907544_1__0016	[169..273]	2	0	0	0	0	0	0	0	0	0	0	0	0	0	0	0	0	0	0	0	0	0	0	0	0	0	0	0	0	0	0	0	0	0	0	0	0	0	0	0	0	0	0	0	0	0
xxxLactobacillus_delbrueckii_subsp_bulgaricus_PB2003_044-T3-4	xxxLactobacillus_delbrue	Mageeibacillus_indolicus_NC_013895_2_rna7_0011	[321..435]	0	4	0	0	0	0	0	0	0	0	0	0	0	0	0	0	0	0	0	0	0	0	0	0	0	0	0	0	0	0	0	0	0	0	0	0	0	0	0	0	0	0	0	0	0	0
xxxLactobacillus_delbrueckii_subsp_bulgaricus_PB2003_044-T3-4	xxxLactobacillus_delbrue	Prevotella_copri_NZ_GG703855_1_rna43_0029	[485..591]	0	0	0	0	0	0	0	0	0	0	0	0	0	0	0	0	0	0	0	0	0	0	0	0	0	0	0	0	0	0	0	0	0	0	0	0	0	0	0	0	0	0	0	0	0	0
xxxLactobacillus_delbrueckii_subsp_bulgaricus_PB2003_044-T3-4	xxxLactobacillus_delbrue	Veillonella_seminalis_NZ_JH992937_1_rna41_0017	[628..732]	0	0	0	2	0	0	0	0	0	0	0	0	0	0	0	0	0	0	0	0	0	0	0	0	0	0	0	0	0	0	0	0	0	0	0	0	0	0	0	0	0	0	0	0	0	2
xxxLactobacillus_fermentum	xxxLactobacillus_ferment	Cutibacterium_acnes_J139_NZ_ADFS01000001_1_rna32_0028	[25..130]	0	6	0	0	0	0	0	0	0	0	0	0	0	0	0	0	0	0	0	0	0	0	0	0	0	0	0	0	0	0	0	0	2	0	0	0	0	0	0	0	0	0	0	0	0	0
xxxLactobacillus_fermentum	xxxLactobacillus_ferment	Eubacterium_siraeum_DSM_15702_GCF_0003820851_ASM38208v1_NZ_KB907544_1__0016	[171..276]	0	2	0	0	0	0	0	0	0	0	0	0	2	0	0	0	0	0	0	0	0	0	0	0	0	0	0	0	0	0	0	0	2	0	0	0	0	0	0	0	0	0	0	0	0	0
xxxLactobacillus_fermentum	xxxLactobacillus_ferment	Eubacterium_siraeum_DSM_15702_GCF_0003820851_ASM38208v1_NZ_KB907544_1__0020	[317..422]	0	0	0	0	14	0	10	0	0	0	0	0	2	0	0	18	6	0	2	18	2	0	0	0	0	0	2	0	0	0	0	0	2	0	2	14	0	0	0	0	0	0	0	2	12	10
xxxLactobacillus_fermentum	xxxLactobacillus_ferment	Faecalibacterium_prausnitzii_NZ_DS483500_1_rna34_0106	[473..587]	10	18	0	0	0	0	0	0	0	0	0	0	2	0	0	0	0	0	0	0	0	0	0	0	0	0	0	4	0	0	0	0	10	0	0	0	0	0	0	0	0	0	0	0	0	0
xxxLactobacillus_fermentum_28-3-CHN	xxxLactobacillus_ferment	Cutibacterium_acnes_J139_NZ_ADFS01000001_1_rna32_0028	[25..130]	0	6	0	0	0	0	0	0	0	0	0	0	0	0	0	0	0	0	0	0	0	0	0	0	0	0	0	0	0	0	0	0	2	0	0	0	0	0	0	0	0	0	0	0	0	0
xxxLactobacillus_fermentum_28-3-CHN	xxxLactobacillus_ferment	Eubacterium_siraeum_DSM_15702_GCF_0003820851_ASM38208v1_NZ_KB907544_1__0016	[171..276]	0	2	0	0	0	0	0	0	0	0	0	0	2	0	0	0	0	0	0	0	0	0	0	0	0	0	0	0	0	0	0	0	2	0	0	0	0	0	0	0	0	0	0	0	0	0
xxxLactobacillus_fermentum_28-3-CHN	xxxLactobacillus_ferment	Eubacterium_siraeum_DSM_15702_GCF_0003820851_ASM38208v1_NZ_KB907544_1__0020	[317..422]	0	0	0	0	8	0	4	0	0	0	0	0	2	0	0	16	6	0	0	20	2	0	0	0	0	0	6	0	0	2	0	0	0	0	0	10	0	0	0	0	0	0	0	2	6	10
xxxLactobacillus_fermentum_28-3-CHN	xxxLactobacillus_ferment	Faecalibacterium_prausnitzii_NZ_DS483500_1_rna34_0106	[473..587]	14	18	0	0	0	0	0	0	0	0	0	0	2	0	0	0	0	0	0	0	0	0	0	0	0	0	0	4	0	0	0	0	10	0	0	0	0	0	0	0	0	0	0	0	0	0
xxxLactobacillus_fermentum_ATCC_14931	xxxLactobacillus_ferment	Cutibacterium_acnes_J139_NZ_ADFS01000001_1_rna32_0028	[25..130]	0	6	0	0	0	0	0	0	0	0	0	0	0	0	0	0	0	0	0	0	0	0	0	0	0	0	0	0	0	0	0	0	2	0	0	0	0	0	0	0	0	0	0	0	0	0
xxxLactobacillus_fermentum_ATCC_14931	xxxLactobacillus_ferment	Eubacterium_siraeum_DSM_15702_GCF_0003820851_ASM38208v1_NZ_KB907544_1__0016	[171..276]	0	2	0	0	0	0	0	0	0	0	0	0	2	0	0	0	0	0	0	0	0	0	0	0	0	0	0	0	0	0	0	0	2	0	0	0	0	0	0	0	0	0	0	0	0	0
xxxLactobacillus_fermentum_ATCC_14931	xxxLactobacillus_ferment	Eubacterium_siraeum_DSM_15702_GCF_0003820851_ASM38208v1_NZ_KB907544_1__0020	[317..422]	0	0	0	0	14	0	8	0	0	0	0	0	2	0	0	16	4	0	0	18	2	0	0	0	0	0	6	0	0	2	0	0	0	0	2	16	0	0	0	0	0	0	0	2	10	8
xxxLactobacillus_fermentum_ATCC_14931	xxxLactobacillus_ferment	Faecalibacterium_prausnitzii_NZ_DS483500_1_rna34_0106	[473..587]	12	18	0	0	0	0	0	0	0	0	0	0	2	0	0	0	0	0	0	0	0	0	0	0	0	0	0	4	0	0	0	0	10	0	0	0	0	0	0	0	0	0	0	0	0	0
xxxLactobacillus_fermentum_CECT_5716	xxxLactobacillus_ferment	Cutibacterium_acnes_J139_NZ_ADFS01000001_1_rna32_0028	[22..127]	0	0	0	0	12	0	10	0	0	0	0	0	2	0	0	20	8	0	0	16	4	0	0	0	0	0	6	0	0	2	0	0	2	0	2	14	0	0	0	0	0	0	0	0	10	14
xxxLactobacillus_fermentum_CECT_5716	xxxLactobacillus_ferment	Eubacterium_siraeum_DSM_15702_GCF_0003820851_ASM38208v1_NZ_KB907544_1__0016	[168..273]	0	6	0	0	0	0	0	0	0	0	0	0	0	0	0	0	0	0	0	0	0	0	0	0	0	0	0	0	0	0	0	0	2	0	0	0	0	0	0	0	0	0	0	0	0	0
xxxLactobacillus_fermentum_CECT_5716	xxxLactobacillus_ferment	Eubacterium_siraeum_DSM_15702_GCF_0003820851_ASM38208v1_NZ_KB907544_1__0020	[324..438]	0	18	0	0	0	0	0	0	0	0	0	0	2	0	0	0	0	0	0	0	0	0	0	0	0	0	0	4	0	0	0	0	10	0	0	0	0	0	0	0	0	0	0	0	0	0
xxxLactobacillus_fermentum_CECT_5716	xxxLactobacillus_ferment	Faecalibacterium_prausnitzii_NZ_DS483500_1_rna34_0106	[481..586]	14	4	0	0	0	0	0	0	0	0	0	0	0	0	0	0	0	0	0	0	0	0	0	0	0	0	0	0	0	0	0	0	4	0	0	0	0	0	0	0	0	0	0	0	0	0
xxxLactobacillus_gallinarum	xxxLactobacillus_gallina	Cutibacterium_acnes_J139_NZ_ADFS01000001_1_rna32_0028	[27..129]	0	0	0	0	0	0	0	0	0	0	0	0	0	0	0	0	0	0	0	0	0	0	0	0	0	0	0	0	0	0	0	0	0	0	0	0	0	0	0	0	0	0	0	0	0	0
xxxLactobacillus_gallinarum	xxxLactobacillus_gallina	Eubacterium_siraeum_DSM_15702_GCF_0003820851_ASM38208v1_NZ_KB907544_1__0016	[170..275]	338	0	0	0	0	0	0	0	0	0	0	0	0	0	0	0	0	0	0	0	0	0	0	0	0	0	0	0	0	0	0	0	0	0	0	0	0	0	0	0	0	0	0	0	0	0
xxxLactobacillus_gallinarum	xxxLactobacillus_gallina	Eubacterium_siraeum_DSM_15702_GCF_0003820851_ASM38208v1_NZ_KB907544_1__0020	[321..425]	0	0	0	0	6	2	2	0	0	0	0	0	0	0	0	8	0	0	0	0	0	0	0	0	0	0	4	8	8	16	0	0	0	0	0	0	0	0	2	0	14	0	0	0	4	14
xxxLactobacillus_gallinarum	xxxLactobacillus_gallina	Faecalibacterium_prausnitzii_NZ_DS483500_1_rna34_0106	[471..585]	0	0	0	0	12	4	0	0	0	0	0	0	6	0	0	22	0	0	0	8	0	2	0	0	0	0	64	16	32	30	0	0	0	0	0	0	0	0	36	0	64	0	0	0	26	16
xxxLactobacillus_gallinarum	xxxLactobacillus_gallina	Mageeibacillus_indolicus_NC_013895_2_rna7_0011	[636..741]	0	0	0	0	534	196	266	0	0	12	0	0	56	0	0	556	0	0	0	486	0	220	0	0	0	0	762	550	1486	864	0	0	0	0	0	0	0	8	228	0	316	2	0	36	428	948
xxxLactobacillus_gallinarum	xxxLactobacillus_gallina	Prevotella_copri_NZ_GG703855_1_rna43_0029	[649..892]	0	0	0	0	0	0	0	0	0	0	0	0	0	0	0	0	0	0	0	0	0	0	0	0	0	0	0	0	0	0	0	0	0	0	0	0	0	0	0	0	0	0	0	0	0	0
xxxLactobacillus_gallinarum	xxxLactobacillus_gallina	Shuttleworthia_satelles_DSM_14600_NZ_GG665866_1_rna19_0005	[934..1038]	0	0	0	0	0	0	0	0	0	0	0	0	0	0	0	0	0	0	0	0	0	0	0	0	0	0	0	0	0	0	0	0	0	0	0	0	0	0	0	0	0	0	0	0	0	0
xxxLactobacillus_gallinarum	xxxLactobacillus_gallina	Veillonella_seminalis_NZ_JH992937_1_rna41_0017	[1078..1181]	0	0	0	0	0	0	0	0	0	0	0	0	0	0	0	0	0	0	0	0	0	0	0	0	0	0	0	0	0	0	0	0	0	0	0	0	0	0	0	0	0	0	0	0	0	0
xxxLactobacillus_gasseri_224-1	xxxLactobacillus_gasseri	Cutibacterium_acnes_J139_NZ_ADFS01000001_1_rna32_0028	[27..129]	0	94	0	0	8	0	0	0	0	0	0	8	0	0	0	0	0	6	0	0	0	0	0	0	0	0	0	0	0	0	0	0	118	0	189	0	2	0	0	0	0	0	0	0	0	0
xxxLactobacillus_gasseri_224-1	xxxLactobacillus_gasseri	Eubacterium_siraeum_DSM_15702_GCF_0003820851_ASM38208v1_NZ_KB907544_1__0016	[173..278]	640	4	0	0	2	0	0	0	0	0	0	0	0	0	0	0	0	0	2	0	0	0	0	0	0	0	0	0	0	0	0	0	2	0	26	0	0	0	0	6	0	0	0	0	0	0
xxxLactobacillus_gasseri_224-1	xxxLactobacillus_gasseri	Eubacterium_siraeum_DSM_15702_GCF_0003820851_ASM38208v1_NZ_KB907544_1__0020	[319..424]	0	3072	0	0	352	2	0	4	0	4	0	4	0	0	0	78	490	62	16	2	0	0	0	0	0	0	14	0	2	0	1466	26	3042	0	3006	292	8	0	22	0	0	0	0	0	0	56
xxxLactobacillus_gasseri_224-1	xxxLactobacillus_gasseri	Faecalibacterium_prausnitzii_NZ_DS483500_1_rna34_0106	[470..584]	0	1098	1818	0	884	304	478	776	0	1145	590	8	438	6	0	722	1422	108	1812	578	1254	378	46	14	242	0	1200	832	1898	1080	1668	474	2578	1492	2202	942	1850	116	654	706	836	1354	0	64	822	1686
xxxLactobacillus_gasseri_224-1	xxxLactobacillus_gasseri	Prevotella_copri_NZ_GG703855_1_rna43_0029	[635..740]	0	0	0	0	172	0	0	0	0	0	0	6	0	0	0	0	0	0	0	0	0	0	0	0	0	0	0	0	0	0	0	0	2	0	2	0	10	0	0	304	0	0	0	0	0	0
xxxLactobacillus_gasseri_224-1	xxxLactobacillus_gasseri	Veillonella_seminalis_NZ_JH992937_1_rna41_0017	[648..891]	0	0	0	0	0	0	0	0	0	0	0	0	0	0	0	0	0	0	0	0	0	0	0	0	0	0	0	0	0	0	0	0	0	0	4	0	0	0	0	0	0	0	0	0	0	0
xxxLactobacillus_gasseri_224-1	xxxLactobacillus_gasseri	Mageeibacillus_indolicus_NC_013895_2_rna7_0011	[933..1037]	0	3086	0	0	354	2	0	4	0	2	4	4	0	0	0	78	488	62	16	2	0	0	0	0	0	0	14	0	2	0	1466	34	3030	0	3028	298	8	0	20	0	0	0	0	0	0	54
xxxLactobacillus_gasseri	xxxLactobacillus_gasseri	Cutibacterium_acnes_J139_NZ_ADFS01000001_1_rna32_0028	[27..129]	0	2	0	0	0	0	0	0	0	0	0	0	0	0	0	0	0	0	0	0	0	0	0	0	0	0	0	0	0	0	0	0	2	0	20	0	0	0	0	0	0	0	0	0	0	0
xxxLactobacillus_gasseri	xxxLactobacillus_gasseri	Eubacterium_siraeum_DSM_15702_GCF_0003820851_ASM38208v1_NZ_KB907544_1__0016	[170..275]	634	1030	1790	2	847	286	494	796	0	1120	538	10	430	8	0	678	1402	110	1742	518	1192	346	50	18	242	0	1196	764	1882	1080	1642	480	2464	1482	2131	930	1830	122	650	674	828	1306	0	72	812	1664
xxxLactobacillus_gasseri	xxxLactobacillus_gasseri	Eubacterium_siraeum_DSM_15702_GCF_0003820851_ASM38208v1_NZ_KB907544_1__0020	[321..435]	0	632	0	0	0	0	0	0	0	0	0	0	0	0	0	0	0	16	12	0	0	0	0	0	0	0	0	0	0	2	0	0	3012	0	3460	8	4	0	0	0	0	0	0	0	0	0
xxxLactobacillus_gasseri	xxxLactobacillus_gasseri	Faecalibacterium_prausnitzii_NZ_DS483500_1_rna34_0106	[486..591]	1634	0	0	0	0	0	0	0	0	0	0	0	0	0	0	0	0	0	0	0	0	0	0	0	0	0	0	0	0	0	0	0	0	0	0	0	0	0	0	0	0	0	0	0	0	0
xxxLactobacillus_gasseri	xxxLactobacillus_gasseri	Prevotella_copri_NZ_GG703855_1_rna43_0029	[629..734]	0	0	0	0	0	0	0	0	0	0	0	0	0	0	0	0	0	0	0	0	0	0	0	0	0	0	0	0	0	0	0	0	0	0	2	0	0	0	0	0	0	0	0	0	0	0
xxxLactobacillus_gasseri	xxxLactobacillus_gasseri	Veillonella_seminalis_NZ_JH992937_1_rna41_0017	[783..887]	0	0	0	0	170	0	0	0	0	0	0	6	0	0	0	0	0	0	0	0	0	0	0	0	0	0	0	0	0	0	0	0	2	0	6	0	8	0	0	296	0	0	0	0	0	0
xxxLactobacillus_gasseri_202-4	xxxLactobacillus_gasseri	Cutibacterium_acnes_J139_NZ_ADFS01000001_1_rna32_0028	[27..129]	2	2	0	0	0	0	0	0	0	0	0	0	0	0	0	0	0	0	2	0	0	0	0	0	0	0	0	0	0	0	0	0	0	0	24	0	0	0	0	0	0	0	0	0	0	0
xxxLactobacillus_gasseri_202-4	xxxLactobacillus_gasseri	Eubacterium_siraeum_DSM_15702_GCF_0003820851_ASM38208v1_NZ_KB907544_1__0016	[172..286]	638	0	0	0	0	0	0	0	0	0	0	0	0	0	0	0	0	0	0	0	0	0	0	0	0	0	0	0	0	0	0	0	0	0	1	0	0	0	0	0	0	0	0	0	0	0
xxxLactobacillus_gasseri_202-4	xxxLactobacillus_gasseri	Eubacterium_siraeum_DSM_15702_GCF_0003820851_ASM38208v1_NZ_KB907544_1__0020	[337..442]	0	3080	0	0	352	2	0	4	0	4	0	4	0	0	0	78	484	62	16	2	0	0	0	0	0	0	14	0	2	0	1464	18	3034	0	3014	292	8	0	20	2	0	0	0	0	0	56
xxxLactobacillus_gasseri_202-4	xxxLactobacillus_gasseri	Faecalibacterium_prausnitzii_NZ_DS483500_1_rna34_0106	[480..585]	1602	0	0	0	0	0	0	0	0	0	0	0	0	0	0	0	0	0	0	0	0	0	0	0	0	0	0	0	0	0	0	0	0	0	0	0	0	0	0	0	0	0	0	0	0	0
xxxLactobacillus_gasseri_202-4	xxxLactobacillus_gasseri	Prevotella_copri_NZ_GG703855_1_rna43_0029	[632..737]	0	0	0	0	0	0	0	0	0	0	0	0	0	0	0	0	0	0	4	0	0	2	0	0	0	0	4	0	4	0	0	0	6	2	0	2	0	0	1	6	4	4	0	0	2	14
xxxLactobacillus_gasseri_202-4	xxxLactobacillus_gasseri	Veillonella_seminalis_NZ_JH992937_1_rna41_0017	[783..887]	0	0	0	0	0	0	0	0	0	0	0	0	0	0	0	0	0	0	0	0	0	0	0	0	0	0	0	0	0	0	0	0	0	0	2	0	0	0	0	0	0	0	0	0	0	0
xxxLactobacillus_gasseri_JV-V03	xxxLactobacillus_gasseri	Cutibacterium_acnes_J139_NZ_ADFS01000001_1_rna32_0028	[25..130]	0	102	0	0	12	0	0	0	0	0	0	10	0	0	0	0	0	10	0	0	0	0	0	0	0	0	0	0	0	0	0	0	160	0	214	0	2	0	0	0	0	0	0	0	0	0
xxxLactobacillus_gasseri_JV-V03	xxxLactobacillus_gasseri	Eubacterium_siraeum_DSM_15702_GCF_0003820851_ASM38208v1_NZ_KB907544_1__0016	[171..276]	8	606	0	0	0	0	0	0	0	0	0	0	0	0	0	0	0	16	16	0	0	0	0	0	0	0	0	0	0	2	0	0	3019	0	3462	8	4	0	0	0	0	0	0	0	0	0
xxxLactobacillus_gasseri_JV-V03	xxxLactobacillus_gasseri	Eubacterium_siraeum_DSM_15702_GCF_0003820851_ASM38208v1_NZ_KB907544_1__0020	[319..423]	0	0	0	0	0	0	0	0	0	0	0	0	0	0	0	0	0	0	0	0	0	0	0	0	0	0	0	0	0	0	0	0	0	0	2	0	0	0	0	0	0	0	0	0	0	0
xxxLactobacillus_gasseri_JV-V03	xxxLactobacillus_gasseri	Faecalibacterium_prausnitzii_NZ_DS483500_1_rna34_0106	[466..571]	1616	1052	1792	2	906	290	464	772	0	1078	578	6	430	8	0	688	1470	104	1747	550	1242	358	60	16	246	0	1180	812	1862	1060	1586	482	2485	1432	2178	912	1858	108	630	696	800	1304	0	64	824	1656
xxxLactobacillus_gasseri_JV-V03	xxxLactobacillus_gasseri	Prevotella_copri_NZ_GG703855_1_rna43_0029	[622..736]	0	12	0	0	0	0	0	0	0	2	4	0	6	0	0	0	142	0	764	0	0	0	0	0	0	0	0	0	0	0	0	6	2	0	0	0	0	0	0	476	22	0	0	8	0	0
xxxLactobacillus_gasseri_JV-V03	xxxLactobacillus_gasseri	Veillonella_seminalis_NZ_JH992937_1_rna41_0017	[779..881]	0	2	0	0	0	0	0	0	0	0	0	0	0	0	0	0	0	0	0	0	0	0	0	0	0	0	0	0	0	0	0	0	2	0	20	0	0	0	0	0	0	0	0	0	0	0
xxxLactobacillus_gasseri_MV-22	xxxLactobacillus_gasseri	Eubacterium_siraeum_DSM_15702_GCF_0003820851_ASM38208v1_NZ_KB907544_1__0020	[22..127]	0	0	0	0	0	0	0	0	0	0	0	0	0	0	0	0	0	0	0	0	0	0	0	0	0	0	0	0	0	0	0	0	0	0	2	0	0	0	0	0	0	0	0	0	0	0
xxxLactobacillus_gasseri_MV-22	xxxLactobacillus_gasseri	Faecalibacterium_prausnitzii_NZ_DS483500_1_rna34_0106	[170..274]	1636	108	0	0	14	0	0	0	0	0	0	10	0	0	0	0	0	10	0	0	0	0	0	0	0	0	0	0	0	0	0	0	162	0	214	0	2	0	0	0	0	0	0	0	0	0
xxxLactobacillus_gasseri_MV-22	xxxLactobacillus_gasseri	Veillonella_seminalis_NZ_JH992937_1_rna41_0017	[317..422]	0	1048	1794	0	888	296	498	834	0	1053	565	4	416	6	0	692	1446	110	1782	528	1256	352	48	14	248	0	1180	819	1930	1120	1652	500	2480	1500	2192	913	1906	110	669	694	850	1344	0	64	822	1688
xxxLactobacillus_hamsteri	xxxLactobacillus_hamster	Cutibacterium_acnes_J139_NZ_ADFS01000001_1_rna32_0028	[24..138]	0	1034	1750	2	874	286	463	752	0	1050	588	10	404	8	0	678	1386	102	1755	534	1210	370	56	16	250	0	1194	806	1898	1066	1640	488	2486	1416	2094	854	1850	98	650	706	828	1330	0	68	814	1658
xxxLactobacillus_hamsteri	xxxLactobacillus_hamster	Eubacterium_siraeum_DSM_15702_GCF_0003820851_ASM38208v1_NZ_KB907544_1__0016	[189..294]	0	0	0	0	0	0	0	0	0	0	0	0	0	0	0	0	0	0	0	0	0	0	0	0	0	0	0	0	0	0	0	0	0	0	0	0	0	0	0	0	0	0	0	0	0	0
xxxLactobacillus_hamsteri	xxxLactobacillus_hamster	Faecalibacterium_prausnitzii_NZ_DS483500_1_rna34_0106	[332..437]	1598	0	0	0	0	0	0	0	0	0	0	0	0	0	0	0	0	0	0	0	0	0	0	0	0	0	0	0	0	0	0	0	0	0	0	0	0	0	0	0	0	0	0	0	0	0
xxxLactobacillus_helveticus	xxxLactobacillus_helveti	Cutibacterium_acnes_J139_NZ_ADFS01000001_1_rna32_0028	[25..130]	0	0	0	0	0	0	0	0	0	0	0	0	0	0	0	0	2	0	0	0	0	0	0	0	0	0	0	0	2	0	0	0	0	0	0	2	0	0	0	0	0	0	0	0	0	0
xxxLactobacillus_helveticus	xxxLactobacillus_helveti	Eubacterium_siraeum_DSM_15702_GCF_0003820851_ASM38208v1_NZ_KB907544_1__0016	[170..274]	338	0	0	0	0	0	2	0	0	0	0	0	0	0	0	0	0	0	0	0	0	0	0	0	0	0	0	0	0	0	0	0	0	0	0	0	0	0	0	0	0	0	0	0	0	0
xxxLactobacillus_helveticus	xxxLactobacillus_helveti	Eubacterium_siraeum_DSM_15702_GCF_0003820851_ASM38208v1_NZ_KB907544_1__0020	[317..422]	0	1022	1758	0	860	304	450	810	0	1038	554	10	402	8	0	706	1444	96	1762	532	1212	366	48	18	244	0	1202	810	1871	1042	1602	468	2540	1450	2074	904	1812	118	662	688	784	1338	0	62	802	1664
xxxLactobacillus_helveticus	xxxLactobacillus_helveti	Faecalibacterium_prausnitzii_NZ_DS483500_1_rna34_0106	[473..587]	1602	0	0	0	532	198	260	0	0	4	0	0	54	0	0	562	0	0	0	486	0	216	0	0	0	0	764	542	1490	862	0	0	0	0	0	0	0	6	228	0	314	6	0	34	430	944
xxxLactobacillus_helveticus	xxxLactobacillus_helveti	Prevotella_copri_NZ_GG703855_1_rna43_0029	[633..737]	0	0	2	0	0	0	0	0	0	0	2	0	0	0	0	0	0	0	0	0	0	0	0	0	0	0	0	0	0	0	0	0	0	0	0	0	0	0	0	0	0	0	0	0	0	0
xxxLactobacillus_helveticus	xxxLactobacillus_helveti	Shuttleworthia_satelles_DSM_14600_NZ_GG665866_1_rna19_0005	[783..888]	0	0	0	0	0	0	0	0	0	0	0	0	0	0	0	0	0	0	0	0	0	0	0	0	0	0	0	0	0	0	0	0	0	0	0	0	0	0	0	0	0	0	0	0	0	0
xxxLactobacillus_helveticus	xxxLactobacillus_helveti	Veillonella_seminalis_NZ_JH992937_1_rna41_0017	[929..1031]	0	0	0	0	0	0	0	0	0	0	0	0	0	0	0	0	0	0	0	0	0	0	0	0	0	0	0	0	0	0	0	0	0	0	0	0	0	0	0	0	0	0	0	0	0	0
xxxLactobacillus_helveticus_DSM_20075	xxxLactobacillus_helveti	Cutibacterium_acnes_J139_NZ_ADFS01000001_1_rna32_0028	[25..130]	0	0	0	0	0	0	0	0	0	0	0	0	0	0	0	0	0	0	0	0	0	0	0	0	0	0	0	0	0	0	0	0	0	0	0	0	0	0	0	0	0	0	0	0	0	0
xxxLactobacillus_helveticus_DSM_20075	xxxLactobacillus_helveti	Eubacterium_siraeum_DSM_15702_GCF_0003820851_ASM38208v1_NZ_KB907544_1__0016	[171..276]	338	0	0	0	0	0	2	0	0	0	0	0	0	0	0	0	0	0	0	0	0	0	0	0	0	0	0	0	0	0	0	0	0	0	0	0	0	0	0	0	0	0	0	0	0	0
xxxLactobacillus_helveticus_DSM_20075	xxxLactobacillus_helveti	Eubacterium_siraeum_DSM_15702_GCF_0003820851_ASM38208v1_NZ_KB907544_1__0020	[319..423]	0	0	0	0	0	0	0	0	0	0	0	0	0	0	0	0	0	0	0	0	0	0	0	0	0	0	0	0	0	0	0	0	0	0	0	0	0	0	0	0	0	0	0	0	0	0
xxxLactobacillus_helveticus_DSM_20075	xxxLactobacillus_helveti	Faecalibacterium_prausnitzii_NZ_DS483500_1_rna34_0106	[466..571]	1618	1048	1818	2	872	282	486	806	0	1100	566	6	412	6	0	728	1454	106	1808	544	1254	356	52	14	250	0	1200	794	1858	1110	1672	490	2556	1484	2172	924	1924	124	650	698	826	1316	0	72	810	1662
xxxLactobacillus_helveticus_DSM_20075	xxxLactobacillus_helveti	Prevotella_copri_NZ_GG703855_1_rna43_0029	[622..736]	0	0	0	0	530	202	264	0	0	8	0	0	58	0	0	556	0	0	0	486	0	220	0	0	0	0	760	544	1488	864	0	0	0	0	0	0	0	14	228	0	320	4	0	34	430	936
xxxLactobacillus_helveticus_DSM_20075	xxxLactobacillus_helveti	Shuttleworthia_satelles_DSM_14600_NZ_GG665866_1_rna19_0005	[782..886]	0	0	2	0	0	0	0	0	0	0	2	0	0	0	0	0	0	0	0	0	0	0	0	0	0	0	0	0	0	0	0	0	0	0	0	0	0	0	0	0	0	0	0	0	0	0
xxxLactobacillus_helveticus_DSM_20075	xxxLactobacillus_helveti	Veillonella_seminalis_NZ_JH992937_1_rna41_0017	[929..1031]	4	0	0	0	0	0	0	0	0	0	0	0	0	0	0	0	0	0	0	0	0	0	0	0	0	0	0	0	0	0	0	0	0	0	0	0	0	0	0	0	0	0	0	0	0	0
xxxLactobacillus_iners	xxxLactobacillus_iners	Cutibacterium_acnes_J139_NZ_ADFS01000001_1_rna32_0028	[25..130]	0	0	576	4	0	0	110	388	0	260	334	4	0	4	0	0	272	0	342	0	220	0	22	10	148	0	0	36	0	0	0	164	0	516	0	140	470	44	44	10	0	300	0	6	32	34
xxxLactobacillus_iners	xxxLactobacillus_iners	Eubacterium_siraeum_DSM_15702_GCF_0003820851_ASM38208v1_NZ_KB907544_1__0016	[170..274]	0	0	3392	2	0	0	206	536	0	1474	512	0	0	2	0	0	1770	0	2608	6	1026	0	36	6	316	2	0	350	0	0	0	634	0	3958	10	676	2004	96	162	176	0	1291	2	6	202	144
xxxLactobacillus_iners	xxxLactobacillus_iners	Eubacterium_siraeum_DSM_15702_GCF_0003820851_ASM38208v1_NZ_KB907544_1__0020	[317..422]	0	1092	1782	2	890	300	470	800	0	1140	584	6	419	8	0	680	1407	100	1764	528	1214	350	54	18	252	0	1166	816	1922	1080	1672	478	2529	1476	2186	948	1906	128	682	706	840	1324	0	68	802	1688
xxxLactobacillus_iners	xxxLactobacillus_iners	Faecalibacterium_prausnitzii_NZ_DS483500_1_rna34_0106	[473..587]	1616	0	1974	2	0	0	302	1488	0	990	1214	2	0	2	0	0	1046	0	1594	14	644	0	34	2	272	4	2	188	0	0	0	434	0	2156	4	538	1276	148	88	26	0	768	0	24	150	156
xxxLactobacillus_iners	xxxLactobacillus_iners	Prevotella_copri_NZ_GG703855_1_rna43_0029	[633..738]	0	0	44	0	0	0	6	74	0	20	58	0	0	0	0	0	24	0	52	0	14	0	10	2	114	0	0	0	0	0	0	28	0	64	0	12	42	20	0	2	0	42	0	0	2	4
xxxLactobacillus_iners	xxxLactobacillus_iners	Veillonella_seminalis_NZ_JH992937_1_rna41_0017	[779..881]	0	0	28	0	0	0	4	4	0	30	8	0	0	0	0	0	16	0	10	0	8	0	0	0	2	0	0	0	0	0	0	14	0	4	0	4	4	0	0	2	0	14	0	0	4	0
xxxLactobacillus_iners_AB-1	xxxLactobacillus_iners_A	Cutibacterium_acnes_J139_NZ_ADFS01000001_1_rna32_0028	[25..130]	0	0	62	2	0	0	12	88	0	30	86	0	0	0	0	0	26	0	54	2	18	0	10	4	146	0	0	2	0	0	0	38	0	70	0	12	64	28	0	0	0	46	0	2	0	4
xxxLactobacillus_iners_AB-1	xxxLactobacillus_iners_A	Eubacterium_siraeum_DSM_15702_GCF_0003820851_ASM38208v1_NZ_KB907544_1__0016	[171..276]	0	0	2942	2	0	0	184	462	0	1308	474	0	0	0	0	0	1457	0	2242	6	892	0	28	6	294	4	2	318	0	0	0	462	0	3354	2	584	1743	82	160	76	0	1066	0	2	150	118
xxxLactobacillus_iners_AB-1	xxxLactobacillus_iners_A	Eubacterium_siraeum_DSM_15702_GCF_0003820851_ASM38208v1_NZ_KB907544_1__0020	[319..423]	0	0	572	4	0	0	110	392	0	262	328	4	0	4	0	0	270	0	352	0	218	0	20	10	148	2	0	36	0	0	0	164	0	512	0	138	466	46	42	8	0	286	0	6	32	36
xxxLactobacillus_iners_AB-1	xxxLactobacillus_iners_A	Faecalibacterium_prausnitzii_NZ_DS483500_1_rna34_0106	[466..571]	1584	1050	1771	2	854	278	480	750	0	1128	588	8	398	4	0	698	1418	98	1748	524	1213	380	44	12	242	0	1206	814	1882	1086	1602	484	2493	1375	2108	882	1876	116	666	710	826	1304	0	66	832	1726
xxxLactobacillus_iners_AB-1	xxxLactobacillus_iners_A	Prevotella_copri_NZ_GG703855_1_rna43_0029	[622..736]	0	0	1974	2	0	0	300	1492	0	984	1220	2	0	2	0	0	1044	0	1594	14	646	0	34	2	274	4	2	190	0	0	0	428	0	2166	6	542	1280	150	86	32	0	772	0	24	148	152
xxxLactobacillus_iners_AB-1	xxxLactobacillus_iners_A	Veillonella_seminalis_NZ_JH992937_1_rna41_0017	[779..881]	0	0	30	0	0	0	4	4	0	30	6	0	0	0	0	0	14	0	6	0	8	0	0	0	2	0	0	0	0	0	0	12	0	8	0	2	4	0	0	0	0	12	0	0	2	0
xxxLactobacillus_iners_DSM_13335	xxxLactobacillus_iners_D	Cutibacterium_acnes_J139_NZ_ADFS01000001_1_rna32_0028	[27..129]	0	0	1982	2	0	0	300	1496	0	994	1222	2	0	2	0	0	1046	0	1586	14	640	0	34	2	270	2	2	188	0	0	0	432	0	2166	0	538	1278	150	86	20	0	776	0	24	154	150
xxxLactobacillus_iners_DSM_13335	xxxLactobacillus_iners_D	Eubacterium_siraeum_DSM_15702_GCF_0003820851_ASM38208v1_NZ_KB907544_1__0016	[172..286]	0	0	26	0	0	0	4	6	0	30	6	0	0	0	0	0	14	0	6	0	8	0	0	0	4	0	0	0	0	0	0	10	0	6	0	2	4	0	0	0	0	12	0	0	2	0
xxxLactobacillus_iners_DSM_13335	xxxLactobacillus_iners_D	Eubacterium_siraeum_DSM_15702_GCF_0003820851_ASM38208v1_NZ_KB907544_1__0020	[337..442]	0	1006	1744	2	890	270	472	794	0	1074	564	6	404	6	0	720	1376	98	1760	532	1198	364	54	18	250	0	1150	804	1880	1094	1636	456	2529	1431	2113	896	1852	108	646	678	812	1352	0	68	808	1686
xxxLactobacillus_iners_DSM_13335	xxxLactobacillus_iners_D	Faecalibacterium_prausnitzii_NZ_DS483500_1_rna34_0106	[480..585]	1628	0	3021	0	0	0	186	474	0	1346	468	0	0	0	0	0	1530	0	2326	4	874	0	30	6	310	8	2	320	2	0	0	476	0	3369	10	600	1802	82	142	104	0	1153	0	4	166	122
xxxLactobacillus_iners_DSM_13335	xxxLactobacillus_iners_D	Prevotella_copri_NZ_GG703855_1_rna43_0029	[632..737]	0	0	52	2	0	0	8	92	0	26	80	0	0	0	0	0	22	0	62	0	26	0	12	2	140	0	0	4	0	0	0	18	0	78	2	10	58	20	2	2	0	38	0	2	2	8
xxxLactobacillus_iners_DSM_13335	xxxLactobacillus_iners_D	Veillonella_seminalis_NZ_JH992937_1_rna41_0017	[783..887]	0	0	546	4	0	0	110	396	0	258	322	4	0	4	0	0	280	0	338	0	228	0	22	10	144	4	0	40	0	0	0	174	0	528	0	144	468	50	40	14	0	300	0	6	34	28
xxxLactobacillus_ingluviei	xxxLactobacillus_ingluvi	Cutibacterium_acnes_J139_NZ_ADFS01000001_1_rna32_0028	[24..128]	0	0	0	0	2	0	0	0	0	18	0	0	0	0	0	114	0	0	8	196	20	0	0	0	0	0	18	0	0	4	0	0	0	0	28	142	0	12	4	0	0	0	0	96	48	66
xxxLactobacillus_ingluviei	xxxLactobacillus_ingluvi	Eubacterium_siraeum_DSM_15702_GCF_0003820851_ASM38208v1_NZ_KB907544_1__0016	[174..288]	2	0	0	0	0	0	2	0	0	0	0	0	0	0	0	0	0	0	0	0	0	0	0	0	0	0	0	0	0	0	0	0	0	0	0	0	0	0	0	0	0	0	0	0	0	0
xxxLactobacillus_ingluviei	xxxLactobacillus_ingluvi	Eubacterium_siraeum_DSM_15702_GCF_0003820851_ASM38208v1_NZ_KB907544_1__0020	[339..444]	0	0	0	0	8	0	6	0	0	0	0	0	2	0	0	14	2	0	0	20	2	0	0	0	0	0	6	0	0	0	0	0	2	0	0	12	0	0	0	0	0	0	0	0	8	10
xxxLactobacillus_ingluviei	xxxLactobacillus_ingluvi	Faecalibacterium_prausnitzii_NZ_DS483500_1_rna34_0106	[482..587]	12	0	0	0	0	0	0	0	0	0	0	0	0	0	0	0	0	0	0	0	0	0	0	0	0	0	0	0	0	0	0	0	0	0	0	0	0	0	0	0	0	0	0	0	0	0
xxxLactobacillus_ingluviei	xxxLactobacillus_ingluvi	Shuttleworthia_satelles_DSM_14600_NZ_GG665866_1_rna19_0005	[634..739]	0	0	0	0	0	0	0	0	0	0	0	0	0	0	0	0	0	0	0	0	0	0	0	0	0	0	0	0	0	0	0	0	0	0	0	0	0	0	0	0	0	0	0	0	0	0
xxxLactobacillus_jensenii_269-3	xxxLactobacillus_jenseni	Cutibacterium_acnes_J139_NZ_ADFS01000001_1_rna32_0028	[27..129]	452	0	0	0	0	0	0	0	0	0	0	0	0	0	0	0	12	0	22	0	0	0	0	0	0	0	0	0	0	0	34	4	0	0	1	10	0	0	6	0	2	0	0	0	0	2
xxxLactobacillus_jensenii_269-3	xxxLactobacillus_jenseni	Eubacterium_siraeum_DSM_15702_GCF_0003820851_ASM38208v1_NZ_KB907544_1__0016	[170..275]	638	0	0	0	0	0	0	0	0	0	0	0	0	0	0	0	12	0	6	0	0	0	0	0	0	0	0	0	0	0	20	0	0	0	0	2	0	0	2	0	0	0	0	0	0	0
xxxLactobacillus_jensenii_269-3	xxxLactobacillus_jenseni	Eubacterium_siraeum_DSM_15702_GCF_0003820851_ASM38208v1_NZ_KB907544_1__0020	[321..435]	64	3076	0	0	354	2	0	4	0	8	0	4	0	0	0	78	490	62	16	2	0	0	0	0	0	0	14	0	2	0	1460	18	3038	0	3014	292	8	2	20	0	0	0	0	0	0	58
xxxLactobacillus_jensenii_269-3	xxxLactobacillus_jenseni	Faecalibacterium_prausnitzii_NZ_DS483500_1_rna34_0106	[486..591]	1638	1060	1800	2	854	300	500	798	0	1126	548	6	409	8	0	720	1434	108	1780	538	1261	342	52	16	250	0	1192	847	1858	1087	1629	459	2550	1423	2176	926	1878	126	662	700	838	1380	0	70	838	1678
xxxLactobacillus_jensenii_269-3	xxxLactobacillus_jenseni	Prevotella_copri_NZ_GG703855_1_rna43_0029	[629..734]	0	0	0	301	0	2	0	114	2	2	1094	0	0	0	0	28	452	0	1098	0	0	0	0	0	117	22	4	0	2	0	1414	42	0	0	0	158	0	0	20	4	38	0	0	0	0	16
xxxLactobacillus_jensenii_269-3	xxxLactobacillus_jenseni	Veillonella_seminalis_NZ_JH992937_1_rna41_0017	[783..887]	590	0	0	0	172	60	74	0	0	30	0	0	54	0	0	158	296	0	200	152	0	96	0	0	0	0	258	158	493	230	686	52	0	0	4	174	0	16	104	6	102	6	0	10	136	360
xxxLactobacillus_jensenii_27-2-CHN	xxxLactobacillus_jenseni	Cutibacterium_acnes_J139_NZ_ADFS01000001_1_rna32_0028	[27..129]	454	14	0	0	0	0	0	2	0	0	4	0	6	0	0	0	142	0	764	0	0	0	0	0	0	0	0	0	0	0	0	10	2	0	0	0	0	0	0	478	22	0	0	8	0	0
xxxLactobacillus_jensenii_27-2-CHN	xxxLactobacillus_jenseni	Eubacterium_siraeum_DSM_15702_GCF_0003820851_ASM38208v1_NZ_KB907544_1__0016	[172..286]	8	0	0	0	0	0	0	0	0	0	0	0	0	0	0	0	6	0	14	0	0	0	0	0	0	0	0	0	0	0	24	0	0	0	0	2	0	0	0	0	0	0	0	0	0	0
xxxLactobacillus_jensenii_27-2-CHN	xxxLactobacillus_jenseni	Eubacterium_siraeum_DSM_15702_GCF_0003820851_ASM38208v1_NZ_KB907544_1__0020	[337..442]	64	1046	1784	0	886	286	496	766	0	1098	548	10	400	8	0	726	1424	98	1766	528	1231	374	52	16	234	0	1140	792	1880	1038	1628	476	2507	1414	2144	910	1842	118	650	688	810	1326	0	64	826	1646
xxxLactobacillus_jensenii_27-2-CHN	xxxLactobacillus_jenseni	Faecalibacterium_prausnitzii_NZ_DS483500_1_rna34_0106	[480..585]	1576	0	0	301	0	2	0	118	2	0	1100	0	0	0	0	28	452	0	1092	0	0	0	0	0	117	22	4	0	2	0	1422	36	0	0	0	160	0	4	20	2	38	0	0	0	0	16
xxxLactobacillus_jensenii_27-2-CHN	xxxLactobacillus_jenseni	Prevotella_copri_NZ_GG703855_1_rna43_0029	[632..737]	0	0	0	0	0	0	0	0	0	0	0	0	0	0	0	2	20	0	38	0	0	0	0	0	0	0	0	0	0	0	92	8	0	0	0	20	0	0	4	0	2	0	0	0	0	2
xxxLactobacillus_jensenii_27-2-CHN	xxxLactobacillus_jenseni	Veillonella_seminalis_NZ_JH992937_1_rna41_0017	[783..887]	0	0	0	0	0	0	0	0	0	0	0	0	0	0	0	0	0	0	0	0	0	0	0	0	0	0	0	2	0	0	0	0	0	0	0	0	0	0	0	0	0	0	0	0	0	0
xxxLactobacillus_jensenii_JV-V16	xxxLactobacillus_jenseni	Cutibacterium_acnes_J139_NZ_ADFS01000001_1_rna32_0028	[25..130]	0	0	0	0	0	0	0	0	0	0	0	0	0	0	0	2	14	0	38	0	0	0	0	0	0	0	2	0	0	0	56	4	0	0	0	20	0	0	4	0	2	0	0	4	0	2
xxxLactobacillus_jensenii_JV-V16	xxxLactobacillus_jenseni	Eubacterium_siraeum_DSM_15702_GCF_0003820851_ASM38208v1_NZ_KB907544_1__0020	[171..276]	94	0	0	0	0	0	0	0	0	0	0	0	0	0	0	0	0	0	0	0	0	0	0	0	0	0	0	0	0	0	0	0	0	0	0	0	0	0	0	0	0	0	0	0	0	0
xxxLactobacillus_jensenii_JV-V16	xxxLactobacillus_jenseni	Faecalibacterium_prausnitzii_NZ_DS483500_1_rna34_0106	[317..422]	1624	1048	1756	0	858	276	460	802	0	1092	566	10	436	8	0	712	1388	100	1766	556	1240	374	48	14	252	0	1153	800	1832	1062	1606	472	2442	1438	2156	918	1846	122	640	688	834	1308	0	66	818	1662
xxxLactobacillus_jensenii_JV-V16	xxxLactobacillus_jenseni	Prevotella_copri_NZ_GG703855_1_rna43_0029	[476..580]	0	0	0	0	12	8	10	0	0	0	0	0	2	0	0	16	18	0	18	6	0	8	0	0	0	0	22	12	36	20	44	2	0	0	0	12	0	0	8	0	4	2	0	0	8	18
xxxLactobacillus_jensenii_JV-V16	xxxLactobacillus_jenseni	Veillonella_seminalis_NZ_JH992937_1_rna41_0017	[620..722]	48	0	0	0	0	0	0	0	0	0	0	0	0	0	0	0	4	0	12	0	0	0	0	0	0	0	0	0	0	0	20	0	0	0	0	4	0	0	2	0	0	0	0	0	0	0
xxxLactobacillus_jensenii_SJ-7A-US	xxxLactobacillus_jenseni	Cutibacterium_acnes_J139_NZ_ADFS01000001_1_rna32_0028	[25..130]	446	0	0	0	0	0	0	0	0	0	0	0	0	0	0	0	20	0	36	0	0	0	0	0	0	0	0	0	0	0	94	6	0	0	0	8	0	0	4	0	0	0	0	0	0	4
xxxLactobacillus_jensenii_SJ-7A-US	xxxLactobacillus_jenseni	Eubacterium_siraeum_DSM_15702_GCF_0003820851_ASM38208v1_NZ_KB907544_1__0016	[171..276]	634	0	0	304	0	2	0	110	2	2	1115	0	0	0	0	30	436	0	1062	0	0	0	0	0	121	20	4	0	0	0	1430	44	0	0	4	176	0	0	18	2	42	0	2	0	0	12
xxxLactobacillus_jensenii_SJ-7A-US	xxxLactobacillus_jenseni	Eubacterium_siraeum_DSM_15702_GCF_0003820851_ASM38208v1_NZ_KB907544_1__0020	[319..423]	98	0	0	0	172	80	100	0	0	8	0	0	50	0	0	186	328	0	210	170	0	100	0	0	0	0	272	162	526	264	750	18	0	0	0	206	0	10	106	4	112	2	0	12	152	385
xxxLactobacillus_jensenii_SJ-7A-US	xxxLactobacillus_jenseni	Faecalibacterium_prausnitzii_NZ_DS483500_1_rna34_0106	[466..571]	1612	1059	1776	2	878	290	496	780	0	1088	570	8	416	8	0	694	1432	110	1762	522	1237	360	52	14	258	0	1176	806	1890	1116	1597	492	2500	1448	2160	884	1838	122	642	706	798	1326	0	70	830	1648
xxxLactobacillus_jensenii_SJ-7A-US	xxxLactobacillus_jenseni	Prevotella_copri_NZ_GG703855_1_rna43_0029	[622..736]	0	3080	0	0	354	2	0	4	0	2	4	4	0	0	0	78	488	62	16	2	0	0	0	0	0	0	14	0	2	0	1464	26	3044	0	3018	296	8	2	20	0	0	0	0	0	0	58
xxxLactobacillus_jensenii_SJ-7A-US	xxxLactobacillus_jenseni	Veillonella_seminalis_NZ_JH992937_1_rna41_0017	[779..881]	588	0	0	0	0	0	0	0	0	0	0	0	0	0	0	0	4	0	14	0	0	0	0	0	0	0	0	0	0	0	24	0	0	0	0	2	0	0	0	0	0	0	0	0	0	0
xxxLactobacillus_johnsonii	xxxLactobacillus_johnson	Cutibacterium_acnes_J139_NZ_ADFS01000001_1_rna32_0028	[27..129]	0	14	0	0	0	0	0	2	0	0	4	0	6	0	0	0	142	0	764	0	0	0	0	0	0	0	0	0	0	0	0	6	0	0	0	0	0	0	0	476	22	0	0	8	0	0
xxxLactobacillus_johnsonii	xxxLactobacillus_johnson	Eubacterium_siraeum_DSM_15702_GCF_0003820851_ASM38208v1_NZ_KB907544_1__0016	[172..286]	8	2	0	0	0	0	0	0	0	0	0	0	0	0	0	0	0	0	0	0	0	0	0	0	0	0	0	0	0	0	0	0	2	0	22	0	0	0	0	0	0	0	0	0	0	0
xxxLactobacillus_johnsonii	xxxLactobacillus_johnson	Eubacterium_siraeum_DSM_15702_GCF_0003820851_ASM38208v1_NZ_KB907544_1__0020	[337..442]	0	1052	1781	2	878	272	464	749	0	1124	564	10	422	8	0	718	1388	100	1708	548	1202	374	44	16	234	0	1174	840	1868	1100	1670	454	2501	1432	2191	854	1810	110	656	694	792	1330	0	66	790	1680
xxxLactobacillus_johnsonii	xxxLactobacillus_johnson	Faecalibacterium_prausnitzii_NZ_DS483500_1_rna34_0106	[480..585]	1614	0	0	0	164	0	0	0	0	0	0	6	0	0	0	0	0	0	0	0	0	0	0	0	0	0	0	0	0	0	0	0	2	0	2	0	10	0	0	302	0	2	0	0	0	0
xxxLactobacillus_johnsonii	xxxLactobacillus_johnson	Prevotella_copri_NZ_GG703855_1_rna43_0029	[632..737]	0	0	0	0	0	0	0	0	0	0	0	0	0	0	0	0	0	0	0	0	0	0	0	0	0	0	0	0	0	0	0	0	0	0	0	0	0	0	0	34	0	0	0	0	0	0
xxxLactobacillus_johnsonii	xxxLactobacillus_johnson	Veillonella_seminalis_NZ_JH992937_1_rna41_0017	[783..887]	0	488	0	0	92	0	0	0	0	0	0	8	0	0	0	0	0	10	6	0	0	0	0	0	0	0	0	0	0	0	0	0	808	0	772	4	0	0	0	290	0	0	0	0	0	4
xxxLactobacillus_johnsonii_ATCC_33200	xxxLactobacillus_johnson	Cutibacterium_acnes_J139_NZ_ADFS01000001_1_rna32_0028	[27..129]	0	14	0	0	0	0	0	2	0	0	4	0	6	0	0	0	142	0	760	0	0	0	0	0	0	0	0	0	0	0	0	2	2	0	0	0	0	0	0	476	22	0	0	8	0	0
xxxLactobacillus_johnsonii_ATCC_33200	xxxLactobacillus_johnson	Eubacterium_siraeum_DSM_15702_GCF_0003820851_ASM38208v1_NZ_KB907544_1__0016	[172..286]	8	0	0	0	0	0	0	0	0	0	0	0	0	0	0	0	0	0	0	0	0	0	0	0	0	0	0	0	0	0	0	0	2	0	20	0	0	0	0	0	0	0	0	0	0	0
xxxLactobacillus_johnsonii_ATCC_33200	xxxLactobacillus_johnson	Eubacterium_siraeum_DSM_15702_GCF_0003820851_ASM38208v1_NZ_KB907544_1__0020	[337..442]	0	1064	1772	2	890	298	499	770	0	1088	576	10	400	6	0	700	1416	94	1750	553	1294	372	62	18	262	0	1188	808	1858	1105	1636	468	2542	1450	2158	920	1860	130	636	673	814	1324	0	62	808	1706
xxxLactobacillus_johnsonii_ATCC_33200	xxxLactobacillus_johnson	Faecalibacterium_prausnitzii_NZ_DS483500_1_rna34_0106	[480..585]	1622	0	0	0	168	0	0	0	0	0	0	6	0	0	0	0	0	0	0	0	0	0	0	0	0	0	0	0	0	0	0	0	2	0	2	0	10	0	0	306	0	2	0	0	0	0
xxxLactobacillus_johnsonii_ATCC_33200	xxxLactobacillus_johnson	Prevotella_copri_NZ_GG703855_1_rna43_0029	[632..737]	0	0	0	0	0	0	0	0	0	0	0	0	0	0	0	0	0	0	0	0	0	0	0	0	0	0	0	0	0	0	0	0	0	0	0	0	0	0	0	32	0	0	0	0	0	0
xxxLactobacillus_johnsonii_ATCC_33200	xxxLactobacillus_johnson	Veillonella_seminalis_NZ_JH992937_1_rna41_0017	[783..887]	0	490	0	0	96	0	0	0	0	0	0	8	0	0	0	0	0	10	6	0	0	0	0	0	0	0	0	0	0	0	0	0	822	0	770	4	0	0	0	292	0	0	0	0	0	4
xxxLactobacillus_johnsonii_FI9785	xxxLactobacillus_johnson	Cutibacterium_acnes_J139_NZ_ADFS01000001_1_rna32_0028	[27..129]	0	14	0	0	0	0	0	2	0	0	2	0	6	0	0	0	140	0	764	0	0	0	0	0	0	0	0	0	0	0	0	2	2	0	0	0	0	0	0	474	22	0	0	8	0	0
xxxLactobacillus_johnsonii_FI9785	xxxLactobacillus_johnson	Eubacterium_siraeum_DSM_15702_GCF_0003820851_ASM38208v1_NZ_KB907544_1__0016	[172..286]	8	2	0	0	0	0	0	0	0	0	0	0	0	0	0	0	0	0	0	0	0	0	0	0	0	0	0	0	0	0	0	0	2	0	22	0	0	0	0	0	0	0	0	0	0	0
xxxLactobacillus_johnsonii_FI9785	xxxLactobacillus_johnson	Faecalibacterium_prausnitzii_NZ_DS483500_1_rna34_0106	[337..442]	1630	1036	1743	0	848	296	488	774	0	1098	580	8	414	8	0	684	1418	94	1786	518	1210	372	46	18	238	0	1170	776	1819	1078	1616	488	2447	1432	2186	883	1812	120	636	690	804	1336	0	70	828	1664
xxxLactobacillus_johnsonii_FI9785	xxxLactobacillus_johnson	Prevotella_copri_NZ_GG703855_1_rna43_0029	[480..585]	0	0	0	0	168	0	0	0	0	0	0	6	0	0	0	0	0	0	0	0	0	0	0	0	0	0	0	0	0	0	0	0	2	0	2	0	10	0	0	302	0	0	0	0	0	0
xxxLactobacillus_johnsonii_FI9785	xxxLactobacillus_johnson	Veillonella_seminalis_NZ_JH992937_1_rna41_0017	[634..738]	0	410	0	0	92	0	0	0	0	0	0	4	0	0	0	0	0	14	8	0	0	0	0	0	0	0	0	0	0	0	0	0	752	0	718	4	0	0	0	285	0	0	0	0	0	6
xxxLactobacillus_kefiranofaciens	xxxLactobacillus_kefiran	Cutibacterium_acnes_J139_NZ_ADFS01000001_1_rna32_0028	[25..130]	696	0	0	0	0	0	0	0	0	0	0	0	0	0	0	0	0	0	0	0	0	0	0	0	0	0	0	0	0	0	0	0	0	0	0	0	0	0	0	0	0	0	0	0	0	0
xxxLactobacillus_kefiranofaciens	xxxLactobacillus_kefiran	Eubacterium_siraeum_DSM_15702_GCF_0003820851_ASM38208v1_NZ_KB907544_1__0016	[171..276]	2	0	0	2	400	174	124	0	0	18	0	0	42	0	0	332	0	0	0	284	0	212	0	0	0	0	1134	716	2364	1340	0	0	0	0	0	0	0	4	318	0	486	12	2	8	676	1530
xxxLactobacillus_kefiranofaciens	xxxLactobacillus_kefiran	Eubacterium_siraeum_DSM_15702_GCF_0003820851_ASM38208v1_NZ_KB907544_1__0020	[319..423]	0	0	0	0	2	0	0	0	0	0	0	0	0	0	0	0	0	0	0	0	0	0	0	0	0	0	0	0	0	0	2	0	0	0	0	0	0	0	0	0	0	0	0	0	0	0
xxxLactobacillus_kefiranofaciens	xxxLactobacillus_kefiran	Faecalibacterium_prausnitzii_NZ_DS483500_1_rna34_0106	[466..571]	0	0	0	0	2	0	0	0	0	0	0	0	16	0	0	0	0	0	2	0	0	0	0	0	0	0	0	0	0	0	0	0	2	4	0	0	2	0	0	0	0	0	0	0	0	0
xxxLactobacillus_kefiranofaciens	xxxLactobacillus_kefiran	Prevotella_copri_NZ_GG703855_1_rna43_0029	[622..736]	0	0	0	0	0	0	0	0	0	0	0	0	0	0	0	0	0	0	0	0	0	0	0	0	0	0	0	0	0	0	0	0	0	0	0	0	0	0	0	0	0	0	0	0	0	0
xxxLactobacillus_kefiranofaciens	xxxLactobacillus_kefiran	Shuttleworthia_satelles_DSM_14600_NZ_GG665866_1_rna19_0005	[782..886]	0	0	0	0	0	0	0	0	0	0	0	0	0	0	0	0	0	0	0	0	0	0	0	0	0	0	0	0	0	0	0	0	0	0	0	0	0	0	0	0	0	0	0	0	0	0
xxxLactobacillus_kefiranofaciens	xxxLactobacillus_kefiran	Veillonella_seminalis_NZ_JH992937_1_rna41_0017	[929..1031]	0	0	0	0	6	4	2	0	0	0	0	0	0	0	0	4	0	0	0	2	0	0	0	0	0	0	8	6	8	10	0	0	0	0	0	0	0	0	6	0	16	0	0	0	0	16
xxxLactobacillus_kitasatonis	xxxLactobacillus_kitasat	Cutibacterium_acnes_J139_NZ_ADFS01000001_1_rna32_0028	[27..129]	0	0	0	0	0	0	0	0	0	0	0	0	0	0	0	0	0	0	0	0	0	0	0	0	0	0	0	0	0	0	0	0	0	0	0	0	0	0	0	0	0	0	0	0	0	0
xxxLactobacillus_kitasatonis	xxxLactobacillus_kitasat	Eubacterium_siraeum_DSM_15702_GCF_0003820851_ASM38208v1_NZ_KB907544_1__0020	[172..276]	0	0	0	0	6	4	2	0	0	0	0	0	0	0	0	2	0	0	0	2	0	0	0	0	0	0	8	8	8	10	0	0	0	0	0	0	0	0	6	0	16	0	0	0	0	16
xxxLactobacillus_kitasatonis	xxxLactobacillus_kitasat	Faecalibacterium_prausnitzii_NZ_DS483500_1_rna34_0106	[328..433]	1636	1120	1836	2	900	298	490	750	0	1168	586	8	404	6	0	710	1470	100	1772	544	1250	378	46	14	254	0	1200	812	1887	1160	1680	484	2518	1504	2166	920	1878	138	672	730	822	1364	0	70	836	1709
xxxLactobacillus_kitasatonis	xxxLactobacillus_kitasat	Prevotella_copri_NZ_GG703855_1_rna43_0029	[474..579]	0	0	0	0	0	0	0	0	0	0	0	0	0	0	0	0	0	0	0	0	0	0	0	0	0	0	0	0	0	0	0	0	0	0	0	0	0	0	0	0	0	0	0	0	0	0
xxxLactobacillus_kitasatonis	xxxLactobacillus_kitasat	Shuttleworthia_satelles_DSM_14600_NZ_GG665866_1_rna19_0005	[625..729]	0	0	0	0	0	0	0	0	0	0	0	0	0	0	0	0	0	0	0	0	0	0	0	0	0	0	0	2	0	0	0	0	0	0	0	0	0	0	0	0	0	0	0	0	0	0
xxxLactobacillus_kitasatonis	xxxLactobacillus_kitasat	Veillonella_seminalis_NZ_JH992937_1_rna41_0017	[769..873]	0	0	0	0	0	0	0	0	0	0	0	0	0	0	0	0	0	0	0	0	0	0	0	0	0	0	0	0	0	0	0	0	0	0	0	0	0	0	0	0	0	0	0	0	0	0
xxxLactobacillus_mucosae	xxxLactobacillus_mucosae	Cutibacterium_acnes_J139_NZ_ADFS01000001_1_rna32_0028	[24..138]	0	0	0	0	0	0	0	0	0	0	0	0	0	0	0	0	0	0	0	0	0	0	0	0	0	0	0	0	0	0	0	0	0	0	0	0	0	0	0	0	0	0	0	0	0	0
xxxLactobacillus_mucosae	xxxLactobacillus_mucosae	Eubacterium_siraeum_DSM_15702_GCF_0003820851_ASM38208v1_NZ_KB907544_1__0016	[189..294]	0	0	0	0	0	0	0	0	0	0	0	0	0	0	0	0	0	0	0	0	0	0	0	0	0	0	0	0	0	0	0	0	0	0	0	0	0	0	0	0	0	0	0	0	0	0
xxxLactobacillus_mucosae	xxxLactobacillus_mucosae	Eubacterium_siraeum_DSM_15702_GCF_0003820851_ASM38208v1_NZ_KB907544_1__0020	[202..445]	0	16	0	0	0	0	0	0	0	0	0	0	2	0	0	0	0	0	0	0	0	0	0	0	0	0	0	4	0	0	0	0	10	0	0	0	0	0	0	0	0	0	0	0	0	0
xxxLactobacillus_mucosae	xxxLactobacillus_mucosae	Faecalibacterium_prausnitzii_NZ_DS483500_1_rna34_0106	[482..587]	0	2	0	0	0	0	0	0	0	0	0	0	2	0	0	0	0	0	0	0	0	0	0	0	0	0	0	0	0	0	0	0	2	0	0	0	0	0	0	0	0	0	0	0	0	0
xxxLactobacillus_mucosae	xxxLactobacillus_mucosae	Mageeibacillus_indolicus_NC_013895_2_rna7_0011	[634..739]	0	0	0	0	0	0	0	0	0	0	0	0	0	0	0	0	0	0	0	0	0	0	0	0	0	0	0	0	0	0	0	0	0	0	0	0	0	0	0	0	0	0	0	0	0	0
xxxLactobacillus_oris	xxxLactobacillus_oris	Eubacterium_siraeum_DSM_15702_GCF_0003820851_ASM38208v1_NZ_KB907544_1__0016	[24..138]	0	0	0	0	0	0	0	0	0	0	0	0	0	0	0	0	0	0	0	2	0	0	0	0	0	0	0	0	0	0	0	0	0	0	0	0	0	0	0	0	0	0	0	0	0	0
xxxLactobacillus_oris	xxxLactobacillus_oris	Eubacterium_siraeum_DSM_15702_GCF_0003820851_ASM38208v1_NZ_KB907544_1__0020	[184..289]	0	0	0	0	0	0	0	0	0	0	0	0	0	0	0	0	0	0	0	0	0	0	0	0	0	0	0	0	0	0	0	0	0	0	0	0	0	0	0	0	0	0	0	0	0	0
xxxLactobacillus_plantarum	xxxLactobacillus_plantar	Cutibacterium_acnes_J139_NZ_ADFS01000001_1_rna32_0028	[25..130]	0	0	0	0	0	0	0	0	0	0	0	0	0	0	0	0	0	0	0	0	0	0	0	0	0	0	0	0	0	0	0	0	0	0	0	0	0	0	0	0	0	0	0	0	0	0
xxxLactobacillus_plantarum	xxxLactobacillus_plantar	Eubacterium_siraeum_DSM_15702_GCF_0003820851_ASM38208v1_NZ_KB907544_1__0016	[171..276]	0	0	0	0	0	0	0	0	0	0	0	0	0	0	0	0	0	0	0	0	0	0	0	0	0	0	0	0	0	0	0	0	0	0	0	0	0	0	0	0	0	0	0	0	0	0
xxxLactobacillus_plantarum	xxxLactobacillus_plantar	Eubacterium_siraeum_DSM_15702_GCF_0003820851_ASM38208v1_NZ_KB907544_1__0020	[317..422]	0	0	0	0	0	0	0	0	0	0	0	0	0	0	0	0	0	0	0	0	0	0	0	0	0	0	0	0	0	0	0	0	0	0	0	0	0	0	0	0	0	0	0	0	0	0
xxxLactobacillus_plantarum	xxxLactobacillus_plantar	Faecalibacterium_prausnitzii_NZ_DS483500_1_rna34_0106	[473..587]	0	0	0	0	0	0	0	0	0	0	0	0	0	0	0	0	0	0	0	0	0	0	0	0	0	0	0	0	0	0	0	0	0	0	0	0	0	0	0	0	0	0	0	0	0	0
xxxLactobacillus_plantarum	xxxLactobacillus_plantar	Prevotella_copri_NZ_GG703855_1_rna43_0029	[639..745]	0	0	0	0	0	0	0	0	0	0	0	0	0	0	0	0	0	0	0	0	0	0	0	0	0	0	0	0	0	0	0	0	0	0	0	0	0	0	0	0	0	0	0	2	0	0
xxxLactobacillus_plantarum	xxxLactobacillus_plantar	Shuttleworthia_satelles_DSM_14600_NZ_GG665866_1_rna19_0005	[785..889]	0	0	0	0	0	0	0	0	0	0	0	0	0	0	0	0	0	0	0	0	0	0	0	0	0	0	0	0	0	0	0	0	0	0	0	0	0	0	0	0	0	0	0	0	0	0
xxxLactobacillus_plantarum	xxxLactobacillus_plantar	Streptococcus_macedonicus_NC_016749_1_rna66_0143	[937..1041]	0	0	0	0	0	0	0	0	0	0	0	0	0	0	0	0	0	0	0	0	0	0	0	0	0	0	0	0	0	0	0	0	0	0	0	0	0	0	0	0	0	0	0	0	0	0
xxxLactobacillus_plantarum	xxxLactobacillus_plantar	Veillonella_seminalis_NZ_JH992937_1_rna41_0017	[1081..1183]	0	0	0	0	0	0	2	0	0	0	0	0	0	0	0	0	0	0	0	2	0	0	0	0	0	0	0	0	0	0	0	0	0	0	0	0	0	0	0	0	0	0	0	0	0	0
xxxLactobacillus_pontis	xxxLactobacillus_pontis	Cutibacterium_acnes_J139_NZ_ADFS01000001_1_rna32_0028	[25..130]	0	0	0	0	0	0	0	0	0	0	0	0	0	0	0	0	0	0	0	0	0	0	0	0	0	0	0	0	0	0	0	0	0	0	0	0	0	0	0	0	0	0	0	0	0	0
xxxLactobacillus_pontis	xxxLactobacillus_pontis	Eubacterium_siraeum_DSM_15702_GCF_0003820851_ASM38208v1_NZ_KB907544_1__0016	[171..276]	0	0	0	0	0	0	0	0	0	2	0	0	0	0	0	14	0	0	4	12	14	0	0	0	0	0	10	0	0	0	0	0	0	0	6	28	0	2	0	0	0	0	0	2	16	20
xxxLactobacillus_pontis	xxxLactobacillus_pontis	Eubacterium_siraeum_DSM_15702_GCF_0003820851_ASM38208v1_NZ_KB907544_1__0020	[317..422]	0	0	0	0	8	0	10	0	0	0	0	0	2	0	0	20	8	0	2	16	6	0	0	0	0	0	6	0	0	2	0	0	2	0	4	10	0	0	0	0	0	0	0	0	14	14
xxxLactobacillus_pontis	xxxLactobacillus_pontis	Faecalibacterium_prausnitzii_NZ_DS483500_1_rna34_0106	[473..587]	14	0	0	0	0	0	0	0	0	0	0	0	0	0	0	0	0	0	0	0	0	0	0	0	0	0	0	0	0	0	0	0	0	0	0	0	0	0	0	0	0	0	0	0	0	0
xxxLactobacillus_pontis	xxxLactobacillus_pontis	Prevotella_copri_NZ_GG703855_1_rna43_0029	[630..732]	0	0	0	0	0	0	0	0	0	0	0	0	0	0	0	0	0	0	0	0	0	0	0	0	0	0	0	0	0	0	0	0	0	0	0	0	0	0	0	0	0	0	0	0	0	0
xxxLactobacillus_psittaci	xxxLactobacillus_psittac	Cutibacterium_acnes_J139_NZ_ADFS01000001_1_rna32_0028	[27..129]	458	0	0	0	0	0	0	0	0	0	0	0	0	0	0	0	0	0	0	0	0	0	0	0	0	0	0	0	0	0	0	0	0	0	1	0	0	0	0	0	0	0	0	0	0	0
xxxLactobacillus_psittaci	xxxLactobacillus_psittac	Eubacterium_siraeum_DSM_15702_GCF_0003820851_ASM38208v1_NZ_KB907544_1__0016	[170..275]	8	0	0	0	0	0	0	0	0	0	0	0	0	0	0	0	0	0	0	0	0	0	0	0	0	0	0	0	0	0	0	0	0	0	0	0	0	0	0	0	0	0	0	0	0	0
xxxLactobacillus_psittaci	xxxLactobacillus_psittac	Eubacterium_siraeum_DSM_15702_GCF_0003820851_ASM38208v1_NZ_KB907544_1__0020	[321..435]	0	14	0	0	0	0	0	2	0	0	2	0	6	0	0	0	142	0	766	0	0	0	0	0	0	0	0	0	0	0	0	8	4	0	0	0	0	0	0	474	22	0	0	8	0	0
xxxLactobacillus_psittaci	xxxLactobacillus_psittac	Faecalibacterium_prausnitzii_NZ_DS483500_1_rna34_0106	[486..591]	1640	1056	1814	2	892	284	454	780	0	1116	578	10	418	8	0	684	1409	98	1750	540	1254	368	48	16	256	0	1196	799	1858	1116	1626	482	2584	1490	2161	896	1894	120	668	700	822	1392	0	66	810	1696
xxxLactobacillus_psittaci	xxxLactobacillus_psittac	Prevotella_copri_NZ_GG703855_1_rna43_0029	[629..734]	0	0	0	301	0	2	0	116	2	6	1098	0	0	0	0	28	450	0	1090	0	0	0	0	0	117	22	4	0	2	0	1416	24	0	0	2	162	0	4	18	4	38	0	0	0	0	16
xxxLactobacillus_psittaci	xxxLactobacillus_psittac	Veillonella_seminalis_NZ_JH992937_1_rna41_0017	[783..887]	0	0	0	0	0	0	0	0	0	0	0	0	0	0	0	0	0	0	0	0	0	0	0	0	0	0	0	0	2	0	0	0	0	0	0	0	0	0	0	0	0	0	0	0	0	0
xxxLactobacillus_reuteri	xxxLactobacillus_reuteri	Cutibacterium_acnes_J139_NZ_ADFS01000001_1_rna32_0028	[24..138]	0	0	0	0	0	0	0	0	0	0	0	0	0	0	0	0	0	0	0	0	0	0	0	0	0	0	0	0	0	0	0	0	0	0	0	0	0	0	0	0	0	0	0	0	0	0
xxxLactobacillus_reuteri	xxxLactobacillus_reuteri	Eubacterium_siraeum_DSM_15702_GCF_0003820851_ASM38208v1_NZ_KB907544_1__0016	[1104..1209]	0	0	0	0	0	0	0	0	0	0	0	0	0	0	0	0	0	0	0	0	0	0	0	0	0	0	0	0	0	0	0	0	0	0	0	0	0	0	0	0	0	0	0	0	0	0
xxxLactobacillus_reuteri	xxxLactobacillus_reuteri	Faecalibacterium_prausnitzii_NZ_DS483500_1_rna34_0106	[478..583]	0	0	0	0	0	0	0	0	0	0	0	0	0	0	0	0	0	0	0	0	0	0	0	0	0	0	0	0	0	0	0	0	0	0	0	0	0	0	0	0	0	0	0	0	0	0
xxxLactobacillus_ruminis	xxxLactobacillus_ruminis	Cutibacterium_acnes_J139_NZ_ADFS01000001_1_rna32_0028	[27..129]	0	0	0	0	0	0	0	0	0	0	0	0	0	0	0	0	0	0	0	0	0	0	0	0	0	0	0	0	0	0	0	0	0	0	0	0	0	0	0	0	0	0	0	0	0	0
xxxLactobacillus_ruminis	xxxLactobacillus_ruminis	Faecalibacterium_prausnitzii_NZ_DS483500_1_rna34_0106	[178..283]	0	0	0	0	0	0	0	0	0	0	0	0	0	0	0	0	0	0	0	0	0	0	0	0	0	0	0	0	0	0	0	0	0	0	0	0	0	0	0	0	0	0	0	0	0	0
xxxLactobacillus_ruminis	xxxLactobacillus_ruminis	Prevotella_copri_NZ_GG703855_1_rna43_0029	[321..426]	0	0	0	305	0	0	0	116	2	0	1130	0	0	0	0	0	0	0	0	0	0	0	0	0	125	22	0	0	0	0	0	4	0	0	0	0	0	0	0	0	0	0	0	0	0	0
xxxLactobacillus_ruminis	xxxLactobacillus_ruminis	Veillonella_seminalis_NZ_JH992937_1_rna41_0017	[475..579]	0	0	0	0	0	0	0	0	0	0	0	0	0	0	0	0	0	0	0	6	0	0	0	0	0	0	0	0	0	0	0	0	0	0	0	2	0	0	0	0	0	0	0	0	0	0
xxxLactobacillus_salivarius_CECT_5713	xxxLactobacillus_salivar	Cutibacterium_acnes_J139_NZ_ADFS01000001_1_rna32_0028	[22..127]	0	0	0	0	0	0	0	0	0	0	0	0	0	0	0	0	0	0	0	0	0	0	0	0	0	0	0	0	0	0	0	0	0	0	2	0	0	0	0	0	0	0	0	0	0	0
xxxLactobacillus_salivarius_CECT_5713	xxxLactobacillus_salivar	Eubacterium_siraeum_DSM_15702_GCF_0003820851_ASM38208v1_NZ_KB907544_1__0016	[170..274]	10	0	0	0	0	0	0	0	0	0	0	0	0	0	0	0	0	0	0	0	0	0	0	0	0	0	0	0	0	0	0	0	0	0	4	0	0	0	0	0	0	0	0	0	0	0
xxxLactobacillus_salivarius_CECT_5713	xxxLactobacillus_salivar	Eubacterium_siraeum_DSM_15702_GCF_0003820851_ASM38208v1_NZ_KB907544_1__0020	[316..422]	0	0	0	0	0	0	0	0	0	0	0	0	0	0	0	0	0	0	0	0	0	0	0	0	0	0	0	0	0	0	0	0	0	0	0	0	0	0	0	0	0	0	0	0	0	0
xxxLactobacillus_salivarius_CECT_5713	xxxLactobacillus_salivar	Faecalibacterium_prausnitzii_NZ_DS483500_1_rna34_0106	[330..722]	0	0	0	0	0	0	0	0	0	0	0	0	0	0	0	0	0	0	0	0	0	0	0	0	0	0	0	0	0	0	0	0	0	0	0	0	0	0	0	0	0	0	0	0	0	0
xxxLactobacillus_salivarius_CECT_5713	xxxLactobacillus_salivar	Mageeibacillus_indolicus_NC_013895_2_rna7_0011	[472..576]	0	0	0	0	0	0	0	0	0	0	0	0	0	0	0	0	0	0	0	0	0	0	0	0	0	0	0	0	0	0	0	0	0	0	0	0	0	0	0	0	0	0	0	0	0	0
xxxLactobacillus_salivarius_CECT_5713	xxxLactobacillus_salivar	Shuttleworthia_satelles_DSM_14600_NZ_GG665866_1_rna19_0005	[773..887]	0	0	0	4	0	0	4	8	0	0	0	0	0	0	0	0	0	0	0	0	0	0	0	0	2	0	0	0	0	0	0	0	0	0	20	0	0	0	0	0	0	0	0	0	0	0
xxxLactobacillus_salivarius_CECT_5713	xxxLactobacillus_salivar	Veillonella_seminalis_NZ_JH992937_1_rna41_0017	[930..1035]	0	0	0	0	0	0	0	0	0	0	0	0	0	0	0	0	2	0	0	0	0	0	0	0	0	0	0	0	0	0	0	0	0	0	2	0	0	0	0	0	0	0	0	0	0	0
xxxLactobacillus_taiwanensis	xxxLactobacillus_taiwane	Cutibacterium_acnes_J139_NZ_ADFS01000001_1_rna32_0028	[27..129]	0	12	0	0	4	0	0	2	0	0	2	0	0	0	0	0	2	2	2	0	0	0	0	0	0	0	0	0	0	0	14	0	8	0	6	0	0	0	0	0	2	0	2	0	0	2
xxxLactobacillus_taiwanensis	xxxLactobacillus_taiwane	Eubacterium_siraeum_DSM_15702_GCF_0003820851_ASM38208v1_NZ_KB907544_1__0016	[172..286]	6	0	0	0	0	0	0	0	0	0	0	0	0	0	0	0	0	0	0	0	0	0	0	0	0	0	0	0	0	0	0	0	4	0	6	0	0	0	0	0	0	0	0	0	0	0
xxxLactobacillus_taiwanensis	xxxLactobacillus_taiwane	Faecalibacterium_prausnitzii_NZ_DS483500_1_rna34_0106	[337..442]	1630	1074	1808	2	880	274	460	768	0	1142	584	8	430	6	0	690	1437	106	1762	498	1240	356	54	16	254	0	1198	818	1882	1075	1651	492	2558	1558	2208	898	1900	118	620	700	824	1386	0	72	822	1670
xxxLactobacillus_taiwanensis	xxxLactobacillus_taiwane	Prevotella_copri_NZ_GG703855_1_rna43_0029	[480..585]	0	0	0	0	168	0	0	0	0	0	0	6	0	0	0	0	0	0	0	0	0	0	0	0	0	0	0	0	0	0	0	0	2	0	2	0	10	0	0	294	0	0	0	0	0	0
xxxLactobacillus_taiwanensis	xxxLactobacillus_taiwane	Veillonella_seminalis_NZ_JH992937_1_rna41_0017	[634..738]	0	0	0	0	4	0	0	0	0	0	0	0	0	0	0	0	0	0	0	0	0	0	0	0	0	0	0	0	0	0	0	0	0	0	0	0	0	0	0	0	0	0	0	0	0	0
xxxLactobacillus_ultunensis_DSM_16047	xxxLactobacillus_ultunen	Cutibacterium_acnes_J139_NZ_ADFS01000001_1_rna32_0028	[27..129]	0	0	0	0	16	8	0	0	0	0	0	0	10	0	0	28	0	0	0	6	0	8	0	0	0	0	80	24	34	46	0	0	0	0	0	0	0	0	44	0	72	0	0	0	34	22
xxxLactobacillus_ultunensis_DSM_16047	xxxLactobacillus_ultunen	Eubacterium_siraeum_DSM_15702_GCF_0003820851_ASM38208v1_NZ_KB907544_1__0016	[172..276]	0	0	0	0	6	4	2	0	0	0	0	0	0	0	0	4	0	0	0	2	0	0	0	0	0	0	8	8	6	10	0	0	0	0	0	0	0	0	6	0	16	0	0	0	0	16
xxxLactobacillus_ultunensis_DSM_16047	xxxLactobacillus_ultunen	Eubacterium_siraeum_DSM_15702_GCF_0003820851_ASM38208v1_NZ_KB907544_1__0020	[322..436]	0	0	0	0	0	0	0	0	0	0	0	0	0	0	0	0	0	0	0	0	0	0	0	0	0	0	2	0	4	0	0	0	0	0	0	0	0	0	0	0	2	0	0	0	2	4
xxxLactobacillus_ultunensis_DSM_16047	xxxLactobacillus_ultunen	Faecalibacterium_prausnitzii_NZ_DS483500_1_rna34_0106	[487..592]	1618	996	1734	2	866	294	467	780	0	1092	556	6	428	6	0	670	1346	102	1752	528	1256	366	50	14	242	0	1184	794	1862	1062	1630	470	2490	1422	2135	880	1844	122	656	720	826	1338	0	60	832	1654
xxxLactobacillus_ultunensis_DSM_16047	xxxLactobacillus_ultunen	Prevotella_copri_NZ_GG703855_1_rna43_0029	[630..735]	0	0	0	0	0	0	0	0	0	0	0	0	0	0	0	0	0	0	0	0	0	0	0	0	0	0	0	0	0	0	0	0	0	0	0	0	0	0	0	0	0	0	0	0	0	0
xxxLactobacillus_ultunensis_DSM_16047	xxxLactobacillus_ultunen	Shuttleworthia_satelles_DSM_14600_NZ_GG665866_1_rna19_0005	[782..887]	0	0	0	0	0	0	0	0	0	0	0	0	0	0	0	0	0	0	0	0	0	0	0	0	0	0	0	0	0	0	0	0	0	0	0	0	0	0	0	0	0	0	0	0	0	0
xxxLactobacillus_ultunensis_DSM_16047	xxxLactobacillus_ultunen	Veillonella_seminalis_NZ_JH992937_1_rna41_0017	[933..1037]	0	0	0	0	0	0	0	0	0	0	0	0	0	0	0	0	0	0	0	0	0	0	0	0	0	0	0	2	0	0	0	0	0	0	0	0	0	0	0	0	0	0	0	0	0	0
xxxLactobacillus_vaginalis	xxxLactobacillus_vaginal	Cutibacterium_acnes_J139_NZ_ADFS01000001_1_rna32_0028	[24..138]	0	0	0	0	12	0	6	0	0	0	0	0	2	0	0	18	6	0	0	20	2	0	0	0	0	0	4	0	0	2	0	0	2	0	2	10	0	0	0	0	0	0	0	0	8	6
xxxLactobacillus_vaginalis	xxxLactobacillus_vaginal	Eubacterium_siraeum_DSM_15702_GCF_0003820851_ASM38208v1_NZ_KB907544_1__0016	[189..294]	2	0	0	0	2	0	0	0	0	40	0	0	0	0	0	114	0	0	8	196	20	0	0	0	0	0	18	0	0	2	0	0	0	0	26	142	0	12	4	0	0	0	0	98	48	62
xxxLactobacillus_vaginalis	xxxLactobacillus_vaginal	Eubacterium_siraeum_DSM_15702_GCF_0003820851_ASM38208v1_NZ_KB907544_1__0020	[332..437]	0	0	0	0	0	0	0	0	0	6	0	0	0	0	0	14	0	0	4	8	12	0	0	0	0	0	12	0	0	2	0	0	0	0	6	28	0	4	0	0	0	0	0	2	16	16
xxxLactobacillus_vaginalis	xxxLactobacillus_vaginal	Faecalibacterium_prausnitzii_NZ_DS483500_1_rna34_0106	[484..589]	12	0	0	0	0	0	0	0	0	2	0	0	0	0	0	4	0	0	6	10	0	0	0	0	0	0	4	0	0	0	0	0	0	0	6	12	0	0	2	0	0	0	0	2	6	2
xxxLactobacillus_vaginalis	xxxLactobacillus_vaginal	Mageeibacillus_indolicus_NC_013895_2_rna7_0011	[637..742]	0	0	0	0	0	0	22	0	0	0	0	0	0	0	0	0	0	0	0	0	0	0	0	0	0	0	0	0	0	0	0	0	0	0	0	2	0	0	0	0	0	0	0	0	0	0
xxxLawsonella_clevelandensis	xxxLawsonella_clevelande	Bifidobacterium_angulatum_JCM_7096_GCF_0010251551_ASM102515v1_NZ_AP012322_1_rna0_0019	[25..128]	0	0	0	0	0	0	0	0	0	0	0	0	0	0	0	0	0	0	0	0	0	0	0	0	0	0	0	0	0	0	0	0	0	0	0	0	0	0	0	0	0	0	0	0	0	0
xxxLawsonella_clevelandensis	xxxLawsonella_clevelande	Cutibacterium_acnes_J139_NZ_ADFS01000001_1_rna32_0028	[169..274]	0	0	0	0	0	0	0	0	0	0	0	0	0	0	0	2	0	0	0	0	0	0	0	0	0	0	0	0	0	0	0	0	0	0	0	0	0	2	0	0	0	0	0	0	0	0
xxxLawsonella_clevelandensis	xxxLawsonella_clevelande	Eubacterium_siraeum_DSM_15702_GCF_0003820851_ASM38208v1_NZ_KB907544_1__0020	[320..424]	0	0	0	0	0	0	0	0	0	0	0	0	0	0	0	0	0	0	0	0	0	0	0	0	0	0	0	0	0	0	0	0	0	0	0	0	0	0	0	0	0	0	0	0	0	0
xxxLawsonella_clevelandensis	xxxLawsonella_clevelande	Mageeibacillus_indolicus_NC_013895_2_rna7_0011	[475..582]	0	0	0	0	0	0	0	0	0	0	0	0	0	0	0	0	0	0	0	0	0	0	0	0	0	0	0	0	0	0	0	0	0	0	0	0	0	0	0	0	0	0	0	0	0	0
xxxLawsonella_clevelandensis	xxxLawsonella_clevelande	Prevotella_copri_NZ_GG703855_1_rna43_0029	[619..723]	0	0	0	0	0	0	0	0	0	0	0	0	0	0	0	0	0	0	0	0	0	0	0	0	0	0	0	0	0	0	0	0	0	0	0	0	0	0	0	0	0	0	0	0	0	0
xxxLawsonella_clevelandensis	xxxLawsonella_clevelande	Shuttleworthia_satelles_DSM_14600_NZ_GG665866_1_rna19_0005	[773..874]	0	0	0	0	0	0	0	0	0	0	0	0	0	0	0	0	0	0	0	0	0	0	0	0	0	0	0	0	0	0	0	0	0	0	0	0	0	0	0	0	0	0	0	0	0	0
xxxLeptotrichia_buccalis_C-1013-b	xxxLeptotrichia_buccalis	Cutibacterium_acnes_J139_NZ_ADFS01000001_1_rna32_0028	[22..115]	0	0	0	0	0	0	0	0	0	0	0	0	0	0	0	0	0	0	0	0	0	0	0	0	0	0	0	0	0	0	0	0	0	0	0	0	0	0	0	0	0	0	0	0	0	0
xxxLeptotrichia_buccalis_C-1013-b	xxxLeptotrichia_buccalis	Eubacterium_siraeum_DSM_15702_GCF_0003820851_ASM38208v1_NZ_KB907544_1__0016	[156..258]	0	0	0	0	0	0	0	0	0	0	0	0	0	0	0	0	0	0	0	0	0	0	0	0	0	0	0	0	0	0	0	0	0	0	0	0	0	0	0	0	0	0	0	0	0	0
xxxLeptotrichia_buccalis_C-1013-b	xxxLeptotrichia_buccalis	Eubacterium_siraeum_DSM_15702_GCF_0003820851_ASM38208v1_NZ_KB907544_1__0020	[309..414]	0	0	0	0	0	0	0	2	0	0	0	0	0	0	0	0	0	0	0	0	0	0	0	0	0	0	0	0	0	0	0	0	0	0	0	0	0	0	0	0	0	0	0	0	0	0
xxxLeptotrichia_buccalis_C-1013-b	xxxLeptotrichia_buccalis	Faecalibacterium_prausnitzii_NZ_DS483500_1_rna34_0106	[457..562]	0	0	0	0	0	0	0	0	0	0	0	0	0	0	0	0	0	0	0	0	0	0	0	0	0	0	0	0	0	0	0	0	0	0	0	0	0	0	0	0	0	0	0	0	0	0
xxxLeptotrichia_buccalis_C-1013-b	xxxLeptotrichia_buccalis	Shuttleworthia_satelles_DSM_14600_NZ_GG665866_1_rna19_0005	[609..712]	0	0	0	0	0	0	0	0	0	0	0	0	0	0	0	0	0	0	0	0	0	0	0	0	0	0	0	0	0	0	0	0	0	0	0	0	0	0	0	0	0	0	0	0	0	0
xxxLeptotrichia_goodfellowii_F0264	xxxLeptotrichia_goodfell	Cutibacterium_acnes_J139_NZ_ADFS01000001_1_rna32_0028	[22..124]	0	0	0	0	0	0	0	0	0	0	0	0	0	0	0	0	0	0	0	0	0	0	0	0	0	0	0	0	0	0	0	0	0	0	0	0	0	0	0	0	0	0	0	0	0	0
xxxLeptotrichia_goodfellowii_F0264	xxxLeptotrichia_goodfell	Eubacterium_siraeum_DSM_15702_GCF_0003820851_ASM38208v1_NZ_KB907544_1__0016	[165..267]	0	0	0	0	0	0	0	0	0	0	0	0	0	0	0	0	0	0	0	0	0	0	0	0	0	0	0	0	0	0	0	0	0	0	0	0	0	0	0	0	0	0	0	0	0	0
xxxLeptotrichia_goodfellowii_F0264	xxxLeptotrichia_goodfell	Eubacterium_siraeum_DSM_15702_GCF_0003820851_ASM38208v1_NZ_KB907544_1__0020	[319..424]	0	0	0	0	0	0	0	0	0	0	0	0	0	0	0	0	0	0	0	0	0	0	0	0	0	0	0	0	0	0	0	0	0	0	0	0	0	0	0	0	0	0	0	0	0	0
xxxLeptotrichia_goodfellowii_F0264	xxxLeptotrichia_goodfell	Faecalibacterium_prausnitzii_NZ_DS483500_1_rna34_0106	[467..572]	0	0	0	0	0	0	0	0	0	0	0	0	0	0	0	0	0	0	0	0	0	0	0	0	0	0	0	0	0	0	0	0	0	0	0	0	0	0	0	0	0	0	0	0	0	0
xxxLeptotrichia_goodfellowii_F0264	xxxLeptotrichia_goodfell	Shuttleworthia_satelles_DSM_14600_NZ_GG665866_1_rna19_0005	[618..721]	0	0	0	0	0	0	0	0	0	0	0	0	0	0	0	0	0	0	0	0	0	0	0	0	0	0	0	0	0	0	0	0	0	0	0	0	0	0	0	0	0	0	0	0	0	0
xxxLeptotrichia_hofstadii_F0254	xxxLeptotrichia_hofstadi	Cutibacterium_acnes_J139_NZ_ADFS01000001_1_rna32_0028	[25..130]	0	0	0	0	0	0	0	4	0	0	2	14	0	0	0	0	0	0	0	0	0	0	0	0	0	0	0	0	0	0	0	0	0	0	0	0	0	0	0	0	0	0	0	0	0	0
xxxLeptotrichia_hofstadii_F0254	xxxLeptotrichia_hofstadi	Eubacterium_siraeum_DSM_15702_GCF_0003820851_ASM38208v1_NZ_KB907544_1__0016	[173..278]	0	0	0	0	0	0	0	0	0	0	0	0	0	0	0	0	0	0	0	0	0	0	0	0	0	0	0	0	0	0	0	0	0	0	0	0	0	0	0	0	0	0	0	0	0	0
xxxLeptotrichia_hofstadii_F0254	xxxLeptotrichia_hofstadi	Eubacterium_siraeum_DSM_15702_GCF_0003820851_ASM38208v1_NZ_KB907544_1__0020	[324..427]	0	0	0	0	0	0	0	0	0	0	0	0	0	0	0	0	0	0	0	0	0	0	0	0	0	0	0	0	0	0	0	0	0	0	0	0	0	0	0	0	0	0	0	0	0	0
xxxLeptotrichia_hofstadii_F0254	xxxLeptotrichia_hofstadi	Faecalibacterium_prausnitzii_NZ_DS483500_1_rna34_0106	[478..580]	0	0	0	0	0	0	0	0	0	0	0	0	0	0	0	0	0	0	0	0	0	0	0	0	0	0	0	0	0	0	0	0	0	0	0	0	0	0	0	0	0	0	0	0	0	0
xxxLeptotrichia_hofstadii_F0254	xxxLeptotrichia_hofstadi	Shuttleworthia_satelles_DSM_14600_NZ_GG665866_1_rna19_0005	[621..714]	0	0	0	0	0	0	0	0	0	0	0	0	0	0	0	0	0	0	0	0	0	0	0	0	0	0	0	0	0	0	0	0	0	0	0	0	0	0	0	0	0	0	0	0	0	0
xxxMageeibacillus_indolicus	xxxMageeibacillus_indoli	Bifidobacterium_angulatum_JCM_7096_GCF_0010251551_ASM102515v1_NZ_AP012322_1_rna0_0019	[23..123]	0	0	0	6	0	0	0	0	0	0	0	0	0	0	0	0	0	0	0	0	0	0	0	6	2	0	0	0	0	0	0	0	0	0	0	0	0	0	0	0	0	0	0	0	0	0
xxxMageeibacillus_indolicus	xxxMageeibacillus_indoli	Cutibacterium_acnes_J139_NZ_ADFS01000001_1_rna32_0028	[171..276]	0	0	0	2	0	0	0	0	0	0	2	0	0	0	0	0	0	0	0	0	0	0	0	0	2	0	0	0	0	0	0	0	0	0	0	0	0	0	0	0	0	0	0	0	0	0
xxxMageeibacillus_indolicus	xxxMageeibacillus_indoli	Eubacterium_siraeum_DSM_15702_GCF_0003820851_ASM38208v1_NZ_KB907544_1__0016	[313..419]	0	0	0	0	0	0	0	0	0	0	0	0	0	0	0	0	0	0	0	0	0	0	0	0	0	0	0	0	0	0	0	0	0	0	0	0	0	0	0	0	0	0	0	0	0	0
xxxMageeibacillus_indolicus	xxxMageeibacillus_indoli	Faecalibacterium_prausnitzii_NZ_DS483500_1_rna34_0106	[327..569]	0	0	0	0	0	0	0	0	0	0	0	0	0	0	0	0	0	0	0	0	0	0	0	0	0	0	0	0	0	0	0	0	0	0	0	0	0	0	0	0	0	0	0	0	0	0
xxxMageeibacillus_indolicus	xxxMageeibacillus_indoli	Mageeibacillus_indolicus_NC_013895_2_rna7_0011	[620..734]	0	0	0	32	0	0	0	50	0	2	140	0	0	0	0	0	0	0	0	0	0	0	0	8	10	0	0	0	0	0	0	2	0	0	0	0	0	0	0	0	0	0	0	0	0	0
xxxMageeibacillus_indolicus	xxxMageeibacillus_indoli	Prevotella_copri_NZ_GG703855_1_rna43_0029	[777..879]	0	0	0	2	0	0	0	2	0	0	12	0	0	0	0	0	0	0	0	0	0	0	0	2	0	0	0	0	0	0	0	0	0	0	0	0	0	0	0	0	0	0	0	0	0	0
xxxMegasphaera_genomosp_type_1	xxxMegasphaera_genomosp_	Bifidobacterium_angulatum_JCM_7096_GCF_0010251551_ASM102515v1_NZ_AP012322_1_rna0_0019	[23..123]	0	0	0	0	0	0	0	0	0	0	0	0	0	0	0	0	0	0	0	0	0	0	0	0	0	0	0	0	0	0	0	0	0	0	0	0	0	0	0	0	0	0	0	0	0	0
xxxMegasphaera_genomosp_type_1	xxxMegasphaera_genomosp_	Cutibacterium_acnes_J139_NZ_ADFS01000001_1_rna32_0028	[164..270]	2	0	0	0	0	0	0	0	0	0	0	0	0	0	0	0	0	0	0	0	0	0	0	0	0	0	0	0	0	0	0	0	0	0	0	0	0	0	0	0	0	0	0	0	0	0
xxxMegasphaera_genomosp_type_1	xxxMegasphaera_genomosp_	Eubacterium_siraeum_DSM_15702_GCF_0003820851_ASM38208v1_NZ_KB907544_1__0020	[178..571]	0	0	0	2	0	0	0	2	6	0	2	14	0	0	0	0	0	0	0	0	0	0	0	0	10	8	0	0	0	0	0	0	0	0	0	0	0	0	0	0	0	0	0	0	0	0
xxxMegasphaera_genomosp_type_1	xxxMegasphaera_genomosp_	Faecalibacterium_prausnitzii_NZ_DS483500_1_rna34_0106	[321..428]	0	2	0	412	0	0	0	682	96	10	588	1194	0	44	34	0	0	0	0	0	0	0	0	50	1976	482	0	0	0	0	0	104	2	698	6	0	0	12	0	0	0	26	6	0	0	0
xxxMegasphaera_genomosp_type_1	xxxMegasphaera_genomosp_	Mageeibacillus_indolicus_NC_013895_2_rna7_0011	[619..725]	0	2	0	11374	2	2	2	24714	7210	492	16233	28190	0	592	1414	4	0	4	0	0	6	2	0	3780	28332	19033	4	0	4	0	6	3673	10	15340	254	4	6	44	2	6	0	702	388	6	0	2
xxxMegasphaera_genomosp_type_1	xxxMegasphaera_genomosp_	Veillonella_seminalis_NZ_JH992937_1_rna41_0017	[774..877]	0	0	0	364	0	0	0	724	150	16	742	983	0	6	42	2	0	0	0	0	0	0	0	58	1302	478	0	0	0	0	0	142	0	378	8	0	0	0	0	0	0	8	8	0	0	0
xxxMegasphaera_micronuciformis	xxxMegasphaera_micronuci	Bifidobacterium_angulatum_JCM_7096_GCF_0010251551_ASM102515v1_NZ_AP012322_1_rna0_0019	[23..123]	0	2	0	7844	0	0	0	0	0	0	0	2	0	0	0	0	0	0	0	0	0	0	0	0	610	0	0	0	0	0	0	0	0	0	0	0	0	0	0	0	0	0	0	0	0	0
xxxMegasphaera_micronuciformis	xxxMegasphaera_micronuci	Cutibacterium_acnes_J139_NZ_ADFS01000001_1_rna32_0028	[167..272]	0	0	0	2	0	0	0	2	6	0	4	16	0	0	0	0	0	0	0	0	0	0	0	0	12	10	0	0	0	0	0	0	0	0	0	0	0	0	0	0	0	0	0	0	0	0
xxxMegasphaera_micronuciformis	xxxMegasphaera_micronuci	Eubacterium_siraeum_DSM_15702_GCF_0003820851_ASM38208v1_NZ_KB907544_1__0020	[321..428]	0	0	0	2	0	0	0	0	0	0	0	0	0	0	0	0	0	0	0	0	0	0	0	0	0	0	0	0	0	0	0	0	0	0	0	0	0	0	0	0	0	0	0	0	0	0
xxxMegasphaera_micronuciformis	xxxMegasphaera_micronuci	Shuttleworthia_satelles_DSM_14600_NZ_GG665866_1_rna19_0005	[472..577]	0	0	0	2	0	0	0	2	0	0	0	0	0	0	0	0	0	0	0	0	0	0	0	0	0	0	0	0	0	0	0	0	0	0	0	0	0	0	0	0	0	0	0	0	0	0
xxxMegasphaera_micronuciformis	xxxMegasphaera_micronuci	Veillonella_seminalis_NZ_JH992937_1_rna41_0017	[623..726]	14	0	0	0	0	0	0	0	0	0	0	0	0	0	0	0	0	0	0	0	0	0	0	0	0	0	0	0	0	0	0	0	0	0	0	0	0	0	0	0	0	0	0	0	0	0
xxxMillerozyma_farinosa	xxxMillerozyma_farinosa	Aspergillus_tubingensis_KT326815_1_product_18S_0002	[28..132]	0	0	0	0	0	0	0	0	0	0	0	0	0	0	0	0	0	0	0	0	0	0	0	0	0	0	0	0	0	0	0	0	0	0	0	0	0	0	0	0	0	0	0	0	0	0
xxxMillerozyma_farinosa	xxxMillerozyma_farinosa	Coprinus_comatus_Coprinus_comatus_product_18S_0002	[173..281]	0	0	0	0	0	0	0	0	0	0	0	0	0	0	0	0	0	0	0	0	0	0	0	0	2	0	0	0	0	0	0	0	2	0	0	0	0	0	0	0	0	0	0	0	0	0
xxxMillerozyma_farinosa	xxxMillerozyma_farinosa	Saccharomyces_pastorianus_Saccharomyces_pastorianus_product_26S_0001	[322..431]	0	0	0	0	0	0	0	0	0	0	0	0	0	0	0	0	0	0	0	0	0	0	0	0	0	0	0	0	0	0	0	0	0	0	0	0	0	0	0	0	0	0	0	0	0	0
xxxMobiluncus_curtisii	xxxMobiluncus_curtisii	Bifidobacterium_angulatum_JCM_7096_GCF_0010251551_ASM102515v1_NZ_AP012322_1_rna0_0019	[25..128]	0	0	0	0	0	0	0	0	0	0	0	0	0	0	0	0	0	0	0	0	0	0	0	0	0	0	0	0	0	0	0	0	0	0	0	0	0	0	0	0	0	0	0	0	0	0
xxxMobiluncus_curtisii	xxxMobiluncus_curtisii	Cutibacterium_acnes_J139_NZ_ADFS01000001_1_rna32_0028	[170..273]	0	0	0	2	0	0	0	2	0	0	0	0	0	0	0	0	0	0	0	0	0	0	0	0	4	0	0	0	0	0	0	0	0	0	0	0	0	0	0	0	0	0	0	0	0	0
xxxMobiluncus_curtisii	xxxMobiluncus_curtisii	Eubacterium_siraeum_DSM_15702_GCF_0003820851_ASM38208v1_NZ_KB907544_1__0020	[318..423]	0	0	0	0	0	0	0	2	0	0	0	0	0	0	0	0	0	0	0	0	0	0	0	0	0	0	0	0	0	0	0	0	0	0	0	0	0	0	0	0	0	0	0	0	0	0
xxxMobiluncus_curtisii	xxxMobiluncus_curtisii	Faecalibacterium_prausnitzii_NZ_DS483500_1_rna34_0106	[464..571]	0	0	0	0	0	0	0	0	0	0	0	0	0	0	0	0	0	0	0	0	0	0	0	0	0	0	0	0	0	0	0	0	0	0	0	0	0	0	0	0	0	0	0	0	0	0
xxxMobiluncus_curtisii	xxxMobiluncus_curtisii	Prevotella_copri_NZ_GG703855_1_rna43_0029	[623..727]	0	0	0	4	0	0	0	2	0	0	0	0	0	0	0	0	0	0	0	0	0	0	0	0	28	18	0	0	0	0	0	0	0	0	0	0	0	0	0	0	0	0	0	0	0	0
xxxMobiluncus_curtisii	xxxMobiluncus_curtisii	Shuttleworthia_satelles_DSM_14600_NZ_GG665866_1_rna19_0005	[770..873]	0	0	0	0	0	0	0	0	0	0	0	0	0	0	0	0	0	0	0	0	0	0	0	0	0	0	0	0	0	0	0	0	0	0	0	0	0	0	0	0	0	0	0	0	0	0
xxxMobiluncus_curtisii_ATCC_43063	xxxMobiluncus_curtisii_A	Bifidobacterium_angulatum_JCM_7096_GCF_0010251551_ASM102515v1_NZ_AP012322_1_rna0_0019	[27..130]	0	0	0	4	0	0	0	2	0	0	0	0	0	0	0	0	0	0	0	0	0	0	0	0	30	16	0	0	0	0	0	0	0	0	0	0	0	0	0	0	0	0	0	0	0	0
xxxMobiluncus_curtisii_ATCC_43063	xxxMobiluncus_curtisii_A	Cutibacterium_acnes_J139_NZ_ADFS01000001_1_rna32_0028	[173..277]	0	0	0	0	0	0	0	0	0	0	0	0	0	0	0	0	0	0	0	0	0	0	0	0	0	0	0	0	0	0	0	0	0	0	0	0	0	0	0	0	0	0	0	0	0	0
xxxMobiluncus_curtisii_ATCC_43063	xxxMobiluncus_curtisii_A	Eubacterium_siraeum_DSM_15702_GCF_0003820851_ASM38208v1_NZ_KB907544_1__0020	[329..436]	0	0	0	8	0	0	0	0	0	0	0	0	0	0	0	0	0	0	0	0	0	0	0	0	0	2	0	0	0	0	0	0	0	0	0	0	0	0	0	0	0	0	0	0	0	0
xxxMobiluncus_curtisii_ATCC_43063	xxxMobiluncus_curtisii_A	Faecalibacterium_prausnitzii_NZ_DS483500_1_rna34_0106	[478..581]	0	0	0	0	0	0	0	0	0	0	0	0	0	0	0	0	0	0	0	0	0	0	0	0	0	0	0	0	0	0	0	0	0	0	0	0	0	0	0	0	0	0	0	0	0	0
xxxMobiluncus_curtisii_ATCC_43063	xxxMobiluncus_curtisii_A	Prevotella_copri_NZ_GG703855_1_rna43_0029	[626..731]	0	0	0	2	0	0	0	0	0	0	0	0	0	0	0	0	0	0	0	0	0	0	0	0	0	0	0	0	0	0	0	0	0	0	0	0	0	0	0	0	0	0	0	0	0	0
xxxMobiluncus_curtisii_ATCC_43063	xxxMobiluncus_curtisii_A	Shuttleworthia_satelles_DSM_14600_NZ_GG665866_1_rna19_0005	[772..875]	0	0	0	6	0	0	0	2	0	0	0	0	0	0	0	0	0	0	0	0	0	0	0	0	0	0	0	0	0	0	0	0	0	0	0	0	0	0	0	0	0	0	0	0	0	0
xxxMobiluncus_mulieris	xxxMobiluncus_mulieris	Bifidobacterium_angulatum_JCM_7096_GCF_0010251551_ASM102515v1_NZ_AP012322_1_rna0_0019	[27..131]	0	0	0	4	0	0	0	2	0	0	0	0	0	0	0	0	0	0	0	0	0	0	0	0	30	16	0	0	0	0	0	0	0	0	0	0	0	0	0	0	0	0	0	0	0	0
xxxMobiluncus_mulieris	xxxMobiluncus_mulieris	Cutibacterium_acnes_J139_NZ_ADFS01000001_1_rna32_0028	[174..278]	0	0	0	0	0	0	0	0	0	0	0	0	0	0	0	0	0	0	0	0	0	0	0	0	0	0	0	0	0	0	0	0	0	0	0	0	0	0	0	0	0	0	0	0	0	0
xxxMobiluncus_mulieris	xxxMobiluncus_mulieris	Eubacterium_siraeum_DSM_15702_GCF_0003820851_ASM38208v1_NZ_KB907544_1__0020	[330..437]	0	0	0	2	0	0	0	2	0	0	0	0	0	0	0	0	0	0	0	0	0	0	0	2	80	122	0	0	0	0	0	0	0	0	0	0	0	0	0	0	0	0	0	0	0	0
xxxMobiluncus_mulieris	xxxMobiluncus_mulieris	Faecalibacterium_prausnitzii_NZ_DS483500_1_rna34_0106	[478..583]	0	0	0	0	0	0	0	0	0	0	0	0	0	0	0	0	0	0	0	0	0	0	0	0	188	94	0	0	0	0	0	0	0	0	0	0	0	0	0	0	0	0	0	0	0	0
xxxMobiluncus_mulieris	xxxMobiluncus_mulieris	Prevotella_copri_NZ_GG703855_1_rna43_0029	[628..729]	0	0	0	2	0	0	0	0	0	0	0	0	0	0	0	0	0	0	0	0	0	0	0	0	2	0	0	0	0	0	0	0	0	0	0	0	0	0	0	0	0	0	0	0	0	0
xxxMobiluncus_mulieris	xxxMobiluncus_mulieris	Shuttleworthia_satelles_DSM_14600_NZ_GG665866_1_rna19_0005	[771..873]	0	0	0	0	0	0	0	0	0	0	0	0	0	0	0	0	0	0	0	0	0	0	0	0	202	122	0	0	0	0	0	0	0	0	0	0	0	0	0	0	0	0	0	0	0	0
xxxMobiluncus_mulieris_28-1	xxxMobiluncus_mulieris_2	Bifidobacterium_angulatum_JCM_7096_GCF_0010251551_ASM102515v1_NZ_AP012322_1_rna0_0019	[27..131]	0	0	0	4	0	0	0	2	0	0	0	0	0	0	0	0	0	0	0	0	0	0	0	0	30	16	0	0	0	0	0	0	0	0	0	0	0	0	0	0	0	0	0	0	0	0
xxxMobiluncus_mulieris_28-1	xxxMobiluncus_mulieris_2	Cutibacterium_acnes_J139_NZ_ADFS01000001_1_rna32_0028	[174..278]	0	0	0	0	0	0	0	0	0	0	0	0	0	0	0	0	0	0	0	0	0	0	0	0	0	0	0	0	0	0	0	0	0	0	0	0	0	0	0	0	0	0	0	0	0	0
xxxMobiluncus_mulieris_28-1	xxxMobiluncus_mulieris_2	Eubacterium_siraeum_DSM_15702_GCF_0003820851_ASM38208v1_NZ_KB907544_1__0020	[330..437]	0	0	0	2	0	0	0	2	0	0	0	0	0	0	0	0	0	0	0	0	0	0	0	2	78	120	0	0	0	0	0	0	0	0	0	0	0	0	0	0	0	0	0	0	0	0
xxxMobiluncus_mulieris_28-1	xxxMobiluncus_mulieris_2	Faecalibacterium_prausnitzii_NZ_DS483500_1_rna34_0106	[478..583]	2	0	0	0	0	0	0	0	0	0	0	0	0	0	0	0	0	0	0	0	0	0	0	0	188	94	0	0	0	0	0	0	0	0	0	0	0	0	0	0	0	0	0	0	0	0
xxxMobiluncus_mulieris_28-1	xxxMobiluncus_mulieris_2	Prevotella_copri_NZ_GG703855_1_rna43_0029	[628..729]	0	0	0	2	0	0	0	0	0	0	0	0	0	0	0	0	0	0	0	0	0	0	0	0	2	0	0	0	0	0	0	0	0	0	0	0	0	0	0	0	0	0	0	0	0	0
xxxMobiluncus_mulieris_28-1	xxxMobiluncus_mulieris_2	Shuttleworthia_satelles_DSM_14600_NZ_GG665866_1_rna19_0005	[771..873]	0	0	0	0	0	0	0	0	0	0	0	0	0	0	0	0	0	0	0	0	0	0	0	0	200	120	0	0	0	0	0	0	0	0	0	0	0	0	0	0	0	0	0	0	0	0
xxxMobiluncus_mulieris_ATCC_35243	xxxMobiluncus_mulieris_A	Bifidobacterium_angulatum_JCM_7096_GCF_0010251551_ASM102515v1_NZ_AP012322_1_rna0_0019	[25..127]	0	0	0	2	0	0	0	0	0	0	0	0	0	0	0	0	0	0	0	0	0	0	0	0	2	0	0	0	0	0	0	0	0	0	0	0	0	0	0	0	0	0	0	0	0	0
xxxMobiluncus_mulieris_ATCC_35243	xxxMobiluncus_mulieris_A	Cutibacterium_acnes_J139_NZ_ADFS01000001_1_rna32_0028	[169..270]	0	0	0	0	0	0	0	0	0	0	0	0	0	0	0	0	0	0	0	0	0	0	0	0	198	120	0	0	0	0	0	0	0	0	0	0	0	0	0	0	0	0	0	0	0	0
xxxMobiluncus_mulieris_ATCC_35243	xxxMobiluncus_mulieris_A	Eubacterium_siraeum_DSM_15702_GCF_0003820851_ASM38208v1_NZ_KB907544_1__0020	[315..420]	0	0	0	0	0	0	0	0	0	0	0	0	0	0	0	0	0	0	0	0	0	0	0	0	190	94	0	0	0	0	0	0	0	0	0	0	0	0	0	0	0	0	0	0	0	0
xxxMobiluncus_mulieris_ATCC_35243	xxxMobiluncus_mulieris_A	Faecalibacterium_prausnitzii_NZ_DS483500_1_rna34_0106	[461..568]	0	0	0	2	0	0	0	2	0	0	0	0	0	0	0	0	0	0	0	0	0	0	0	2	78	120	0	0	0	0	0	0	0	0	0	0	0	0	0	0	0	0	0	0	0	0
xxxMobiluncus_mulieris_ATCC_35243	xxxMobiluncus_mulieris_A	Prevotella_copri_NZ_GG703855_1_rna43_0029	[617..721]	0	0	0	0	0	0	0	0	0	0	0	0	0	0	0	0	0	0	0	0	0	0	0	0	0	0	0	0	0	0	0	0	0	0	0	0	0	0	0	0	0	0	0	0	0	0
xxxMobiluncus_mulieris_ATCC_35243	xxxMobiluncus_mulieris_A	Shuttleworthia_satelles_DSM_14600_NZ_GG665866_1_rna19_0005	[770..874]	0	0	0	4	0	0	0	2	0	0	0	0	0	0	0	0	0	0	0	0	0	0	0	0	30	18	0	0	0	0	0	0	0	0	0	0	0	0	0	0	0	0	0	0	0	0
xxxMorganella_morganii	xxxMorganella_morganii	Cutibacterium_acnes_J139_NZ_ADFS01000001_1_rna32_0028	[18..123]	0	0	0	0	0	0	0	0	0	0	0	0	0	0	0	0	0	0	0	0	0	0	0	0	0	0	0	0	0	0	0	0	0	0	0	0	0	0	0	0	0	0	0	0	0	0
xxxMorganella_morganii	xxxMorganella_morganii	Faecalibacterium_prausnitzii_NZ_DS483500_1_rna34_0106	[32..272]	0	0	0	0	0	0	0	0	0	0	0	0	0	0	0	0	0	0	0	0	0	0	0	0	0	0	0	0	0	0	0	0	0	0	0	0	0	0	0	0	0	0	0	0	0	0
xxxMorganella_morganii	xxxMorganella_morganii	Mageeibacillus_indolicus_NC_013895_2_rna7_0011	[326..430]	0	0	0	0	0	0	0	0	0	0	0	0	0	0	0	0	0	0	0	0	0	0	0	0	0	0	0	0	0	0	0	0	0	0	0	0	0	0	0	0	0	0	0	0	0	0
xxxMorganella_morganii	xxxMorganella_morganii	Prevotella_copri_NZ_GG703855_1_rna43_0029	[474..578]	0	0	0	0	0	0	0	0	0	0	0	0	0	0	0	0	0	0	0	0	0	0	0	0	0	0	0	0	0	0	0	0	0	0	0	0	0	0	0	0	0	0	0	0	0	0
xxxMorganella_morganii	xxxMorganella_morganii	Shuttleworthia_satelles_DSM_14600_NZ_GG665866_1_rna19_0005	[621..726]	0	0	0	0	0	0	0	0	0	0	0	0	0	0	0	0	0	0	0	0	0	0	0	0	0	0	0	0	0	0	0	0	0	0	0	0	0	0	0	0	0	0	0	0	0	0
xxxMycobacteroides_abscessus	xxxMycobacteroides_absce	Bifidobacterium_angulatum_JCM_7096_GCF_0010251551_ASM102515v1_NZ_AP012322_1_rna0_0019	[23..123]	0	0	0	0	0	0	0	0	0	0	0	0	0	0	0	0	0	0	0	0	0	0	0	0	0	0	0	0	0	0	0	0	0	0	0	0	0	0	0	0	0	0	0	0	0	0
xxxMycobacteroides_abscessus	xxxMycobacteroides_absce	Cutibacterium_acnes_J139_NZ_ADFS01000001_1_rna32_0028	[171..274]	0	0	0	0	0	0	0	0	0	0	0	0	0	0	0	0	0	0	0	0	0	0	0	0	0	0	0	0	0	0	0	0	0	0	0	0	0	0	0	0	0	0	0	0	0	0
xxxMycobacteroides_abscessus	xxxMycobacteroides_absce	Eubacterium_siraeum_DSM_15702_GCF_0003820851_ASM38208v1_NZ_KB907544_1__0020	[315..421]	0	0	0	0	0	0	0	0	0	0	0	0	0	0	0	0	0	0	0	0	0	0	0	0	0	0	0	0	0	0	0	0	0	0	0	0	0	0	0	0	0	0	0	0	0	0
xxxMycobacteroides_abscessus	xxxMycobacteroides_absce	Prevotella_copri_NZ_GG703855_1_rna43_0029	[465..569]	0	0	0	0	0	0	0	0	0	0	0	0	0	0	0	0	0	0	0	0	0	0	0	0	0	0	0	0	0	0	0	0	0	0	0	0	0	0	0	0	0	0	0	0	0	0
xxxMycobacteroides_abscessus	xxxMycobacteroides_absce	Shuttleworthia_satelles_DSM_14600_NZ_GG665866_1_rna19_0005	[618..722]	0	0	0	0	0	0	0	0	0	0	0	0	0	0	0	0	0	0	0	0	0	0	0	0	0	0	0	0	0	0	0	0	0	0	0	0	0	0	0	0	0	0	0	0	0	0
xxxMycoplasma_genitalium	xxxMycoplasma_genitalium	Cutibacterium_acnes_J139_NZ_ADFS01000001_1_rna32_0028	[25..126]	0	0	0	0	0	0	0	0	0	0	0	0	0	0	0	0	0	0	0	0	0	0	0	0	0	0	0	0	0	0	0	0	0	0	0	0	0	0	0	0	0	0	0	0	0	0
xxxMycoplasma_hominis	xxxMycoplasma_hominis	Cutibacterium_acnes_J139_NZ_ADFS01000001_1_rna32_0028	[27..128]	0	0	0	10	0	0	0	8	0	0	0	0	0	2	0	0	0	0	0	0	0	0	0	0	4	0	0	0	0	0	0	0	0	0	0	0	0	0	0	0	0	0	0	0	0	0
xxxMycoplasma_hominis	xxxMycoplasma_hominis	Eubacterium_siraeum_DSM_15702_GCF_0003820851_ASM38208v1_NZ_KB907544_1__0020	[171..275]	0	0	0	0	0	0	0	0	0	0	0	0	0	0	0	0	0	0	0	0	0	0	0	0	0	0	0	0	0	0	0	0	0	0	0	0	0	0	0	0	0	0	0	0	0	0
xxxMycoplasma_hominis	xxxMycoplasma_hominis	Prevotella_copri_NZ_GG703855_1_rna43_0029	[322..427]	0	0	0	22	0	0	0	28	0	0	0	0	0	2	0	0	0	0	0	0	0	0	0	6	16	0	0	0	0	0	0	0	0	0	0	0	0	0	0	0	0	0	0	0	0	0
xxxMycoplasma_hominis	xxxMycoplasma_hominis	Shuttleworthia_satelles_DSM_14600_NZ_GG665866_1_rna19_0005	[468..569]	0	0	0	0	0	0	0	0	0	0	0	0	0	0	0	0	0	0	0	0	0	0	0	0	0	0	0	0	0	0	0	0	0	0	0	0	0	0	0	0	0	0	0	0	0	0
xxxNakaseomyces_delphensis	xxxNakaseomyces_delphens	Aspergillus_tubingensis_KT326815_1_product_18S_0002	[28..132]	0	0	0	0	0	0	0	0	0	0	0	0	0	0	0	0	0	0	0	0	0	0	0	0	0	0	0	0	0	0	0	0	0	0	0	0	0	0	0	0	0	0	0	0	0	0
xxxNakaseomyces_delphensis	xxxNakaseomyces_delphens	Coprinus_comatus_Coprinus_comatus_product_18S_0002	[173..281]	0	0	0	0	0	0	0	0	0	0	0	2	0	0	0	0	0	0	0	0	0	0	0	0	0	0	0	0	0	0	0	0	4	0	0	0	2	0	0	0	0	0	0	0	0	0
xxxNakaseomyces_delphensis	xxxNakaseomyces_delphens	Saccharomyces_pastorianus_Saccharomyces_pastorianus_product_26S_0001	[322..431]	0	0	0	0	0	0	0	0	0	0	0	0	0	0	0	0	0	0	0	0	0	0	0	0	0	0	0	0	0	0	0	0	0	0	0	0	0	0	0	0	0	0	0	0	0	0
xxxNaumovozyma_castellii	xxxNaumovozyma_castellii	Aspergillus_tubingensis_KT326815_1_product_18S_0002	[21..125]	0	0	0	0	0	0	0	0	0	0	0	0	0	0	0	0	0	0	0	0	0	0	0	0	0	0	0	0	0	0	0	0	0	0	0	0	0	0	0	0	0	0	0	0	0	0
xxxNaumovozyma_castellii	xxxNaumovozyma_castellii	Coprinus_comatus_Coprinus_comatus_product_18S_0002	[172..280]	0	0	0	0	0	0	0	0	0	0	0	0	0	0	0	0	0	0	0	0	0	0	0	0	0	2	0	0	0	0	0	0	0	0	0	0	0	0	0	0	0	0	0	0	0	0
xxxNaumovozyma_castellii	xxxNaumovozyma_castellii	Saccharomyces_pastorianus_Saccharomyces_pastorianus_product_26S_0001	[322..432]	0	0	0	0	0	0	0	0	0	0	0	0	0	0	0	0	0	0	0	0	0	0	0	0	0	0	0	0	0	0	0	0	0	0	0	0	0	0	0	0	0	0	0	0	0	0
xxxNeisseria_flavescens_NRL30031_H210	xxxNeisseria_flavescens_	Bifidobacterium_angulatum_JCM_7096_GCF_0010251551_ASM102515v1_NZ_AP012322_1_rna0_0019	[30..134]	0	0	0	0	0	0	0	0	0	0	0	0	0	0	0	0	0	0	0	0	0	0	0	0	0	0	0	0	0	0	0	0	0	0	0	0	0	0	0	0	0	0	0	0	0	0
xxxNeisseria_flavescens_NRL30031_H210	xxxNeisseria_flavescens_	Cutibacterium_acnes_J139_NZ_ADFS01000001_1_rna32_0028	[172..277]	0	0	0	0	0	0	0	0	0	0	0	0	0	0	0	0	0	0	0	0	0	0	0	0	0	0	0	0	0	0	0	0	0	0	0	0	0	0	0	0	0	0	0	0	0	0
xxxNeisseria_flavescens_NRL30031_H210	xxxNeisseria_flavescens_	Faecalibacterium_prausnitzii_NZ_DS483500_1_rna34_0106	[325..425]	0	0	0	0	0	0	0	0	0	0	0	0	0	0	0	0	0	0	0	0	0	0	0	0	0	0	0	0	0	0	0	0	0	0	0	0	0	0	0	0	0	0	0	0	0	0
xxxNeisseria_flavescens_SK114	xxxNeisseria_flavescens_	Bifidobacterium_angulatum_JCM_7096_GCF_0010251551_ASM102515v1_NZ_AP012322_1_rna0_0019	[23..123]	0	0	0	0	0	0	0	0	0	0	0	0	0	0	0	0	0	0	0	0	0	0	0	0	0	0	0	0	0	0	0	0	0	0	0	0	0	0	0	0	0	0	0	0	0	0
xxxNeisseria_flavescens_SK114	xxxNeisseria_flavescens_	Cutibacterium_acnes_J139_NZ_ADFS01000001_1_rna32_0028	[171..276]	0	0	0	0	0	0	0	0	0	0	0	0	0	0	0	0	0	0	0	0	0	0	0	0	0	0	0	0	0	0	0	0	0	0	0	0	0	0	0	0	0	0	0	0	0	0
xxxNeisseria_flavescens_SK114	xxxNeisseria_flavescens_	Faecalibacterium_prausnitzii_NZ_DS483500_1_rna34_0106	[325..429]	0	0	0	0	0	0	0	0	0	0	0	0	0	0	0	0	0	0	0	0	0	0	0	0	0	0	0	0	0	0	0	0	0	0	0	0	0	0	0	0	0	0	0	0	0	0
xxxNeisseria_gonorrhoeae	xxxNeisseria_gonorrhoeae	Cutibacterium_acnes_J139_NZ_ADFS01000001_1_rna32_0028	[19..123]	0	0	0	0	0	0	0	0	0	0	0	0	0	0	0	0	0	0	0	0	0	0	0	0	0	0	0	0	0	0	0	0	0	0	0	0	0	0	0	0	0	0	0	0	0	0
xxxNeisseria_gonorrhoeae	xxxNeisseria_gonorrhoeae	Faecalibacterium_prausnitzii_NZ_DS483500_1_rna34_0106	[175..280]	0	0	0	0	0	0	0	0	0	0	0	0	0	0	0	0	0	0	0	0	0	0	0	0	0	0	0	0	0	0	0	0	0	0	0	0	0	0	0	0	0	0	0	0	0	0
xxxNeisseria_meningitidis	xxxNeisseria_meningitidi	Bifidobacterium_angulatum_JCM_7096_GCF_0010251551_ASM102515v1_NZ_AP012322_1_rna0_0019	[23..123]	0	0	0	0	0	0	0	0	0	0	0	0	0	0	0	0	0	0	0	0	0	0	0	0	0	0	0	0	0	0	0	0	0	0	0	0	0	0	0	0	0	0	0	0	0	0
xxxNeisseria_meningitidis	xxxNeisseria_meningitidi	Cutibacterium_acnes_J139_NZ_ADFS01000001_1_rna32_0028	[171..276]	0	0	0	0	0	0	0	0	0	0	0	0	0	0	0	0	0	0	0	0	0	0	0	0	0	0	0	0	0	0	0	0	0	0	0	0	0	0	0	0	0	0	0	0	0	0
xxxNeisseria_meningitidis	xxxNeisseria_meningitidi	Faecalibacterium_prausnitzii_NZ_DS483500_1_rna34_0106	[314..418]	0	0	0	0	0	0	0	0	0	0	0	0	0	0	0	0	0	0	0	0	0	0	0	0	0	0	0	0	0	0	0	0	0	0	0	0	0	0	0	0	0	0	0	0	0	0
xxxNeisseria_mucosa_ATCC_25996	xxxNeisseria_mucosa_ATCC	Bifidobacterium_angulatum_JCM_7096_GCF_0010251551_ASM102515v1_NZ_AP012322_1_rna0_0019	[23..123]	0	0	0	0	0	0	0	0	0	0	0	0	0	0	0	0	0	0	0	0	0	0	0	0	0	0	0	0	0	0	0	0	0	0	0	0	0	0	0	0	0	0	0	0	0	0
xxxNeisseria_mucosa_ATCC_25996	xxxNeisseria_mucosa_ATCC	Cutibacterium_acnes_J139_NZ_ADFS01000001_1_rna32_0028	[171..276]	0	0	0	0	0	0	0	0	0	0	0	0	0	0	0	0	0	0	0	0	0	0	0	0	0	0	0	0	0	0	0	0	0	0	0	0	0	0	0	0	0	0	0	0	0	0
xxxNeisseria_mucosa_ATCC_25996	xxxNeisseria_mucosa_ATCC	Faecalibacterium_prausnitzii_NZ_DS483500_1_rna34_0106	[314..418]	0	0	0	0	0	0	0	0	0	0	0	0	0	0	0	0	0	0	0	0	0	0	0	0	0	0	0	0	0	0	0	0	0	0	0	0	0	0	0	0	0	0	0	0	0	0
xxxNeisseria_sicca_ATCC_29256	xxxNeisseria_sicca_ATCC_	Bifidobacterium_angulatum_JCM_7096_GCF_0010251551_ASM102515v1_NZ_AP012322_1_rna0_0019	[30..134]	0	0	0	0	0	0	0	0	0	0	0	0	0	0	0	0	0	0	0	0	0	0	0	0	0	0	0	0	0	0	0	0	0	0	0	0	0	0	0	0	0	0	0	0	0	0
xxxNeisseria_sicca_ATCC_29256	xxxNeisseria_sicca_ATCC_	Cutibacterium_acnes_J139_NZ_ADFS01000001_1_rna32_0028	[172..277]	0	0	0	0	0	0	0	0	0	0	0	0	0	0	0	0	0	0	0	0	0	0	0	0	0	0	0	0	0	0	0	0	0	0	0	0	0	0	0	0	0	0	0	0	0	0
xxxNeisseria_sicca_ATCC_29256	xxxNeisseria_sicca_ATCC_	Faecalibacterium_prausnitzii_NZ_DS483500_1_rna34_0106	[325..425]	0	0	0	0	0	0	0	0	0	0	0	0	0	0	0	0	0	0	0	0	0	0	0	0	0	0	0	0	0	0	0	0	0	0	0	0	0	0	0	0	0	0	0	0	0	0
xxxNeisseria_subflava_NJ9703	xxxNeisseria_subflava_NJ	Bifidobacterium_angulatum_JCM_7096_GCF_0010251551_ASM102515v1_NZ_AP012322_1_rna0_0019	[23..123]	0	0	0	0	0	0	0	0	0	0	0	0	0	0	0	0	0	0	0	0	0	0	0	0	0	0	0	0	0	0	0	0	0	0	0	0	0	0	0	0	0	0	0	0	0	0
xxxNeisseria_subflava_NJ9703	xxxNeisseria_subflava_NJ	Cutibacterium_acnes_J139_NZ_ADFS01000001_1_rna32_0028	[171..276]	0	0	0	0	0	0	0	0	0	0	0	0	0	0	0	0	0	0	0	0	0	0	0	0	0	0	0	0	0	0	0	0	0	0	0	0	0	0	0	0	0	0	0	0	0	0
xxxNeisseria_subflava_NJ9703	xxxNeisseria_subflava_NJ	Faecalibacterium_prausnitzii_NZ_DS483500_1_rna34_0106	[314..418]	0	0	0	0	0	0	0	0	0	0	0	0	0	0	0	0	0	0	0	0	0	0	0	0	0	0	0	0	0	0	0	0	0	0	0	0	0	0	0	0	0	0	0	0	0	0
xxxOlsenella_uli_DSM_7084	xxxOlsenella_uli_DSM_708	Bifidobacterium_angulatum_JCM_7096_GCF_0010251551_ASM102515v1_NZ_AP012322_1_rna0_0019	[25..126]	0	0	0	0	0	0	0	0	0	0	0	0	0	0	0	0	0	0	0	0	0	0	0	0	0	0	0	0	0	0	0	0	0	0	0	0	0	0	0	0	0	0	0	0	0	0
xxxOlsenella_uli_DSM_7084	xxxOlsenella_uli_DSM_708	Cutibacterium_acnes_J139_NZ_ADFS01000001_1_rna32_0028	[168..270]	0	0	0	0	0	0	0	0	0	0	0	2	0	0	0	0	0	0	0	0	0	0	0	0	0	0	0	0	0	0	0	0	0	0	0	0	0	0	0	0	0	0	0	0	0	0
xxxOlsenella_uli_DSM_7084	xxxOlsenella_uli_DSM_708	Eubacterium_siraeum_DSM_15702_GCF_0003820851_ASM38208v1_NZ_KB907544_1__0020	[312..414]	0	0	0	0	0	0	0	0	0	0	0	0	0	0	0	0	0	0	0	0	0	0	0	0	0	0	0	0	0	0	0	0	0	0	0	0	0	0	0	0	0	0	0	0	0	0
xxxOlsenella_uli_DSM_7084	xxxOlsenella_uli_DSM_708	Faecalibacterium_prausnitzii_NZ_DS483500_1_rna34_0106	[463..568]	0	0	0	4	0	0	0	0	0	0	0	0	0	0	0	0	0	0	0	0	0	0	0	0	0	0	0	0	0	0	0	0	0	0	0	0	0	0	0	0	0	0	0	0	0	0
xxxOribacterium_sinus_F0268	xxxOribacterium_sinus_F0	Bifidobacterium_angulatum_JCM_7096_GCF_0010251551_ASM102515v1_NZ_AP012322_1_rna0_0019	[27..129]	0	0	0	0	0	0	0	0	0	0	0	0	0	0	0	0	0	0	0	0	0	0	0	0	0	0	0	0	0	0	0	0	0	0	0	0	0	0	0	0	0	0	0	0	0	0
xxxOribacterium_sinus_F0268	xxxOribacterium_sinus_F0	Cutibacterium_acnes_J139_NZ_ADFS01000001_1_rna32_0028	[172..276]	0	0	0	0	0	0	0	0	0	0	0	0	0	0	0	0	0	0	0	0	0	0	0	0	0	0	0	0	0	0	0	0	0	0	0	0	0	0	0	0	0	0	0	0	0	0
xxxOribacterium_sinus_F0268	xxxOribacterium_sinus_F0	Eubacterium_siraeum_DSM_15702_GCF_0003820851_ASM38208v1_NZ_KB907544_1__0020	[328..432]	0	0	0	0	0	0	0	0	0	0	0	0	0	0	0	0	0	0	0	0	0	0	0	0	0	0	0	0	0	0	0	0	0	0	0	0	0	0	0	0	0	0	0	0	0	0
xxxOribacterium_sinus_F0268	xxxOribacterium_sinus_F0	Faecalibacterium_prausnitzii_NZ_DS483500_1_rna34_0106	[470..575]	0	0	0	0	0	0	0	0	0	0	0	0	0	0	0	0	0	0	0	0	0	0	0	0	0	0	0	0	0	0	0	0	0	0	0	0	0	0	0	0	0	0	0	0	0	0
xxxOribacterium_sinus_F0268	xxxOribacterium_sinus_F0	Prevotella_copri_NZ_GG703855_1_rna43_0029	[622..727]	0	0	0	0	0	0	0	0	0	0	0	0	0	0	0	0	0	0	0	0	0	0	0	0	0	0	0	0	0	0	0	0	0	0	0	0	0	0	0	0	0	0	0	0	0	0
xxxOribacterium_sinus_F0268	xxxOribacterium_sinus_F0	Shuttleworthia_satelles_DSM_14600_NZ_GG665866_1_rna19_0005	[772..867]	0	0	0	0	0	0	0	0	0	0	0	0	0	0	0	0	0	0	0	0	0	0	0	0	0	0	0	0	0	0	0	0	0	0	0	0	0	0	0	0	0	0	0	0	0	0
xxxOribacterium_sp_oral_taxon_078_str_F0262	xxxOribacterium_sp_oral_	Bifidobacterium_angulatum_JCM_7096_GCF_0010251551_ASM102515v1_NZ_AP012322_1_rna0_0019	[22..127]	0	0	0	0	0	0	0	0	0	0	0	0	0	0	0	0	0	0	0	0	0	0	0	0	0	0	0	0	0	0	0	0	0	0	0	0	0	0	0	0	0	0	0	0	0	0
xxxOribacterium_sp_oral_taxon_078_str_F0262	xxxOribacterium_sp_oral_	Cutibacterium_acnes_J139_NZ_ADFS01000001_1_rna32_0028	[168..272]	0	0	0	0	0	0	0	0	0	0	0	0	0	0	0	0	0	0	0	0	0	0	0	0	0	0	0	0	0	0	0	0	0	0	0	0	0	0	0	0	0	0	0	0	0	0
xxxOribacterium_sp_oral_taxon_078_str_F0262	xxxOribacterium_sp_oral_	Eubacterium_siraeum_DSM_15702_GCF_0003820851_ASM38208v1_NZ_KB907544_1__0020	[324..428]	0	0	0	84	0	0	0	0	0	0	0	0	0	0	0	0	0	0	0	0	0	0	0	0	10	0	0	0	0	0	0	8	0	0	0	0	0	0	0	0	0	0	0	0	0	0
xxxOribacterium_sp_oral_taxon_078_str_F0262	xxxOribacterium_sp_oral_	Faecalibacterium_prausnitzii_NZ_DS483500_1_rna34_0106	[471..576]	0	0	0	0	0	0	0	0	0	0	0	0	0	0	0	0	0	0	0	0	0	0	0	0	0	0	0	0	0	0	0	0	0	0	0	0	0	0	0	0	0	0	0	0	0	0
xxxOribacterium_sp_oral_taxon_078_str_F0262	xxxOribacterium_sp_oral_	Prevotella_copri_NZ_GG703855_1_rna43_0029	[620..722]	0	0	0	0	0	0	0	0	0	0	0	0	0	0	0	0	0	0	0	0	0	0	0	0	0	0	0	0	0	0	0	0	0	0	0	0	0	0	0	0	0	0	0	0	0	0
xxxOribacterium_sp_oral_taxon_078_str_F0262	xxxOribacterium_sp_oral_	Shuttleworthia_satelles_DSM_14600_NZ_GG665866_1_rna19_0005	[772..867]	0	0	0	0	0	0	0	0	0	0	0	0	0	0	0	0	0	0	0	0	0	0	0	0	0	0	0	0	0	0	0	0	0	0	0	0	0	0	0	0	0	0	0	0	0	0
xxxPantoea_dispersa	xxxPantoea_dispersa	Cutibacterium_acnes_J139_NZ_ADFS01000001_1_rna32_0028	[25..130]	0	0	0	0	0	0	0	0	0	0	0	0	0	0	0	0	0	0	0	0	0	0	0	0	0	0	0	0	0	0	0	0	0	0	0	0	0	0	0	0	0	0	0	0	0	0
xxxPantoea_dispersa	xxxPantoea_dispersa	Faecalibacterium_prausnitzii_NZ_DS483500_1_rna34_0106	[167..272]	0	0	0	0	0	0	0	0	0	0	0	0	0	0	0	0	0	0	0	0	0	0	0	0	0	0	0	0	0	0	0	0	0	0	0	0	0	0	0	0	0	0	0	0	0	0
xxxPantoea_dispersa	xxxPantoea_dispersa	Mageeibacillus_indolicus_NC_013895_2_rna7_0011	[181..421]	0	0	0	0	0	0	0	0	0	0	0	0	0	0	0	0	0	0	0	0	0	0	0	0	0	0	0	0	0	0	0	0	0	0	0	0	0	0	0	0	0	0	0	0	0	0
xxxPantoea_dispersa	xxxPantoea_dispersa	Prevotella_copri_NZ_GG703855_1_rna43_0029	[473..577]	0	0	0	0	0	0	0	0	0	0	0	0	0	0	0	0	0	0	0	0	0	0	0	0	0	0	0	0	0	0	0	0	0	0	0	0	0	0	0	0	0	0	0	0	0	0
xxxPantoea_dispersa	xxxPantoea_dispersa	Shuttleworthia_satelles_DSM_14600_NZ_GG665866_1_rna19_0005	[620..723]	0	0	0	0	0	0	0	0	0	0	0	0	0	0	0	0	0	0	0	0	0	0	0	0	0	0	0	0	0	0	0	0	0	0	0	0	0	0	0	0	0	0	0	0	0	0
xxxParabacteroides_distasonis_ATCC_8503	xxxParabacteroides_dista	Bifidobacterium_angulatum_JCM_7096_GCF_0010251551_ASM102515v1_NZ_AP012322_1_rna0_0019	[23..114]	0	0	0	0	0	0	0	0	0	0	0	0	0	0	0	0	0	0	0	0	0	0	0	0	0	0	0	0	0	0	0	0	0	0	0	0	0	0	0	0	0	0	0	0	0	0
xxxParabacteroides_distasonis_ATCC_8503	xxxParabacteroides_dista	Cutibacterium_acnes_J139_NZ_ADFS01000001_1_rna32_0028	[156..257]	0	0	0	0	0	0	0	0	0	0	0	0	0	0	0	0	0	0	0	0	0	0	0	0	0	0	0	0	0	0	0	0	0	0	0	0	0	0	0	0	0	0	0	0	0	0
xxxParabacteroides_distasonis_ATCC_8503	xxxParabacteroides_dista	Eubacterium_siraeum_DSM_15702_GCF_0003820851_ASM38208v1_NZ_KB907544_1__0016	[311..415]	0	0	0	0	0	0	0	0	0	0	0	0	0	0	0	0	0	0	0	0	0	0	0	0	0	0	0	0	0	0	0	0	0	0	0	0	0	0	0	0	0	0	0	0	0	0
xxxParabacteroides_distasonis_ATCC_8503	xxxParabacteroides_dista	Faecalibacterium_prausnitzii_NZ_DS483500_1_rna34_0106	[460..705]	0	0	0	0	0	0	0	0	0	0	0	0	0	0	0	0	0	0	0	0	0	0	0	0	0	0	0	0	0	0	0	0	0	0	0	0	0	0	0	0	0	0	0	0	0	0
xxxParabacteroides_distasonis_ATCC_8503	xxxParabacteroides_dista	Prevotella_copri_NZ_GG703855_1_rna43_0029	[744..860]	0	0	0	0	0	0	0	0	0	0	0	0	0	0	0	0	0	0	0	0	0	0	0	0	0	0	0	0	0	0	0	0	0	0	0	0	0	0	0	0	0	0	0	0	0	0
xxxParabacteroides_distasonis_ATCC_8503	xxxParabacteroides_dista	Prevotellamassilia_timonensis_NZ_LT629844_1_rna35_0020	[903..1007]	0	0	0	0	0	0	0	0	0	0	0	0	0	0	0	0	0	0	0	0	0	0	0	0	0	0	0	0	0	0	0	0	0	0	0	0	0	0	0	0	0	0	0	0	0	0
xxxParabacteroides_johnsonii_DSM_18315	xxxParabacteroides_johns	Bifidobacterium_angulatum_JCM_7096_GCF_0010251551_ASM102515v1_NZ_AP012322_1_rna0_0019	[23..114]	0	0	0	0	0	0	0	0	0	0	0	0	0	0	0	0	0	0	0	0	0	0	0	0	0	0	0	0	0	0	0	0	0	0	0	0	0	0	0	0	0	0	0	0	0	0
xxxParabacteroides_johnsonii_DSM_18315	xxxParabacteroides_johns	Cutibacterium_acnes_J139_NZ_ADFS01000001_1_rna32_0028	[156..257]	0	0	0	0	0	0	0	0	0	0	0	0	0	0	0	0	0	0	0	0	0	0	0	0	0	0	0	0	0	0	0	0	0	0	0	0	0	0	0	0	0	0	0	0	0	0
xxxParabacteroides_johnsonii_DSM_18315	xxxParabacteroides_johns	Eubacterium_siraeum_DSM_15702_GCF_0003820851_ASM38208v1_NZ_KB907544_1__0016	[309..413]	0	0	0	0	0	0	0	0	0	0	0	0	0	0	0	0	0	0	0	0	0	0	0	0	0	0	0	0	0	0	0	0	0	0	0	0	0	0	0	0	0	0	0	0	0	0
xxxParabacteroides_johnsonii_DSM_18315	xxxParabacteroides_johns	Faecalibacterium_prausnitzii_NZ_DS483500_1_rna34_0106	[456..570]	0	0	0	0	0	0	0	0	0	0	0	0	0	0	0	0	0	0	0	0	0	0	0	0	0	0	0	0	0	0	0	0	0	0	0	0	0	0	0	0	0	0	0	0	0	0
xxxParabacteroides_johnsonii_DSM_18315	xxxParabacteroides_johns	Prevotella_copri_NZ_GG703855_1_rna43_0029	[609..929]	0	0	0	0	0	0	0	0	0	0	0	0	0	0	0	0	0	0	0	0	0	0	0	0	0	0	0	0	0	0	0	0	0	0	0	0	0	0	0	0	0	0	0	0	0	0
xxxParabacteroides_johnsonii_DSM_18315	xxxParabacteroides_johns	Prevotellamassilia_timonensis_NZ_LT629844_1_rna35_0020	[974..1078]	0	0	0	0	0	0	0	0	0	0	0	0	0	0	0	0	0	0	0	0	0	0	0	0	0	0	0	0	0	0	0	0	0	0	0	0	0	0	0	0	0	0	0	0	0	0
xxxParabacteroides_merdae_ATCC_43184	xxxParabacteroides_merda	Bifidobacterium_angulatum_JCM_7096_GCF_0010251551_ASM102515v1_NZ_AP012322_1_rna0_0019	[27..131]	0	0	0	0	0	0	0	0	0	0	0	0	0	0	0	0	0	0	0	0	0	0	0	0	0	0	0	0	0	0	0	0	0	0	0	0	0	0	0	0	0	0	0	0	0	0
xxxParabacteroides_merdae_ATCC_43184	xxxParabacteroides_merda	Cutibacterium_acnes_J139_NZ_ADFS01000001_1_rna32_0028	[176..428]	0	0	0	0	0	0	0	0	0	0	0	0	0	0	0	0	0	0	0	0	0	0	0	0	0	0	0	0	0	0	0	0	0	0	0	0	0	0	0	0	0	0	0	0	0	0
xxxParabacteroides_merdae_ATCC_43184	xxxParabacteroides_merda	Eubacterium_siraeum_DSM_15702_GCF_0003820851_ASM38208v1_NZ_KB907544_1__0016	[467..581]	0	0	0	0	0	0	0	6	0	0	0	0	0	0	0	0	0	0	0	0	0	0	0	0	0	0	0	0	0	0	0	0	0	0	0	0	0	4	0	0	0	0	0	0	0	0
xxxParabacteroides_merdae_ATCC_43184	xxxParabacteroides_merda	Faecalibacterium_prausnitzii_NZ_DS483500_1_rna34_0106	[624..728]	0	0	0	0	0	0	0	0	0	0	0	0	0	0	0	0	0	0	0	0	0	0	0	0	0	0	0	0	0	0	0	0	0	0	0	0	0	0	0	0	0	0	0	0	0	0
xxxParabacteroides_merdae_ATCC_43184	xxxParabacteroides_merda	Prevotella_copri_NZ_GG703855_1_rna43_0029	[780..881]	0	0	0	0	0	0	0	0	0	0	0	0	0	0	0	0	0	0	0	0	0	0	0	0	0	0	0	0	0	0	0	0	0	0	0	0	0	0	0	0	0	0	0	0	0	0
xxxParabacteroides_merdae_ATCC_43184	xxxParabacteroides_merda	Prevotellamassilia_timonensis_NZ_LT629844_1_rna35_0020	[923..1014]	0	0	0	0	0	0	0	0	0	0	0	0	0	0	0	0	0	0	0	0	0	0	0	0	0	0	0	0	0	0	0	0	0	0	0	0	0	0	0	0	0	0	0	0	0	0
xxxParabacteroides_sp_20_3	xxxParabacteroides_sp_20	Bifidobacterium_angulatum_JCM_7096_GCF_0010251551_ASM102515v1_NZ_AP012322_1_rna0_0019	[27..131]	0	0	0	0	0	0	0	0	0	0	0	0	0	0	0	0	0	0	0	0	0	0	0	0	0	0	0	0	0	0	0	0	0	0	0	0	0	0	0	0	0	0	0	0	0	0
xxxParabacteroides_sp_20_3	xxxParabacteroides_sp_20	Cutibacterium_acnes_J139_NZ_ADFS01000001_1_rna32_0028	[176..419]	0	0	0	0	0	0	0	0	0	0	0	0	0	0	0	0	0	0	0	0	0	0	0	0	0	0	0	0	0	0	0	0	0	0	0	0	0	0	0	0	0	0	0	0	0	0
xxxParabacteroides_sp_20_3	xxxParabacteroides_sp_20	Eubacterium_siraeum_DSM_15702_GCF_0003820851_ASM38208v1_NZ_KB907544_1__0016	[458..572]	0	0	0	6	0	0	0	0	0	0	0	0	0	0	0	0	0	0	0	0	0	0	0	0	0	0	0	0	0	0	0	0	0	0	0	0	0	2	0	0	0	0	0	0	0	0
xxxParabacteroides_sp_20_3	xxxParabacteroides_sp_20	Faecalibacterium_prausnitzii_NZ_DS483500_1_rna34_0106	[615..719]	0	0	0	0	0	0	0	0	0	0	0	0	0	0	0	0	0	0	0	0	0	0	0	0	0	0	0	0	0	0	0	0	0	0	0	0	0	0	0	0	0	0	0	0	0	0
xxxParabacteroides_sp_20_3	xxxParabacteroides_sp_20	Prevotella_copri_NZ_GG703855_1_rna43_0029	[771..872]	0	0	0	0	0	0	0	0	0	0	0	0	0	0	0	0	0	0	0	0	0	0	0	0	0	0	0	0	0	0	0	0	0	0	0	0	0	0	0	0	0	0	0	0	0	0
xxxParabacteroides_sp_20_3	xxxParabacteroides_sp_20	Prevotellamassilia_timonensis_NZ_LT629844_1_rna35_0020	[914..1005]	0	0	0	0	0	0	0	0	0	0	0	0	0	0	0	0	0	0	0	0	0	0	0	0	0	0	0	0	0	0	0	0	0	0	0	0	0	0	0	0	0	0	0	0	0	0
xxxParabacteroides_sp_2_1_7	xxxParabacteroides_sp_2_	Bifidobacterium_angulatum_JCM_7096_GCF_0010251551_ASM102515v1_NZ_AP012322_1_rna0_0019	[23..114]	0	0	0	0	0	0	0	0	0	0	0	0	0	0	0	0	0	0	0	0	0	0	0	0	0	0	0	0	0	0	0	0	0	0	0	0	0	0	0	0	0	0	0	0	0	0
xxxParabacteroides_sp_2_1_7	xxxParabacteroides_sp_2_	Cutibacterium_acnes_J139_NZ_ADFS01000001_1_rna32_0028	[156..257]	0	0	0	0	0	0	0	0	0	0	0	0	0	0	0	0	0	0	0	0	0	0	0	0	0	0	0	0	0	0	0	0	0	0	0	0	0	0	0	0	0	0	0	0	0	0
xxxParabacteroides_sp_2_1_7	xxxParabacteroides_sp_2_	Eubacterium_siraeum_DSM_15702_GCF_0003820851_ASM38208v1_NZ_KB907544_1__0016	[309..413]	0	0	0	0	0	0	0	0	0	0	0	0	0	0	0	0	0	0	0	0	0	0	0	0	0	0	0	0	0	0	0	0	0	0	0	0	0	0	0	0	0	0	0	0	0	0
xxxParabacteroides_sp_2_1_7	xxxParabacteroides_sp_2_	Faecalibacterium_prausnitzii_NZ_DS483500_1_rna34_0106	[456..572]	0	0	0	0	0	0	0	0	0	0	0	0	0	0	0	0	0	0	0	0	0	0	0	0	0	0	0	0	0	0	0	0	0	0	0	0	0	0	0	0	0	0	0	0	0	0
xxxParabacteroides_sp_2_1_7	xxxParabacteroides_sp_2_	Prevotella_copri_NZ_GG703855_1_rna43_0029	[611..855]	0	0	0	0	0	0	0	0	0	0	0	0	0	0	0	0	0	0	0	0	0	0	0	0	0	0	0	0	0	0	0	0	0	0	0	0	0	0	0	0	0	0	0	0	0	0
xxxParabacteroides_sp_2_1_7	xxxParabacteroides_sp_2_	Prevotellamassilia_timonensis_NZ_LT629844_1_rna35_0020	[900..1004]	0	0	0	0	0	0	0	0	0	0	0	0	0	0	0	0	0	0	0	0	0	0	0	0	0	0	0	0	0	0	0	0	0	0	0	0	0	0	0	0	0	0	0	0	0	0
xxxParabacteroides_sp_D13	xxxParabacteroides_sp_D1	Bifidobacterium_angulatum_JCM_7096_GCF_0010251551_ASM102515v1_NZ_AP012322_1_rna0_0019	[23..114]	0	0	0	0	0	0	0	0	0	0	0	0	0	0	0	0	0	0	0	0	0	0	0	0	0	0	0	0	0	0	0	0	0	0	0	0	0	0	0	0	0	0	0	0	0	0
xxxParabacteroides_sp_D13	xxxParabacteroides_sp_D1	Cutibacterium_acnes_J139_NZ_ADFS01000001_1_rna32_0028	[156..257]	0	0	0	0	0	0	0	0	0	0	0	0	0	0	0	0	0	0	0	0	0	0	0	0	0	0	0	0	0	0	0	0	0	0	0	0	0	0	0	0	0	0	0	0	0	0
xxxParabacteroides_sp_D13	xxxParabacteroides_sp_D1	Eubacterium_siraeum_DSM_15702_GCF_0003820851_ASM38208v1_NZ_KB907544_1__0016	[309..413]	0	0	0	0	0	0	0	0	0	0	0	0	0	0	0	0	0	0	0	0	0	0	0	0	0	0	0	0	0	0	0	0	0	0	0	0	0	0	0	0	0	0	0	0	0	0
xxxParabacteroides_sp_D13	xxxParabacteroides_sp_D1	Faecalibacterium_prausnitzii_NZ_DS483500_1_rna34_0106	[456..572]	0	0	0	0	0	0	0	0	0	0	0	0	0	0	0	0	0	0	0	0	0	0	0	0	0	0	0	0	0	0	0	0	0	0	0	0	0	0	0	0	0	0	0	0	0	0
xxxParabacteroides_sp_D13	xxxParabacteroides_sp_D1	Prevotella_copri_NZ_GG703855_1_rna43_0029	[615..719]	0	0	0	0	0	0	0	0	0	0	0	0	0	0	0	0	0	0	0	0	0	0	0	0	0	0	0	0	0	0	0	0	0	0	0	0	0	0	0	0	0	0	0	0	0	0
xxxParastagonospora_nodorum	xxxParastagonospora_nodo	Aspergillus_tubingensis_KT326815_1_product_18S_0002	[22..130]	0	0	0	0	0	0	0	0	0	0	0	0	0	0	0	0	0	0	0	0	0	0	0	0	0	0	0	0	0	0	0	0	0	0	0	0	0	0	0	0	0	0	0	0	0	0
xxxParastagonospora_nodorum	xxxParastagonospora_nodo	Coprinus_comatus_Coprinus_comatus_product_18S_0002	[170..274]	0	0	0	0	0	0	0	0	0	0	0	0	0	0	0	0	0	0	0	0	0	0	0	0	0	0	0	0	0	0	0	0	0	0	0	0	0	0	0	0	0	0	0	0	0	0
xxxParastagonospora_nodorum	xxxParastagonospora_nodo	Saccharomyces_pastorianus_Saccharomyces_pastorianus_product_26S_0001	[321..429]	0	0	0	0	0	0	0	0	0	0	0	0	0	0	0	0	0	0	0	0	0	0	0	0	0	0	0	0	0	0	0	0	0	0	0	0	0	0	0	0	0	0	0	0	0	0
xxxParvimonas_micra	xxxParvimonas_micra	Bifidobacterium_angulatum_JCM_7096_GCF_0010251551_ASM102515v1_NZ_AP012322_1_rna0_0019	[23..123]	0	0	0	92	0	0	0	0	0	0	4	62	0	0	0	0	0	0	0	0	0	0	0	0	10	6	0	0	0	0	0	0	0	0	0	0	0	2	0	0	0	0	0	0	0	0
xxxParvimonas_micra	xxxParvimonas_micra	Cutibacterium_acnes_J139_NZ_ADFS01000001_1_rna32_0028	[171..275]	0	0	0	0	0	0	0	0	0	0	0	0	0	0	0	0	0	0	0	0	0	0	0	0	0	0	0	0	0	0	0	0	0	0	0	0	0	0	0	0	0	0	0	0	0	0
xxxParvimonas_micra	xxxParvimonas_micra	Eubacterium_siraeum_DSM_15702_GCF_0003820851_ASM38208v1_NZ_KB907544_1__0016	[316..422]	72	0	0	584	0	0	0	12	4	6	118	216	0	0	4	0	0	0	0	0	0	0	0	4	38	78	0	0	0	0	0	6	0	0	12	0	0	0	0	0	0	0	0	2	0	0
xxxParvimonas_micra	xxxParvimonas_micra	Eubacterium_siraeum_DSM_15702_GCF_0003820851_ASM38208v1_NZ_KB907544_1__0020	[468..582]	0	0	0	254	0	0	16	310	0	10	404	128	0	0	0	8	0	0	0	0	0	0	0	4	140	24	0	2	0	0	0	4	0	0	4	0	0	218	0	0	0	0	12	0	0	0
xxxParvimonas_micra	xxxParvimonas_micra	Prevotella_copri_NZ_GG703855_1_rna43_0029	[625..729]	0	0	0	2	0	0	0	0	0	0	0	0	0	0	0	0	0	0	0	0	0	0	0	0	0	0	0	0	0	0	0	0	0	0	0	0	0	0	0	0	0	0	0	0	0	0
xxxParvimonas_micra	xxxParvimonas_micra	Shuttleworthia_satelles_DSM_14600_NZ_GG665866_1_rna19_0005	[778..882]	0	0	0	4	0	0	0	0	0	0	0	4	0	0	0	0	0	0	0	0	0	0	0	0	0	2	0	0	0	0	0	0	0	0	0	0	0	0	0	0	0	0	0	0	0	0
xxxPeptoniphilus_asaccharolyticus	xxxPeptoniphilus_asaccha	Bifidobacterium_angulatum_JCM_7096_GCF_0010251551_ASM102515v1_NZ_AP012322_1_rna0_0019	[27..131]	0	0	0	0	0	0	0	0	0	0	0	0	0	0	0	0	0	0	0	0	0	0	0	0	0	0	0	0	0	0	0	0	0	0	0	0	0	0	0	0	0	0	0	0	0	0
xxxPeptoniphilus_asaccharolyticus	xxxPeptoniphilus_asaccha	Cutibacterium_acnes_J139_NZ_ADFS01000001_1_rna32_0028	[174..279]	0	0	0	0	0	0	0	0	0	0	0	0	0	0	0	0	0	0	0	0	0	0	0	0	0	0	0	0	0	0	0	0	0	0	0	0	0	0	0	0	0	0	0	0	0	0
xxxPeptoniphilus_asaccharolyticus	xxxPeptoniphilus_asaccha	Eubacterium_siraeum_DSM_15702_GCF_0003820851_ASM38208v1_NZ_KB907544_1__0020	[323..429]	0	0	0	0	0	0	0	0	0	0	0	0	0	0	0	0	0	0	0	0	0	0	0	0	0	0	0	0	0	0	0	0	0	0	0	0	0	0	0	0	0	0	0	0	0	0
xxxPeptoniphilus_asaccharolyticus	xxxPeptoniphilus_asaccha	Faecalibacterium_prausnitzii_NZ_DS483500_1_rna34_0106	[476..582]	0	0	0	0	0	0	0	0	0	0	0	0	0	0	0	0	0	0	0	0	0	0	0	0	0	0	0	0	0	0	0	0	0	0	0	0	0	0	0	0	0	0	0	0	0	0
xxxPeptoniphilus_asaccharolyticus	xxxPeptoniphilus_asaccha	Prevotella_copri_NZ_GG703855_1_rna43_0029	[627..727]	0	0	0	0	0	0	0	0	0	0	0	0	0	0	0	0	0	0	0	0	0	0	0	0	0	0	0	0	0	0	0	0	0	0	0	0	0	0	0	0	0	0	0	0	0	0
xxxPeptoniphilus_asaccharolyticus	xxxPeptoniphilus_asaccha	Shuttleworthia_satelles_DSM_14600_NZ_GG665866_1_rna19_0005	[777..874]	0	0	0	0	0	0	0	0	0	0	0	0	0	0	0	0	0	0	0	0	0	0	0	0	0	0	0	0	0	0	0	0	0	0	0	0	0	0	0	0	0	0	0	0	0	0
xxxPeptoniphilus_coxii	xxxPeptoniphilus_coxii	Bifidobacterium_angulatum_JCM_7096_GCF_0010251551_ASM102515v1_NZ_AP012322_1_rna0_0019	[23..123]	0	0	0	2	0	0	0	0	0	0	0	0	0	0	0	0	0	0	0	0	0	0	0	0	0	0	0	0	0	0	0	0	0	0	0	0	0	0	0	0	0	0	0	0	0	0
xxxPeptoniphilus_coxii	xxxPeptoniphilus_coxii	Cutibacterium_acnes_J139_NZ_ADFS01000001_1_rna32_0028	[165..266]	4	0	0	0	0	0	0	0	0	0	0	0	0	0	0	0	0	0	0	0	0	0	0	0	0	0	0	0	0	0	0	0	0	0	0	0	0	0	0	0	0	0	0	0	0	0
xxxPeptoniphilus_coxii	xxxPeptoniphilus_coxii	Eubacterium_siraeum_DSM_15702_GCF_0003820851_ASM38208v1_NZ_KB907544_1__0020	[318..424]	20	0	0	0	0	0	0	0	0	0	0	0	0	0	0	0	0	0	0	0	0	0	0	0	0	0	0	0	0	0	0	0	0	0	0	0	0	0	0	0	0	0	0	0	0	0
xxxPeptoniphilus_coxii	xxxPeptoniphilus_coxii	Faecalibacterium_prausnitzii_NZ_DS483500_1_rna34_0106	[468..574]	2	0	0	0	0	0	0	2	0	0	0	0	0	0	0	0	0	2	0	0	0	0	0	0	0	0	0	0	0	0	0	0	0	0	0	0	0	6	0	0	0	0	0	0	0	0
xxxPeptoniphilus_coxii	xxxPeptoniphilus_coxii	Prevotella_copri_NZ_GG703855_1_rna43_0029	[615..719]	0	0	0	0	0	0	0	0	0	0	0	0	0	0	0	0	0	0	0	0	0	0	0	0	0	0	0	0	0	0	0	0	0	0	0	0	0	0	0	0	0	0	0	0	0	0
xxxPeptoniphilus_duerdenii	xxxPeptoniphilus_duerden	Bifidobacterium_angulatum_JCM_7096_GCF_0010251551_ASM102515v1_NZ_AP012322_1_rna0_0019	[27..130]	0	0	0	2	0	0	0	0	0	0	0	0	0	0	0	0	0	0	0	0	0	0	0	0	0	0	0	0	0	0	0	0	0	0	0	0	0	0	0	0	0	0	0	0	0	0
xxxPeptoniphilus_duerdenii	xxxPeptoniphilus_duerden	Cutibacterium_acnes_J139_NZ_ADFS01000001_1_rna32_0028	[173..277]	0	0	0	0	0	0	0	0	0	0	0	0	0	0	0	0	0	0	0	0	0	0	0	0	0	0	0	0	0	0	0	0	0	0	0	0	0	0	0	0	0	0	0	0	0	0
xxxPeptoniphilus_duerdenii	xxxPeptoniphilus_duerden	Eubacterium_siraeum_DSM_15702_GCF_0003820851_ASM38208v1_NZ_KB907544_1__0020	[321..427]	0	0	0	2	0	0	0	0	0	0	0	0	0	0	0	0	0	0	0	0	0	0	0	0	0	0	0	0	0	0	0	0	0	0	0	0	0	0	0	0	0	0	0	0	0	0
xxxPeptoniphilus_duerdenii	xxxPeptoniphilus_duerden	Faecalibacterium_prausnitzii_NZ_DS483500_1_rna34_0106	[474..580]	0	0	0	12	0	0	0	10	0	0	0	0	0	0	0	0	0	0	0	0	0	0	0	2	0	0	0	0	0	0	0	0	0	0	0	0	0	0	0	0	0	0	0	0	0	0
xxxPeptoniphilus_duerdenii	xxxPeptoniphilus_duerden	Prevotella_copri_NZ_GG703855_1_rna43_0029	[625..725]	0	0	0	2	0	0	0	0	0	0	0	0	0	0	0	0	0	0	0	0	0	0	0	0	0	0	0	0	0	0	0	0	0	0	0	0	0	0	0	0	0	0	0	0	0	0
xxxPeptoniphilus_duerdenii	xxxPeptoniphilus_duerden	Shuttleworthia_satelles_DSM_14600_NZ_GG665866_1_rna19_0005	[775..874]	0	0	0	2	0	0	0	4	0	0	0	0	0	0	0	0	0	0	0	0	0	0	0	0	0	0	0	0	0	0	0	0	0	0	0	0	0	0	0	0	0	0	0	0	0	0
xxxPeptoniphilus_grossensis	xxxPeptoniphilus_grossen	Eubacterium_siraeum_DSM_15702_GCF_0003820851_ASM38208v1_NZ_KB907544_1__0020	[25..131]	0	0	0	0	0	0	0	0	0	0	0	0	0	0	0	0	0	0	0	0	0	0	0	0	0	0	0	0	0	0	0	0	0	0	0	0	0	0	0	0	0	0	0	0	0	0
xxxPeptoniphilus_harei	xxxPeptoniphilus_harei	Cutibacterium_acnes_J139_NZ_ADFS01000001_1_rna32_0028	[27..130]	4	0	0	2	0	0	0	0	0	0	0	0	0	0	0	0	0	0	0	0	0	0	0	0	0	0	0	0	0	0	0	0	0	0	0	0	0	8	0	0	0	0	0	0	0	0
xxxPeptoniphilus_harei	xxxPeptoniphilus_harei	Eubacterium_siraeum_DSM_15702_GCF_0003820851_ASM38208v1_NZ_KB907544_1__0020	[171..277]	6	0	0	0	0	0	0	0	0	0	0	0	0	0	0	0	0	0	0	0	0	0	0	0	0	0	0	0	0	0	0	0	0	0	0	0	0	0	0	0	0	0	0	0	0	0
xxxPeptoniphilus_harei	xxxPeptoniphilus_harei	Faecalibacterium_prausnitzii_NZ_DS483500_1_rna34_0106	[324..430]	6	0	0	0	0	0	4	0	0	0	2	0	0	0	0	0	0	0	0	0	0	0	0	0	0	2	0	0	0	0	0	0	0	0	0	0	0	2	0	0	0	0	0	0	0	0
xxxPeptoniphilus_harei	xxxPeptoniphilus_harei	Prevotella_copri_NZ_GG703855_1_rna43_0029	[479..576]	0	0	0	2	0	0	4	0	0	0	0	0	0	0	0	0	0	0	0	0	0	0	0	0	0	0	0	0	0	0	0	0	0	0	0	0	0	8	0	0	0	0	0	0	0	0
xxxPeptoniphilus_lacrimalis	xxxPeptoniphilus_lacrima	Bifidobacterium_angulatum_JCM_7096_GCF_0010251551_ASM102515v1_NZ_AP012322_1_rna0_0019	[27..130]	0	0	0	54	0	0	0	2	0	2	0	0	0	0	0	0	0	0	0	0	0	0	0	0	0	0	0	0	0	0	0	0	0	0	0	0	0	0	0	0	0	0	0	0	0	0
xxxPeptoniphilus_lacrimalis	xxxPeptoniphilus_lacrima	Cutibacterium_acnes_J139_NZ_ADFS01000001_1_rna32_0028	[171..277]	0	0	0	0	0	0	0	0	0	0	0	0	0	0	0	0	0	0	0	0	0	0	0	0	0	0	0	0	0	0	0	0	0	0	0	0	0	0	0	0	0	0	0	0	0	0
xxxPeptoniphilus_lacrimalis	xxxPeptoniphilus_lacrima	Eubacterium_siraeum_DSM_15702_GCF_0003820851_ASM38208v1_NZ_KB907544_1__0020	[323..427]	0	0	0	4	0	0	0	2	0	0	0	0	0	0	0	0	0	0	0	0	0	0	0	0	0	0	0	0	0	0	0	0	0	0	0	0	0	0	0	0	0	0	0	0	0	0
xxxPeptoniphilus_lacrimalis	xxxPeptoniphilus_lacrima	Faecalibacterium_prausnitzii_NZ_DS483500_1_rna34_0106	[471..577]	0	0	0	28	0	0	0	0	0	0	0	0	0	0	0	0	0	0	0	0	0	0	0	0	4	0	0	0	0	0	0	0	0	0	0	0	0	0	0	0	0	0	0	0	0	0
xxxPeptoniphilus_lacrimalis	xxxPeptoniphilus_lacrima	Prevotella_copri_NZ_GG703855_1_rna43_0029	[625..725]	0	0	0	0	0	0	0	0	0	0	0	0	0	0	0	0	0	0	0	0	0	0	0	0	0	0	0	0	0	0	0	0	0	0	0	0	0	0	0	0	0	0	0	0	0	0
xxxPeptoniphilus_lacrimalis	xxxPeptoniphilus_lacrima	Shuttleworthia_satelles_DSM_14600_NZ_GG665866_1_rna19_0005	[775..872]	10	0	0	4	0	0	0	2	0	0	0	2	0	0	0	0	0	0	0	0	0	0	0	0	0	0	0	0	0	0	0	0	0	0	0	0	0	0	0	0	0	0	0	0	0	0
xxxPeptoniphilus_sp_oral_taxon_386_str_F0131	xxxPeptoniphilus_sp_oral	Bifidobacterium_angulatum_JCM_7096_GCF_0010251551_ASM102515v1_NZ_AP012322_1_rna0_0019	[19..118]	6	0	0	0	4	0	0	0	0	0	0	0	0	0	0	2	0	0	0	0	0	0	0	0	0	0	4	0	2	2	0	0	0	0	0	0	0	0	2	0	0	0	0	0	4	0
xxxPeptoniphilus_sp_oral_taxon_386_str_F0131	xxxPeptoniphilus_sp_oral	Cutibacterium_acnes_J139_NZ_ADFS01000001_1_rna32_0028	[168..268]	0	0	0	0	0	0	0	0	0	0	0	0	0	0	0	0	0	0	0	0	0	0	0	0	0	0	0	0	0	0	0	0	0	0	0	0	0	0	0	0	0	0	0	0	0	0
xxxPeptoniphilus_sp_oral_taxon_386_str_F0131	xxxPeptoniphilus_sp_oral	Eubacterium_siraeum_DSM_15702_GCF_0003820851_ASM38208v1_NZ_KB907544_1__0020	[316..422]	0	0	0	0	0	0	0	0	0	0	0	0	0	0	0	0	0	0	0	0	0	0	0	0	0	0	0	0	0	0	0	0	0	0	0	0	0	0	0	0	0	0	0	0	0	0
xxxPeptoniphilus_sp_oral_taxon_386_str_F0131	xxxPeptoniphilus_sp_oral	Faecalibacterium_prausnitzii_NZ_DS483500_1_rna34_0106	[463..569]	0	0	0	2	0	0	0	0	0	0	0	0	0	0	0	0	0	0	0	0	0	0	0	0	0	0	0	0	0	0	0	0	0	0	0	0	0	0	0	0	0	0	0	0	0	0
xxxPeptoniphilus_sp_oral_taxon_386_str_F0131	xxxPeptoniphilus_sp_oral	Prevotella_copri_NZ_GG703855_1_rna43_0029	[613..717]	0	0	0	0	0	0	0	0	0	0	0	0	0	0	0	0	0	0	0	0	0	0	0	0	0	0	0	0	0	0	0	0	0	0	0	0	0	0	0	0	0	0	0	0	0	0
xxxPeptoniphilus_sp_oral_taxon_386_str_F0131	xxxPeptoniphilus_sp_oral	Shuttleworthia_satelles_DSM_14600_NZ_GG665866_1_rna19_0005	[766..870]	0	0	0	0	0	0	0	0	0	0	0	0	0	0	0	0	0	0	0	0	0	0	0	0	0	0	0	0	0	0	0	0	0	0	0	0	0	0	0	0	0	0	0	0	0	0
xxxPeptoniphilus_sp_oral_taxon_836_str_F0141	xxxPeptoniphilus_sp_oral	Bifidobacterium_angulatum_JCM_7096_GCF_0010251551_ASM102515v1_NZ_AP012322_1_rna0_0019	[27..130]	0	0	0	4	0	0	0	2	0	0	0	0	0	0	0	0	0	0	0	0	0	0	0	0	0	0	0	0	0	0	0	0	0	0	0	0	0	0	0	0	0	0	0	0	0	0
xxxPeptoniphilus_sp_oral_taxon_836_str_F0141	xxxPeptoniphilus_sp_oral	Cutibacterium_acnes_J139_NZ_ADFS01000001_1_rna32_0028	[173..277]	14	0	0	0	0	0	0	0	0	0	0	0	0	0	0	0	0	0	0	0	0	0	0	0	0	0	0	0	0	0	0	0	0	0	0	0	0	0	0	0	0	0	0	0	0	0
[truncated: 851 more rows]
[truncated: 495 more columns]
